# Supplementary material for: An integrated genomic approach identifies follistatin as a target of the p63-epidermal growth factor receptor oncogenic network in head and neck squamous cell carcinoma
Source: NAR Cancer. 2023 Jul 24;5(3):zcad038. doi: 10.1093/narcan/zcad038 (PMC10365026; doi:10.1093/narcan/zcad038)
Supplement: zcad038_Supplemental_Files [file zcad038_supplemental_files.zip]

Archive with 4 entries (4 files):
- Supplemental Figure Legends Revision April 2023.docx
- Supplemental Figures Revision.pdf
- Table S1.xlsx
- Table S2.xlsx
