# Supplementary material for: An integrated genomic approach identifies follistatin as a target of the p63-epidermal growth factor receptor oncogenic network in head and neck squamous cell carcinoma
Source: NAR Cancer. 2023 Jul 24;5(3):zcad038. doi: 10.1093/narcan/zcad038 (PMC10365026; doi:10.1093/narcan/zcad038)
Supplement: zcad038_Supplemental_Files [file zcad038_supplemental_files.zip › Table S1.xlsx]

## Sheet: p63 TCGA Correlation
	Correlation Score	pval
TP63	1	0
DIP2B	0.762592	0
TUG1	0.750422	0
SRPK2	0.747204	0
BICD2	0.743927	2.22045e-16
GATAD2A	0.742773	2.22045e-16
ATP1B3	0.73367	8.88178e-16
NAV1	0.721451	4.66294e-15
NACC1	0.718518	6.66134e-15
COPB2	0.718404	6.88338e-15
FOXN2	0.714305	1.15463e-14
SLC44A1	0.713843	1.19904e-14
RAB7A	0.713258	1.31006e-14
GINS3	0.711382	1.64313e-14
TET3	0.711321	1.64313e-14
SUMO2	0.71063	1.79856e-14
FOXM1	0.707988	2.4869e-14
RNF7	0.705064	3.5083e-14
LRRC58	0.704581	3.73035e-14
CUX1	0.704074	3.95239e-14
CHEK2	0.703061	4.4853e-14
MIR4508	0.699795	6.57252e-14
RAB8A	0.699379	6.88338e-14
RPN1	0.698257	7.83817e-14
CCNB2	0.697816	8.26006e-14
SIAH2	0.697479	8.57092e-14
WIZ	0.695359	1.09468e-13
IGF2BP2	0.69461	1.19238e-13
FUBP3	0.692604	1.49658e-13
PHLDB2	0.69209	1.58762e-13
PRPF4	0.687911	2.53575e-13
HIST1H3J	0.687575	2.63123e-13
TRAM2	0.687402	2.6823e-13
TOPBP1	0.687078	2.78e-13
SLC3A2	0.687058	2.78444e-13
HIST1H2BL	0.686771	2.87548e-13
PCYT1A	0.68667	2.90878e-13
PAICS	0.685905	3.16414e-13
DBR1	0.683242	4.23661e-13
RNF168	0.680765	5.54223e-13
SLC25A36	0.680274	5.84421e-13
RSRC1	0.680054	5.98632e-13
SMC4	0.678899	6.7768e-13
ACTL6A	0.67871	6.91447e-13
MRPL3	0.674235	1.112e-12
C15orf23	0.673364	1.21858e-12
STL	0.673021	1.26321e-12
FAM89A	0.672631	1.31584e-12
PRC1	0.672435	1.34315e-12
MSL2	0.672127	1.38689e-12
WDFY2	0.67206	1.39666e-12
CENPN	0.67149	1.48237e-12
UMPS	0.671305	1.51101e-12
PSMD11	0.667328	2.27862e-12
TNPO2	0.666862	2.39009e-12
CDK4	0.666535	2.47091e-12
XPO1	0.665871	2.64455e-12
FIP1L1	0.664389	3.07443e-12
PHF5A	0.66404	3.18501e-12
UBXN7	0.662984	3.54339e-12
CDV3	0.66294	3.55893e-12
E2F4	0.662258	3.81206e-12
YY1	0.66166	4.04787e-12
SMARCD1	0.661642	4.05498e-12
JARID2	0.660212	4.67892e-12
CENPA	0.660142	4.71134e-12
EXOC6B	0.659627	4.95959e-12
MIR4468	0.659508	5.01865e-12
MARK2P9	0.658763	5.40412e-12
NUP205	0.6587	5.43787e-12
FBXL12	0.658583	5.50138e-12
ARMC8	0.65767	6.02141e-12
TROAP	0.657289	6.25233e-12
MARK1	0.656538	6.73239e-12
ERF	0.65646	6.78435e-12
PRRC2B	0.655641	7.35234e-12
MORC2	0.654565	8.16902e-12
C16orf57	0.65455	8.18101e-12
TRIM59	0.654498	8.22231e-12
BRD4	0.654387	8.31202e-12
PAK2	0.654305	8.37908e-12
NCS1	0.654218	8.44991e-12
C7orf11	0.654174	8.48654e-12
S100A5	0.654138	8.5163e-12
RAD23B	0.653168	9.3594e-12
FAM54A	0.653014	9.50084e-12
ZNF317	0.652857	9.64673e-12
ARMC7	0.652607	9.88365e-12
ILF3	0.652364	1.01181e-11
WDR53	0.652165	1.03153e-11
TNFAIP1	0.651705	1.07843e-11
ZWILCH	0.651281	1.12357e-11
TMEM39A	0.650947	1.16032e-11
GTSE1	0.650443	1.218e-11
CORO1C	0.650342	1.22986e-11
MFHAS1	0.65007	1.26248e-11
KHSRP	0.648914	1.41034e-11
COPG1	0.648617	1.45093e-11
TRA2B	0.64749	1.61537e-11
INVS	0.647441	1.62306e-11
WDHD1	0.647358	1.63578e-11
SEMA5B	0.647276	1.64859e-11
HAUS2	0.64717	1.66533e-11
MYH9	0.646735	1.7355e-11
PRIM2	0.64668	1.74469e-11
PPAT	0.646559	1.76472e-11
SENP5	0.646177	1.82974e-11
ISY1	0.646132	1.8376e-11
ORC6	0.646112	1.84111e-11
IGF2BP3	0.645542	1.943e-11
LMNB2	0.645343	1.97993e-11
AGPS	0.644827	2.0786e-11
ZBTB11	0.644049	2.23623e-11
JOSD1	0.643792	2.29101e-11
GCC1	0.643308	2.39733e-11
TBL1XR1	0.642021	2.70357e-11
SET	0.642011	2.70615e-11
C3orf37	0.641459	2.84879e-11
MED26	0.640417	3.13842e-11
SEC61A1	0.640144	3.21869e-11
EME1	0.639952	3.27649e-11
TCF20	0.639883	3.2973e-11
ZBED4	0.6396	3.38489e-11
SURF4	0.639091	3.54763e-11
FAM120A	0.638798	3.64486e-11
SGK223	0.638701	3.67761e-11
SPG21	0.63814	3.87246e-11
MYO5A	0.637878	3.96669e-11
TAF5	0.637818	3.98859e-11
HR	0.63725	4.20171e-11
HTATIP2	0.636954	4.31712e-11
BUB1B	0.636562	4.47473e-11
MYO19	0.636241	4.60796e-11
CNOT3	0.636212	4.62037e-11
ST6GALNAC2	0.63573	4.82769e-11
DYNC1H1	0.635641	4.86717e-11
UBQLN1	0.635447	4.95375e-11
ZNF609	0.635395	4.97733e-11
GSK3B	0.634791	5.25806e-11
GOLIM4	0.633518	5.90101e-11
DBF4B	0.63346	5.93183e-11
ZNF148	0.632983	6.19322e-11
WHSC1	0.632706	6.34981e-11
ANAPC13	0.632619	6.39946e-11
KIF18B	0.632386	6.53544e-11
ECT2	0.631576	7.02873e-11
SAMD4B	0.631478	7.09117e-11
PSMD3	0.631108	7.33023e-11
SMARCB1	0.631008	7.39617e-11
POLE3	0.630741	7.57514e-11
CDCA3	0.630594	7.67555e-11
C9orf78	0.629671	8.33493e-11
POLQ	0.629564	8.41469e-11
MB21D2	0.62951	8.45559e-11
INTS6	0.629284	8.62703e-11
TFG	0.629166	8.718e-11
LOC100287042	0.628994	8.85232e-11
KIAA0930	0.628993	8.85374e-11
MAP4K4	0.628792	9.0133e-11
CBX1	0.628769	9.03133e-11
RBM28	0.628236	9.46874e-11
HNRNPK	0.627845	9.8026e-11
ANKRD49	0.627713	9.91847e-11
DHX36	0.627627	9.99409e-11
NUTF2	0.627542	1.00693e-10
WASF1	0.627368	1.02252e-10
TCF3	0.627258	1.03251e-10
GNA13	0.627087	1.04831e-10
PRPSAP2	0.62707	1.04983e-10
RAD51	0.626986	1.05767e-10
PTPRZ1	0.626892	1.06649e-10
NIPA1	0.626888	1.06684e-10
MPV17L2	0.626818	1.07346e-10
SMC2	0.626539	1.10021e-10
FAM32A	0.626234	1.1302e-10
PTBP1	0.626199	1.13362e-10
QTRTD1	0.626185	1.13505e-10
SGOL2	0.626177	1.1358e-10
B3GNT2	0.625898	1.16412e-10
RYK	0.625197	1.23801e-10
ZC3HAV1L	0.6251	1.24856e-10
TRAF7	0.624978	1.26201e-10
MMS22L	0.624433	1.32366e-10
TBC1D10B	0.624318	1.33711e-10
CDYL	0.624078	1.36548e-10
ACTR3	0.623696	1.41175e-10
RAD51AP1	0.623104	1.48654e-10
LOC100130776	0.622618	1.55068e-10
NCAPD2	0.622583	1.55542e-10
MAZ	0.622298	1.59439e-10
PIK3R2	0.621984	1.6384e-10
DDX49	0.621661	1.68502e-10
GLI1	0.621586	1.69603e-10
FGD6	0.621451	1.71587e-10
UBE2H	0.620852	1.80715e-10
PLS3	0.62082	1.81216e-10
PTGES3	0.620492	1.86425e-10
LOC646214	0.620343	1.88837e-10
MAPK6	0.620251	1.90342e-10
GABPB1	0.62008	1.93165e-10
LDB1	0.619922	1.95807e-10
RAP2B	0.619561	2.01975e-10
ATR	0.619371	2.05308e-10
LIMK1	0.619348	2.05712e-10
YKT6	0.619286	2.0682e-10
NAB1	0.619263	2.07228e-10
COMMD2	0.619039	2.11242e-10
KXD1	0.617865	2.33589e-10
ACSBG2	0.617492	2.41154e-10
KIAA1524	0.616725	2.57442e-10
ZNF131	0.616472	2.63066e-10
IGSF3	0.61613	2.70827e-10
C11orf84	0.616031	2.73098e-10
C16orf80	0.615606	2.83122e-10
SPC24	0.615587	2.83578e-10
RCC2	0.615371	2.88837e-10
GJA1	0.615344	2.89498e-10
BRD2	0.615245	2.91934e-10
UAP1L1	0.615203	2.92964e-10
FOXE1	0.615036	2.97138e-10
WNT7B	0.614957	2.99135e-10
RMI1	0.614719	3.05215e-10
BRIX1	0.614636	3.07357e-10
SENP2	0.614376	3.14177e-10
BAZ1A	0.614299	3.16241e-10
DUSP14	0.61427	3.1701e-10
QSOX2	0.614132	3.20731e-10
FBXO11	0.614091	3.21836e-10
SP3	0.613781	3.30345e-10
TEX10	0.613557	3.36651e-10
HJURP	0.613343	3.42775e-10
C19orf29	0.613325	3.43281e-10
SLC12A8	0.612974	3.53578e-10
MAPKAP1	0.612948	3.54332e-10
KIF4A	0.612806	3.58595e-10
DDX39A	0.612659	3.63046e-10
ZC3H18	0.612468	3.68924e-10
KDM3A	0.612353	3.72473e-10
GMPS	0.61206	3.81749e-10
RARS2	0.611725	3.92603e-10
CDK2AP1	0.611606	3.96519e-10
KPNA1	0.611232	4.0913e-10
VMA21	0.611091	4.13957e-10
EPT1	0.610958	4.1858e-10
FAM72B	0.610822	4.23359e-10
FLJ46066	0.610818	4.23483e-10
FANCI	0.610749	4.25942e-10
TMTC3	0.610646	4.29623e-10
MED30	0.610612	4.30817e-10
TACC3	0.610408	4.38207e-10
PARN	0.610277	4.43018e-10
SRPRB	0.609948	4.55306e-10
PIK3R4	0.60974	4.63257e-10
SMPD4	0.609575	4.69622e-10
SKP2	0.609508	4.72254e-10
SPIN1	0.609443	4.74826e-10
SLC1A4	0.60921	4.84078e-10
SLC38A7	0.609079	4.89371e-10
PPP2R5E	0.608937	4.95164e-10
PIGW	0.608752	5.02797e-10
CCDC86	0.608693	5.05261e-10
GLI2	0.60839	5.18092e-10
ABCA1	0.608376	5.18708e-10
N4BP1	0.608367	5.19086e-10
CHEK2P2	0.608299	5.22012e-10
ZNF746	0.608095	5.30894e-10
TARS	0.608019	5.34202e-10
MOGS	0.607996	5.35228e-10
PKP1	0.607464	5.59238e-10
GINS2	0.607284	5.6763e-10
MBD6	0.60722	5.70603e-10
FAM76B	0.607195	5.71764e-10
ELAVL1	0.60705	5.78672e-10
LIMA1	0.606873	5.87121e-10
RAVER1	0.60681	5.90192e-10
VAC14	0.606795	5.90912e-10
ARHGAP11A	0.606563	6.02294e-10
KLHL36	0.606433	6.08752e-10
DCAF15	0.606398	6.10512e-10
LOC201651	0.606312	6.14828e-10
ORC2	0.606187	6.21192e-10
WDR66	0.606182	6.21417e-10
SETD8	0.606089	6.26206e-10
FBXO5	0.605933	6.34243e-10
SAMD1	0.605931	6.34373e-10
LSG1	0.605814	6.40462e-10
STAG2	0.605608	6.51361e-10
CDK1	0.605391	6.63032e-10
MICAL3	0.605274	6.69409e-10
HNRNPL	0.605267	6.69782e-10
COL7A1	0.605147	6.76424e-10
SELT	0.604947	6.87552e-10
EXOC5	0.604915	6.89373e-10
HOXB7	0.60476	6.9814e-10
CWC22	0.604517	7.12111e-10
CCDC51	0.604464	7.15237e-10
RNF217	0.604273	7.26406e-10
YDJC	0.604102	7.36598e-10
CMIP	0.603999	7.42808e-10
R3HDM1	0.603742	7.58542e-10
NCBP2	0.603669	7.6305e-10
ZNF434	0.603663	7.63414e-10
TTK	0.60366	7.63619e-10
BRD7P3	0.603615	7.66431e-10
CARM1	0.603601	7.67261e-10
ATAD5	0.603458	7.76242e-10
YWHAQ	0.6034	7.79955e-10
ZBTB34	0.603231	7.90688e-10
SLC22A23	0.603153	7.9574e-10
DNAJC13	0.603063	8.01597e-10
CRSP8P	0.602626	8.30513e-10
SLC35E1	0.602563	8.34746e-10
PURB	0.60247	8.41059e-10
GIT1	0.602346	8.49548e-10
NETO2	0.601983	8.7487e-10
TPM4	0.601762	8.90622e-10
MGC12982	0.601169	9.3428e-10
ODZ4	0.600835	9.59826e-10
CPNE8	0.600823	9.60707e-10
STON2	0.600738	9.673e-10
ETV4	0.600728	9.68097e-10
LINC00477	0.600659	9.73468e-10
F11R	0.6005	9.86054e-10
LOC100009676	0.600379	9.957e-10
ZIM3	0.6003	1.00207e-09
KIF23	0.600299	1.00207e-09
MPP3	0.599649	1.05578e-09
TBPL1	0.599536	1.06539e-09
KIF4B	0.599412	1.07608e-09
AKR1CL1	0.599309	1.08502e-09
EFNB1	0.599307	1.08514e-09
ODF2	0.599162	1.09781e-09
RBMS1	0.599094	1.10388e-09
MEN1	0.598922	1.11913e-09
LOC550112	0.59887	1.1238e-09
EIF2A	0.598688	1.14025e-09
CEP55	0.598493	1.15816e-09
BIRC5	0.598337	1.17268e-09
POU2F1	0.598297	1.17644e-09
LOC100128361	0.598236	1.18217e-09
MARK3	0.598056	1.19936e-09
EIF4G1	0.598046	1.20032e-09
CNTNAP2	0.598007	1.20404e-09
PSMD2	0.597987	1.20594e-09
PAWR	0.597688	1.23501e-09
PAPOLG	0.59757	1.24673e-09
TK1	0.597552	1.24846e-09
NOP2	0.597461	1.25757e-09
TPRA1	0.597423	1.26142e-09
GRB2	0.597344	1.26937e-09
ARID3A	0.597184	1.28563e-09
KDM1B	0.597183	1.28568e-09
BLOC1S3	0.597146	1.28953e-09
SPATS2	0.597074	1.29691e-09
MEA1	0.59627	1.38243e-09
PPP1R21	0.596099	1.40122e-09
C16orf87	0.595685	1.44797e-09
PTPLAD1	0.595422	1.47842e-09
BNC1	0.595384	1.48286e-09
SLCO3A1	0.595283	1.49472e-09
C14orf119	0.595249	1.49871e-09
PPP2R2D	0.595048	1.52271e-09
SSFA2	0.594938	1.53603e-09
ATP2C1	0.594618	1.57529e-09
UBE2E3	0.594596	1.57799e-09
NHSL1	0.594542	1.58471e-09
RUVBL1	0.594505	1.5894e-09
PEX26	0.594369	1.60651e-09
ZNF526	0.59425	1.62162e-09
TFIP11	0.594164	1.63264e-09
RAB5C	0.594084	1.64303e-09
FAM104A	0.59403	1.64992e-09
PHC3	0.593542	1.71454e-09
FMNL2	0.593157	1.76707e-09
POT1	0.593091	1.77622e-09
SRSF9	0.592907	1.80206e-09
MOB1A	0.592658	1.83755e-09
FBRSL1	0.5925	1.86047e-09
ZUFSP	0.591599	1.9963e-09
UPF1	0.591562	2.002e-09
FAM206A	0.591472	2.01614e-09
NUP50	0.591463	2.01749e-09
TMEM117	0.591413	2.02534e-09
USP31	0.591138	2.06929e-09
AXDND1	0.591058	2.08215e-09
ZFP64	0.591058	2.08215e-09
ZNF558	0.591008	2.09029e-09
PIGX	0.590953	2.09925e-09
CHIC2	0.590884	2.11067e-09
SRP68	0.590624	2.15384e-09
CASC5	0.590379	2.19524e-09
BRD1	0.590204	2.22531e-09
U2AF2	0.590199	2.22617e-09
USP10	0.590024	2.25651e-09
PIGS	0.589939	2.27145e-09
EEFSEC	0.58988	2.2819e-09
TANC2	0.589752	2.30475e-09
C15orf44	0.589749	2.30522e-09
CSNK2A2	0.589693	2.31525e-09
MEX3C	0.589479	2.35401e-09
CCDC165	0.589437	2.36164e-09
ASF1B	0.58942	2.36478e-09
PTPRK	0.58925	2.39608e-09
FZD2	0.589091	2.42577e-09
ATXN7L3	0.589009	2.44119e-09
GLG1	0.588954	2.4517e-09
PDCL	0.588924	2.45727e-09
LIN52	0.588608	2.51808e-09
RAB2B	0.588556	2.52824e-09
HAUS8	0.588527	2.53381e-09
C2orf47	0.588027	2.6335e-09
RPA1	0.587988	2.64141e-09
ASAP1	0.587982	2.64275e-09
CABIN1	0.587866	2.66652e-09
TNK2	0.587658	2.70947e-09
KIF18A	0.587391	2.76568e-09
UBE2O	0.587261	2.79359e-09
OIP5	0.587122	2.82357e-09
CHERP	0.587097	2.82897e-09
FBXO45	0.586969	2.85688e-09
SLBP	0.586825	2.88864e-09
SUMO1P3	0.586729	2.91002e-09
CAMSAP2	0.586674	2.9223e-09
LRCH3	0.586665	2.92445e-09
ACTR2	0.586615	2.93555e-09
BRCA1	0.586485	2.96514e-09
C16orf59	0.586205	3.0294e-09
GLRX3	0.586179	3.03547e-09
AARS	0.586135	3.04576e-09
MRPL50	0.585681	3.15342e-09
ATP13A1	0.585558	3.18318e-09
TMEM184B	0.585541	3.18727e-09
C14orf109	0.585186	3.27497e-09
KPNA2	0.585176	3.27755e-09
TFRC	0.585168	3.27951e-09
CKS2	0.584854	3.35899e-09
TBCCD1	0.584367	3.48599e-09
SLC7A5P2	0.584362	3.4873e-09
IGF2R	0.584262	3.51407e-09
DNAJC14	0.58413	3.54944e-09
ERP44	0.58413	3.54958e-09
HIATL1	0.584072	3.56515e-09
DHX9	0.584048	3.57177e-09
ANP32B	0.583409	3.74945e-09
KIF11	0.583175	3.81646e-09
NRM	0.583136	3.82775e-09
EP300	0.583005	3.86604e-09
ZNF480	0.582862	3.90819e-09
ULBP3	0.582623	3.97948e-09
CEP97	0.582225	4.10127e-09
SPAG5	0.582202	4.10841e-09
TIMELESS	0.582202	4.10849e-09
KNTC1	0.581994	4.17356e-09
NMT1	0.581893	4.20538e-09
NHS	0.581549	4.31585e-09
ARL6IP6	0.581495	4.33377e-09
TUFT1	0.581434	4.35369e-09
CDC26	0.581413	4.36033e-09
TTF1	0.581329	4.38814e-09
LRRC8A	0.581319	4.39158e-09
RHBDD3	0.581282	4.40371e-09
TAF11	0.581242	4.41707e-09
ZNF385A	0.580975	4.50667e-09
DGKQ	0.580955	4.51342e-09
TMEM104	0.580897	4.53337e-09
SLC7A5	0.580895	4.53407e-09
RFC4	0.580695	4.60273e-09
CTCF	0.580668	4.6121e-09
CDK9	0.580646	4.61972e-09
JRKL	0.580337	4.72824e-09
KLF13	0.580313	4.73663e-09
RANBP3	0.580292	4.74421e-09
NR2C2AP	0.57992	4.87846e-09
CNBP	0.579891	4.88938e-09
GTF2E1	0.579861	4.90008e-09
GATC	0.57979	4.92624e-09
TES	0.579643	4.98108e-09
ASNA1	0.579638	4.98291e-09
BAZ2A	0.579475	5.04398e-09
AXIN1	0.579453	5.05227e-09
DPF1	0.579326	5.10062e-09
ZNF484	0.579316	5.10459e-09
XRCC2	0.579196	5.15065e-09
ZBTB2	0.579149	5.16872e-09
CCNK	0.578898	5.2667e-09
C17orf53	0.578544	5.40783e-09
AGK	0.578528	5.41414e-09
ZNF384	0.578479	5.43421e-09
LRRC57	0.578248	5.52855e-09
FANCE	0.578206	5.54606e-09
UBA5	0.578057	5.60789e-09
LOC100125556	0.577881	5.68196e-09
IKBKG	0.577764	5.73163e-09
TTF2	0.577528	5.83338e-09
KPNA4	0.577419	5.88084e-09
ZDHHC5	0.577305	5.93064e-09
PITPNB	0.57725	5.95529e-09
NCAPD3	0.57718	5.98605e-09
FAM83B	0.576977	6.07726e-09
CALU	0.57678	6.16679e-09
C11orf41	0.576728	6.19079e-09
ACLY	0.57672	6.19414e-09
UBTF	0.576646	6.22852e-09
TMCC1	0.576612	6.24417e-09
SEPT14	0.576564	6.26618e-09
ZNF646	0.576527	6.28368e-09
PAK1	0.576496	6.29806e-09
SH3BP1	0.576268	6.40561e-09
C10orf28	0.575948	6.55919e-09
ZNF280C	0.575772	6.64503e-09
GLE1	0.57558	6.74015e-09
TRIP13	0.574482	7.30867e-09
FAM57A	0.574481	7.30951e-09
ACD	0.574361	7.37404e-09
MMP14	0.574222	7.45002e-09
LASP1	0.57413	7.50086e-09
B3GNT5	0.574095	7.52e-09
FKBP1A	0.574078	7.52932e-09
MRPL47	0.574052	7.54405e-09
POGLUT1	0.573751	7.71239e-09
DAXX	0.573618	7.78852e-09
LOC442459	0.573414	7.90581e-09
RNASEH2A	0.573411	7.90762e-09
MRPS22	0.573389	7.92024e-09
RABEPK	0.573371	7.93063e-09
CDCA7L	0.573162	8.05327e-09
SIPA1L3	0.573097	8.09188e-09
IMPDH1	0.572975	8.16433e-09
PDIA5	0.572929	8.19225e-09
PSEN1	0.572918	8.19874e-09
ASF1A	0.572904	8.207e-09
WNT5A	0.5729	8.20954e-09
RACGAP1	0.572895	8.21286e-09
EIF5A2	0.572881	8.22129e-09
DLX6-AS1	0.572731	8.31177e-09
LUC7L2	0.572684	8.34067e-09
PSMD14	0.572521	8.44084e-09
CERS5	0.572514	8.44479e-09
RACGAP1P	0.572505	8.4506e-09
ZNF207	0.57249	8.45999e-09
PSMD10	0.572472	8.47102e-09
KCMF1	0.572385	8.52479e-09
ITGB5	0.572251	8.60886e-09
LOC152217	0.572213	8.63321e-09
HYLS1	0.571971	8.787e-09
APBA2	0.57197	8.78739e-09
REST	0.571872	8.85098e-09
USP39	0.571828	8.87922e-09
CENPO	0.571608	9.02266e-09
ZDHHC18	0.571454	9.12452e-09
TIAL1	0.571347	9.19653e-09
CDCA5	0.571197	9.29711e-09
RAB35	0.571188	9.30332e-09
VANGL2	0.571153	9.32703e-09
TOMM22	0.571102	9.36197e-09
RMI2	0.571087	9.37223e-09
MYO9B	0.570938	9.47467e-09
MBIP	0.570922	9.48575e-09
ALS2	0.570834	9.54612e-09
SLC7A5P1	0.570691	9.64616e-09
DOLPP1	0.57064	9.68225e-09
HIST1H2AB	0.57062	9.69601e-09
CELSR1	0.570468	9.80354e-09
KCTD15	0.570421	9.83756e-09
NIN	0.570172	1.00166e-08
KLHDC5	0.5701	1.00698e-08
IGF1R	0.56998	1.01577e-08
SOCS4	0.569859	1.0247e-08
YEATS2	0.569794	1.02951e-08
BTBD2	0.569731	1.03424e-08
MAP3K7	0.569625	1.04227e-08
TRPC4	0.569505	1.05135e-08
TXNDC12	0.56948	1.05326e-08
DOCK6	0.569473	1.0538e-08
KCTD5	0.569362	1.0623e-08
SMURF2	0.569093	1.0832e-08
PNO1	0.569078	1.08438e-08
GALNS	0.569011	1.0896e-08
BANP	0.568906	1.09792e-08
ARL2BP	0.568901	1.09828e-08
TNRC6B	0.568758	1.10972e-08
PALB2	0.568666	1.11709e-08
IFT20	0.568662	1.11743e-08
GNB5	0.568647	1.11868e-08
ADPGK	0.568535	1.12778e-08
AKT1	0.568418	1.13735e-08
DLEU2	0.568308	1.14634e-08
TP53I13	0.568298	1.1472e-08
BAP1	0.568253	1.15092e-08
DNAJB11	0.568234	1.15251e-08
LRRC59	0.568223	1.15345e-08
CD276	0.568158	1.15883e-08
SNORA70E	0.567903	1.18038e-08
PDIA4	0.567658	1.20138e-08
BRD7	0.567634	1.20342e-08
NUP93	0.567469	1.21781e-08
MGAT2	0.567459	1.21873e-08
APEX2	0.567393	1.22448e-08
PSMD5	0.567387	1.225e-08
DHX34	0.567309	1.23193e-08
C2orf69	0.567141	1.2469e-08
ZNF282	0.567102	1.25038e-08
NCL	0.567099	1.25069e-08
GSG2	0.567011	1.25863e-08
ASTE1	0.566901	1.26859e-08
TPBG	0.566767	1.28084e-08
NDE1	0.566437	1.31157e-08
SOX12	0.566372	1.3177e-08
SKA2	0.566209	1.33312e-08
SYNCRIP	0.565782	1.37451e-08
DERA	0.565782	1.37455e-08
MAPRE1	0.565725	1.38011e-08
ANKRD27	0.565665	1.38606e-08
MICALL1	0.565602	1.39236e-08
UFD1L	0.565367	1.41594e-08
PROSER1	0.565085	1.44472e-08
ITPR3	0.564993	1.45428e-08
MCM8	0.564907	1.46323e-08
MPP4	0.564723	1.48256e-08
HNRNPU	0.564715	1.48343e-08
FYTTD1	0.564508	1.50542e-08
HMGXB4	0.564405	1.51649e-08
SLC33A1	0.564383	1.51892e-08
NKIRAS2	0.564123	1.54732e-08
NCAPG2	0.564091	1.55079e-08
KIFC1	0.564003	1.56049e-08
RFWD3	0.563815	1.5815e-08
TSPAN14	0.563757	1.58805e-08
TBC1D22A	0.563713	1.59304e-08
DAZAP1	0.563669	1.59805e-08
DHX33	0.563667	1.59826e-08
MEX3D	0.563595	1.6065e-08
FAM72A	0.563522	1.61481e-08
HSD17B6	0.563435	1.62484e-08
KRI1	0.563417	1.62691e-08
ACVR1	0.563371	1.63226e-08
SAFB	0.563238	1.64768e-08
RCCD1	0.563128	1.66059e-08
DUS4L	0.562954	1.68123e-08
DDR1	0.562855	1.69311e-08
HNRPLL	0.562816	1.69777e-08
SMCR7L	0.562773	1.70297e-08
BNIP2	0.562633	1.71988e-08
SHCBP1	0.562632	1.72004e-08
FAM60A	0.56261	1.72272e-08
ZNF740	0.562582	1.7261e-08
F2RL1	0.56253	1.73246e-08
FOXK2	0.562444	1.74307e-08
LSM4	0.562329	1.75735e-08
FBXW2	0.562328	1.7574e-08
ZMYND19	0.562318	1.7587e-08
NUP85	0.562313	1.75934e-08
NLK	0.562143	1.78057e-08
E2F7	0.56211	1.7847e-08
NIPA2	0.562062	1.79076e-08
LOC341056	0.561931	1.80743e-08
HSPBAP1	0.56186	1.81654e-08
PVRL1	0.56179	1.8255e-08
CDK12	0.56178	1.82689e-08
CBFB	0.561766	1.82862e-08
UTP18	0.561392	1.87759e-08
C12orf32	0.561341	1.88436e-08
FANCM	0.561282	1.89221e-08
RNPS1	0.561117	1.91427e-08
MARK4	0.561047	1.92376e-08
EHMT1	0.56104	1.92467e-08
FBXL19	0.560896	1.94436e-08
SLC7A8	0.560762	1.96279e-08
PLAGL2	0.560718	1.96883e-08
EHBP1	0.560554	1.99165e-08
AATF	0.560399	2.01354e-08
PPP1R9B	0.56039	2.01478e-08
LBX2	0.560236	2.03674e-08
XRCC3	0.560189	2.04347e-08
SAE1	0.560178	2.04502e-08
KDM5A	0.560066	2.06119e-08
GOLGA5	0.559991	2.07204e-08
TAOK1	0.559945	2.07879e-08
CSNK1G1	0.559891	2.0866e-08
MTBP	0.559759	2.10612e-08
MED20	0.559672	2.11892e-08
ZNF574	0.559666	2.11978e-08
TNPO3	0.559606	2.12871e-08
ADAM10	0.559394	2.16069e-08
WDR75	0.559361	2.1656e-08
CBLL1	0.559315	2.17263e-08
WNT2	0.559164	2.19569e-08
LOC440028	0.55876	2.25871e-08
PSME3	0.558606	2.28314e-08
ZPLD1	0.558488	2.30206e-08
DNASE2	0.558442	2.30939e-08
SERP1	0.558187	2.35098e-08
SNW1	0.558142	2.35837e-08
PPP2R5D	0.558064	2.37109e-08
MCM2	0.557987	2.38394e-08
MARS	0.557933	2.39288e-08
FBXL4	0.557846	2.40744e-08
TMEM209	0.557839	2.40861e-08
CCDC58	0.557811	2.41336e-08
NCKAP1	0.557675	2.43631e-08
ATG3	0.557629	2.44423e-08
CDK2	0.557526	2.46182e-08
FAM72D	0.557478	2.47001e-08
TGIF1	0.557429	2.47837e-08
FEN1	0.557397	2.48404e-08
ALG1L	0.55737	2.48863e-08
ARL13B	0.557184	2.52101e-08
G2E3	0.557115	2.53317e-08
BRCA2	0.556997	2.55405e-08
DVL2	0.556649	2.6166e-08
ZNF532	0.556624	2.621e-08
RNF111	0.556513	2.64143e-08
NCAPH	0.556504	2.64304e-08
UBE2L3	0.556494	2.64476e-08
ZNF107	0.556456	2.65182e-08
LINC00340	0.556439	2.65499e-08
MRE11A	0.556294	2.68177e-08
MYNN	0.55609	2.71997e-08
CKAP2	0.555724	2.78978e-08
TMEM44	0.555701	2.79419e-08
COX4NB	0.555634	2.8072e-08
UBE2C	0.555592	2.81548e-08
POLR2C	0.555508	2.83185e-08
PDP2	0.555322	2.86842e-08
CPSF2	0.5553	2.87286e-08
CFL1	0.555081	2.91659e-08
PIP4K2C	0.554856	2.96231e-08
TAF1B	0.554813	2.97105e-08
USP36	0.55477	2.97994e-08
RHEB	0.554689	2.9967e-08
VEZT	0.554562	3.02309e-08
REPS1	0.554532	3.02918e-08
C16orf74	0.554506	3.03463e-08
STAG1	0.554413	3.05416e-08
H1FX	0.554362	3.06504e-08
HECA	0.554333	3.0711e-08
DNMT1	0.554244	3.09008e-08
MKI67	0.55423	3.09305e-08
SNORA40	0.55415	3.11007e-08
CENPQ	0.554072	3.12676e-08
XPO6	0.554039	3.13399e-08
ARF3	0.553998	3.14267e-08
SCAF1	0.553711	3.20545e-08
CDC6	0.553701	3.20759e-08
DZIP1L	0.553664	3.21571e-08
MED1	0.553605	3.22894e-08
NAA50	0.553577	3.23507e-08
CDH24	0.553558	3.23926e-08
PPPDE1	0.55354	3.24327e-08
ERCC6L	0.553489	3.25475e-08
ZNF319	0.553457	3.26181e-08
SMG8	0.553242	3.31048e-08
KHDC1	0.553103	3.34213e-08
TNKS1BP1	0.553083	3.34664e-08
MAPK1	0.553011	3.36339e-08
DLG5	0.552961	3.37483e-08
SRP72	0.552935	3.38079e-08
RAD1	0.552933	3.38145e-08
PSMD12	0.552907	3.38745e-08
EPS15L1	0.552737	3.42713e-08
TRPM7	0.552644	3.44895e-08
CPNE2	0.552598	3.45981e-08
RSRC2	0.552351	3.51895e-08
AAAS	0.552315	3.52769e-08
CDIPT	0.552149	3.56791e-08
C14orf169	0.552144	3.56918e-08
MPHOSPH9	0.552085	3.58365e-08
HDGF	0.552085	3.58366e-08
PARP2	0.552003	3.6038e-08
PLD6	0.551841	3.6439e-08
RNF4	0.551702	3.6786e-08
TSC22D2	0.551361	3.76533e-08
CENPI	0.551355	3.76673e-08
SLC38A2	0.551308	3.77893e-08
B4GALNT3	0.551275	3.78746e-08
ALOX12P2	0.551262	3.79067e-08
UNK	0.551232	3.79848e-08
LINC00273	0.551115	3.82897e-08
PTK7	0.551081	3.83787e-08
MTA1	0.550947	3.87299e-08
SFSWAP	0.550906	3.88399e-08
EFTUD2	0.550861	3.89578e-08
DDX47	0.550794	3.91364e-08
RBMX2	0.550652	3.95156e-08
C7orf49	0.550532	3.98406e-08
ANP32AP1	0.550504	3.99174e-08
ADCY3	0.550465	4.0024e-08
AHSA1	0.550346	4.03475e-08
E2F3	0.550262	4.05797e-08
HIF1A	0.550049	4.11717e-08
C19orf53	0.549918	4.15383e-08
GMFB	0.549792	4.18952e-08
SSR1	0.549771	4.19547e-08
HCFC1	0.549732	4.20679e-08
GPR107	0.549723	4.20913e-08
ACAP2	0.549718	4.21058e-08
C5orf22	0.549713	4.21208e-08
COL4A5	0.54968	4.2216e-08
ODZ2	0.549658	4.22796e-08
FAM83G	0.549552	4.25844e-08
NOL11	0.549512	4.26996e-08
NDC80	0.549416	4.29793e-08
TSSK6	0.549061	4.40235e-08
SKIL	0.54884	4.46877e-08
STRN3	0.548754	4.49487e-08
ZBTB33	0.548737	4.50013e-08
FAM131A	0.548718	4.50586e-08
USP5	0.54868	4.51737e-08
ZCCHC3	0.548539	4.56083e-08
CERS6	0.548518	4.56726e-08
SETD1A	0.548358	4.61697e-08
RAD54L	0.548353	4.6183e-08
INTS2	0.548237	4.65467e-08
CPSF3	0.548197	4.66747e-08
SERPINH1	0.54807	4.70762e-08
CDKN3	0.548003	4.729e-08
SEPT11	0.54794	4.74898e-08
CENPJ	0.547932	4.75166e-08
TM9SF4	0.547913	4.75781e-08
TOP2A	0.547714	4.82189e-08
SLC7A6OS	0.547576	4.86709e-08
PSMD7	0.547505	4.89033e-08
SLC26A10	0.547054	5.04119e-08
RAB1A	0.546841	5.11401e-08
SUMO3	0.546808	5.12531e-08
TMEM165	0.546804	5.12658e-08
GUSBP4	0.546771	5.13819e-08
ZNF184	0.54674	5.14887e-08
NOP58	0.546613	5.19298e-08
THOC5	0.546453	5.24901e-08
KIF15	0.546434	5.25584e-08
RAD54B	0.54641	5.26405e-08
PALLD	0.546279	5.31051e-08
CENPF	0.546268	5.31446e-08
TMEM194A	0.546135	5.36216e-08
ANP32D	0.546058	5.38999e-08
TMEM189	0.54605	5.39297e-08
ZXDC	0.546031	5.39975e-08
PLXNA1	0.54599	5.41456e-08
MET	0.545662	5.53498e-08
CSTF3	0.545559	5.57314e-08
XXYLT1	0.545347	5.65282e-08
ATP13A3	0.545329	5.65973e-08
MIR4644	0.545295	5.67248e-08
WWC3	0.545266	5.68378e-08
PICALM	0.545257	5.6869e-08
XRCC6	0.545217	5.70231e-08
VKORC1L1	0.545214	5.70342e-08
MACF1	0.545214	5.70356e-08
SRP54	0.545206	5.70643e-08
MEF2BNB-MEF2B	0.545153	5.72675e-08
PSMA6	0.544982	5.7926e-08
YWHAG	0.544942	5.80788e-08
LOC100134713	0.544932	5.81207e-08
LOC100506714	0.544795	5.86537e-08
JAG1	0.544355	6.04015e-08
H2AFX	0.544325	6.05221e-08
CREBBP	0.544321	6.054e-08
TMEM158	0.5443	6.06245e-08
UGGT1	0.544283	6.06942e-08
ERC1	0.544103	6.14236e-08
SNRPB	0.543971	6.19688e-08
DCK	0.543879	6.23486e-08
ARPP19	0.543746	6.29027e-08
GPATCH2	0.543725	6.29923e-08
CLP1	0.543714	6.30382e-08
DGUOK	0.543683	6.3168e-08
LOC344887	0.543566	6.36602e-08
KIAA1731	0.54354	6.37686e-08
MMD	0.543355	6.45588e-08
CCT5	0.543333	6.46546e-08
NUSAP1	0.543314	6.47345e-08
LSM14B	0.543303	6.47854e-08
QSER1	0.543218	6.51517e-08
MED10	0.543212	6.5176e-08
NARG2	0.543078	6.57582e-08
STIP1	0.543065	6.58155e-08
GJB7	0.542975	6.62094e-08
SMUG1	0.542956	6.62963e-08
FOXI3	0.542932	6.63985e-08
USP3	0.542863	6.67025e-08
ARID3B	0.542741	6.72455e-08
TARBP2	0.54238	6.88737e-08
KEAP1	0.542328	6.91124e-08
C11orf82	0.542324	6.91339e-08
PABPN1	0.542224	6.95933e-08
RPTOR	0.542191	6.97439e-08
CLDND1	0.542069	7.03088e-08
FUS	0.542043	7.04316e-08
LRRC8D	0.542041	7.04394e-08
LSM12	0.542023	7.05224e-08
ARHGAP11B	0.541996	7.0648e-08
C1orf201	0.541995	7.0653e-08
SPRED2	0.541744	7.18356e-08
HIP1	0.541691	7.20885e-08
RHBDD2	0.541644	7.23119e-08
DOLK	0.541618	7.24373e-08
FERMT1	0.541609	7.24812e-08
CHEK1	0.541483	7.3088e-08
NME1-NME2	0.541457	7.32148e-08
C11orf24	0.541447	7.32629e-08
ATXN2L	0.54137	7.36368e-08
MIR554	0.541365	7.36575e-08
DDX55	0.541294	7.40049e-08
MINPP1	0.541195	7.44923e-08
BID	0.54116	7.46627e-08
CSNK2A1	0.541088	7.50177e-08
NXT1	0.541033	7.52916e-08
WDR43	0.540902	7.59432e-08
RAD21	0.540663	7.71488e-08
SNX6	0.540595	7.74961e-08
ADAM17	0.540589	7.75268e-08
PYCR2	0.540527	7.78473e-08
CKAP2L	0.540523	7.78679e-08
AMZ2	0.5405	7.79832e-08
MAP4K5	0.540494	7.80137e-08
ELF4	0.54042	7.83944e-08
PSMC3IP	0.540347	7.8773e-08
C1orf131	0.54021	7.94891e-08
SNAPC1	0.540196	7.95597e-08
SOCS1	0.540011	8.05331e-08
DST	0.539931	8.09561e-08
ABCC1	0.539508	8.32374e-08
FBLIM1	0.539504	8.3263e-08
PRR14L	0.539485	8.33665e-08
TYW5	0.539126	8.53515e-08
COBRA1	0.539125	8.53577e-08
PPP2R2B	0.539122	8.53759e-08
EIF2AK4	0.539104	8.54734e-08
PRKCI	0.538902	8.66173e-08
HIST1H2BJ	0.53887	8.67987e-08
PSMF1	0.538742	8.75258e-08
ZNF845	0.538666	8.79635e-08
CYB5B	0.538613	8.8271e-08
GMEB2	0.53844	8.92745e-08
PUS7	0.538299	9.01024e-08
YTHDF1	0.53825	9.03914e-08
NOL8	0.538188	9.07553e-08
CNOT4	0.53813	9.11012e-08
CDCA4	0.538119	9.11696e-08
HNRNPC	0.538049	9.15885e-08
LPP	0.538021	9.17548e-08
PNN	0.537946	9.22025e-08
ATF7IP	0.537883	9.25853e-08
E4F1	0.537858	9.27366e-08
ITGB4	0.537828	9.29197e-08
SKA3	0.53745	9.52356e-08
STK3	0.537409	9.54946e-08
GNAI1	0.537339	9.59316e-08
TRMT112	0.537125	9.72789e-08
LOC441242	0.537073	9.7607e-08
MED17	0.53707	9.76278e-08
FRMD6	0.536335	1.02406e-07
TGFBR1	0.536241	1.03036e-07
GPC1	0.536192	1.03365e-07
TTC9C	0.53614	1.03715e-07
TBL1X	0.536137	1.03732e-07
FCF1	0.536094	1.04025e-07
PPP1R14C	0.53609	1.04048e-07
HMGA1	0.536073	1.04167e-07
KIRREL	0.53591	1.0527e-07
PRR11	0.535852	1.05668e-07
DLGAP5	0.535805	1.05993e-07
STK35	0.53558	1.07548e-07
WDR5	0.535568	1.07631e-07
CSNK1E	0.535518	1.07986e-07
LOC441455	0.53542	1.08672e-07
POLA2	0.535324	1.09347e-07
RFC5	0.535284	1.09634e-07
C3orf26	0.535267	1.09757e-07
ADIPOR2	0.535227	1.10035e-07
BAZ1B	0.535225	1.10053e-07
CCNT1	0.535165	1.10477e-07
MPPED1	0.535146	1.10616e-07
NUDT15	0.535146	1.10619e-07
KIF26B	0.535	1.11669e-07
GLT25D1	0.534959	1.11964e-07
SMNDC1	0.534841	1.12822e-07
SPNS1	0.534722	1.13692e-07
KIF22	0.53466	1.1415e-07
CPOX	0.534657	1.14172e-07
DENR	0.534577	1.1476e-07
HN1	0.534523	1.15161e-07
FAM192A	0.534515	1.15221e-07
SPAST	0.534513	1.1524e-07
BUB3	0.534413	1.15986e-07
TPST2	0.534316	1.16716e-07
GEMIN2	0.534292	1.16895e-07
IL1RAP	0.53429	1.1691e-07
MASTL	0.534047	1.18759e-07
GANAB	0.534011	1.1903e-07
CRYM-AS1	0.533906	1.19844e-07
C4orf21	0.533752	1.21039e-07
LAMP2	0.533736	1.21162e-07
CHRAC1	0.53369	1.21524e-07
EXOSC6	0.53362	1.22069e-07
MEX3B	0.533555	1.22583e-07
CIT	0.533498	1.23032e-07
NIP7	0.533388	1.23909e-07
XYLT2	0.53335	1.24213e-07
HIVEP2	0.53322	1.25252e-07
C9orf69	0.533208	1.25348e-07
PTGFRN	0.533123	1.26039e-07
AMMECR1L	0.533061	1.26541e-07
ALKBH6	0.532922	1.27676e-07
SENP1	0.53291	1.27774e-07
NIF3L1	0.532897	1.27879e-07
HSPH1	0.53278	1.2885e-07
KIAA0284	0.532667	1.29784e-07
TUBB	0.532641	1.30006e-07
RAB21	0.532614	1.30229e-07
MBD4	0.532591	1.30421e-07
TIGD1	0.532438	1.31704e-07
MBNL1	0.532365	1.32327e-07
DEDD2	0.532183	1.33882e-07
MCM3AP-AS1	0.532133	1.34313e-07
C9orf80	0.532044	1.35078e-07
OPA1	0.531999	1.35469e-07
SREBF2	0.531968	1.35734e-07
NAE1	0.531954	1.35862e-07
DDHD1	0.531916	1.36186e-07
RIOK1	0.531755	1.37601e-07
PCGF1	0.531753	1.37622e-07
PCBP1	0.53175	1.37645e-07
TARDBP	0.531672	1.3833e-07
HIST1H2BE	0.531503	1.39838e-07
SNHG1	0.531436	1.40435e-07
FKTN	0.531406	1.40705e-07
WBP11	0.531381	1.40933e-07
CLCN2	0.53134	1.41303e-07
NCAPG	0.531212	1.42469e-07
ANKRD30BL	0.531195	1.42621e-07
UBE2A	0.531185	1.42713e-07
FANCB	0.531173	1.4282e-07
EXT1	0.53116	1.42937e-07
PIP5K1A	0.5311	1.4349e-07
ALG10	0.531092	1.43565e-07
PRDM14	0.531036	1.44073e-07
CHST3	0.531006	1.44349e-07
NAA60	0.531006	1.44355e-07
NUP155	0.530842	1.45868e-07
ZNF335	0.530811	1.46158e-07
MSL1	0.530783	1.46425e-07
PLCXD2	0.530709	1.47111e-07
DCAF7	0.53063	1.47856e-07
MXRA7	0.530553	1.48589e-07
GSTO1	0.530525	1.48855e-07
KLHL7	0.530411	1.49938e-07
FAM91A1	0.53037	1.50334e-07
TNRC18	0.530331	1.50703e-07
TBC1D2	0.530207	1.51903e-07
METTL21D	0.530157	1.52387e-07
HNRNPM	0.530153	1.52424e-07
KIAA0889	0.530144	1.52507e-07
KPNB1	0.530099	1.52947e-07
ZBTB12	0.530074	1.53188e-07
XPO5	0.529976	1.54153e-07
SEC16A	0.529916	1.54738e-07
FOPNL	0.529807	1.55814e-07
RAB6B	0.529742	1.56459e-07
ANKRD5	0.529707	1.56811e-07
C14orf101	0.52963	1.5758e-07
AUP1	0.529624	1.57646e-07
ABHD4	0.529563	1.58249e-07
ERH	0.529524	1.5865e-07
ZCCHC14	0.529513	1.58754e-07
NUP188	0.529334	1.60578e-07
CBLB	0.529323	1.6069e-07
NUMBL	0.529119	1.62784e-07
C3orf65	0.529095	1.63028e-07
ZBTB39	0.529072	1.63267e-07
TM6SF2	0.529067	1.63317e-07
DPH3P1	0.529063	1.6336e-07
CENPM	0.529062	1.63372e-07
PCDHB17	0.529046	1.63532e-07
NCK1	0.529027	1.6373e-07
C5orf51	0.529009	1.63919e-07
RC3H2	0.529005	1.63961e-07
ALG2	0.528967	1.64363e-07
CASK	0.528956	1.64468e-07
CHD6	0.528892	1.65138e-07
TERF1	0.52885	1.65583e-07
NCBP1	0.528816	1.65941e-07
LPPR1	0.5288	1.66105e-07
MSN	0.528784	1.66273e-07
TOP3B	0.528711	1.67054e-07
ITGA6	0.528497	1.69332e-07
TRIM71	0.528432	1.70029e-07
BFSP1	0.528361	1.70792e-07
JAKMIP3	0.528352	1.70896e-07
SCYL2	0.528262	1.71873e-07
PKMYT1	0.52822	1.72332e-07
SCAF11	0.528076	1.73899e-07
PRPF3	0.528011	1.74625e-07
WDR33	0.527845	1.76467e-07
ZSCAN29	0.527828	1.7665e-07
PSMB5	0.527526	1.80056e-07
ANKS1A	0.527473	1.80661e-07
C14orf126	0.527305	1.82585e-07
MIR3648	0.527248	1.83241e-07
RAD51D	0.52715	1.84375e-07
C19orf52	0.527113	1.84812e-07
ATG5	0.527085	1.85139e-07
RNF126P1	0.526943	1.86805e-07
IRS1	0.526937	1.86876e-07
SNRPD1	0.526929	1.86969e-07
TPI1P2	0.526718	1.89471e-07
BRAF	0.526627	1.90558e-07
PARP11	0.526563	1.91329e-07
SOX15	0.526488	1.92229e-07
RNF40	0.526475	1.92397e-07
VPS8	0.526272	1.94863e-07
SLC16A1	0.526244	1.95214e-07
HIST1H2BO	0.526155	1.96303e-07
U2SURP	0.526064	1.97433e-07
RNF13	0.525896	1.99522e-07
XRN1	0.525676	2.02297e-07
SMC1A	0.525534	2.04116e-07
PRKCSH	0.525444	2.05267e-07
CIZ1	0.525394	2.05918e-07
PES1	0.525359	2.06371e-07
LOC100287765	0.525312	2.06976e-07
ANKRD50	0.525292	2.07239e-07
OSGIN1	0.5251	2.09745e-07
FAM98B	0.525045	2.10463e-07
PRPF19	0.524924	2.12069e-07
FTSJ3	0.524876	2.1271e-07
NUP214	0.524837	2.13223e-07
C6orf147	0.524798	2.13754e-07
LOC440288	0.524709	2.14941e-07
AKAP8	0.524668	2.15494e-07
CDC27	0.524647	2.15772e-07
ASAP2	0.524602	2.1639e-07
ZNF8	0.524506	2.17686e-07
CXorf56	0.52449	2.17903e-07
OGFOD1	0.524489	2.17917e-07
AP1M1	0.524459	2.18333e-07
ARF5	0.524409	2.19021e-07
CNIH4	0.524298	2.20541e-07
DCTN1	0.524289	2.2066e-07
PTHLH	0.524233	2.21431e-07
SUPT6H	0.524199	2.21906e-07
SPAG9	0.524154	2.22535e-07
NUP35	0.524135	2.22794e-07
RAET1K	0.523972	2.25078e-07
MYH10	0.52389	2.26226e-07
ABHD15	0.523565	2.30861e-07
UBE2Q1	0.523274	2.35085e-07
MED13	0.523209	2.36045e-07
PCNXL3	0.523124	2.37305e-07
TSPAN18	0.522985	2.39356e-07
PRICKLE3	0.522958	2.39763e-07
CDR2L	0.522941	2.40012e-07
CNTRL	0.522916	2.40392e-07
MLF2	0.522882	2.40896e-07
CCT6P1	0.522842	2.41504e-07
MRPL36	0.522786	2.42338e-07
TAF4	0.522532	2.462e-07
ZEB1-AS1	0.52243	2.47759e-07
NEUROD2	0.522424	2.47858e-07
OBFC2B	0.522376	2.48596e-07
HNRNPR	0.522366	2.48753e-07
FBXO7	0.522317	2.49513e-07
LRP12	0.522227	2.50903e-07
ERGIC2	0.522217	2.51062e-07
HNRNPA3P1	0.522137	2.52318e-07
HPS4	0.522098	2.52933e-07
SFPQ	0.521976	2.54851e-07
NSFL1C	0.521847	2.56893e-07
ALG12	0.521822	2.57294e-07
MKRN9P	0.521821	2.57316e-07
COL24A1	0.521798	2.57677e-07
LOC100505918	0.521729	2.58788e-07
LOC442421	0.521659	2.59909e-07
TFAP2A	0.521659	2.5991e-07
DTX3L	0.521633	2.60323e-07
ESCO2	0.521581	2.61171e-07
GNB1	0.521559	2.61526e-07
XKR5	0.521528	2.62034e-07
KANSL2	0.521498	2.62519e-07
BUB1	0.521358	2.64796e-07
SLC25A17	0.521348	2.64962e-07
YWHAH	0.521268	2.66287e-07
RCOR2	0.521134	2.68493e-07
CENPL	0.520982	2.7103e-07
DKK3	0.520931	2.71885e-07
CCDC142	0.520787	2.74325e-07
CHD8	0.520764	2.74704e-07
TINF2	0.520755	2.74868e-07
POLR2B	0.520721	2.75443e-07
TFE3	0.520667	2.76361e-07
WDR12	0.520535	2.78625e-07
DTL	0.520528	2.7875e-07
CDCA8	0.520458	2.79943e-07
SEC22A	0.520437	2.80318e-07
CWF19L2	0.520378	2.81339e-07
MORF4L2	0.520361	2.81639e-07
MYO10	0.520091	2.86356e-07
LIMS1	0.520059	2.86922e-07
TMEM60	0.520055	2.86993e-07
FBN2	0.520049	2.87105e-07
HSP90AA4P	0.519837	2.90879e-07
FN3KRP	0.519744	2.92548e-07
TDG	0.519741	2.92606e-07
CNIH	0.519741	2.92612e-07
SUPT16H	0.519708	2.93198e-07
RCN2	0.519679	2.93719e-07
SLC30A3	0.519584	2.95453e-07
H3F3C	0.51953	2.96433e-07
LOC388906	0.519411	2.98615e-07
DNM2	0.5194	2.9881e-07
MARCKS	0.519305	3.00563e-07
SMC3	0.51923	3.01955e-07
FSIP2	0.519224	3.02062e-07
SULF1	0.519209	3.02337e-07
CSNK2A1P	0.519179	3.0291e-07
BRAP	0.51917	3.03069e-07
C12orf65	0.519139	3.03649e-07
C20orf30	0.519137	3.03692e-07
B3GNT9	0.519076	3.04832e-07
TTC5	0.519024	3.05802e-07
DIABLO	0.519021	3.05855e-07
C2orf27A	0.518984	3.06558e-07
PDCD10	0.518966	3.0689e-07
PSMD1	0.518909	3.07971e-07
FAM58BP	0.51889	3.08324e-07
PRDM10	0.5188	3.10044e-07
TSR2	0.518774	3.10544e-07
MTMR2	0.518772	3.10572e-07
HSP90AA1	0.518476	3.16276e-07
ANAPC5	0.518347	3.18787e-07
BCL2L13	0.518319	3.19333e-07
FAM64A	0.518251	3.20672e-07
CEP95	0.518202	3.21631e-07
NSMAF	0.518201	3.21643e-07
TSEN54	0.518169	3.22288e-07
KDM5C	0.51816	3.22447e-07
CCNT2	0.518077	3.24094e-07
MFI2-AS1	0.518064	3.24367e-07
TMEM199	0.518055	3.24542e-07
SMG7	0.518052	3.24605e-07
PLK1	0.518007	3.25501e-07
EIF2B1	0.51795	3.26634e-07
KHNYN	0.517824	3.29157e-07
TSPAN9	0.517699	3.31682e-07
NUDT1	0.517696	3.31749e-07
FAM105B	0.517636	3.3297e-07
RALY	0.517585	3.34012e-07
GOLPH3	0.517508	3.35584e-07
ST7	0.517495	3.35864e-07
KIAA0090	0.517448	3.36825e-07
PIGU	0.517444	3.36903e-07
PPM1G	0.517376	3.38303e-07
CMC2	0.517356	3.3872e-07
GTPBP3	0.517254	3.40831e-07
C20orf72	0.517216	3.41625e-07
DDX23	0.517191	3.42144e-07
WDR70	0.517169	3.42605e-07
FSCN1	0.517141	3.43207e-07
CXCL14	0.517017	3.45812e-07
PTPN9	0.517	3.46178e-07
C5orf34	0.516871	3.48898e-07
ZFHX3	0.516859	3.4917e-07
TOR1B	0.516835	3.49679e-07
CARD11	0.51677	3.51057e-07
LUZP1	0.516656	3.53504e-07
CKAP5	0.516587	3.54992e-07
SNRPD3	0.516556	3.5568e-07
GNB1L	0.516548	3.55847e-07
LIMK2	0.516223	3.62975e-07
EIF2AK2	0.516185	3.63817e-07
ZNF674	0.516128	3.65082e-07
CAMKK2	0.5161	3.6569e-07
FARSA	0.516081	3.66114e-07
PFN2	0.515958	3.68874e-07
GPATCH8	0.515825	3.71856e-07
LEO1	0.515462	3.8016e-07
UBE2Z	0.515377	3.82136e-07
HIST1H2AM	0.515374	3.82212e-07
TOMM40	0.515363	3.82448e-07
PTDSS1	0.515176	3.86832e-07
CPSF6	0.515133	3.87835e-07
PAPOLA	0.515129	3.87934e-07
TAF2	0.515026	3.90364e-07
DROSHA	0.514933	3.92563e-07
RASA2	0.51486	3.9431e-07
M6PR	0.514849	3.94567e-07
CRK	0.514717	3.97753e-07
PCDHB10	0.514676	3.98726e-07
POU5F1P3	0.514631	3.99832e-07
EDC3	0.514626	3.99951e-07
CNPY3	0.514568	4.01361e-07
SLC25A15	0.514414	4.05106e-07
ANP32A	0.514414	4.05124e-07
PER4	0.514294	4.08062e-07
DNAJB3	0.514255	4.09042e-07
SKA1	0.514179	4.10923e-07
C22orf23	0.513992	4.15582e-07
NT5C1B	0.513979	4.1593e-07
NKAIN2	0.513904	4.17823e-07
PPAPDC1A	0.513891	4.18138e-07
ZNF410	0.513862	4.18885e-07
C9orf30	0.513849	4.19208e-07
GPR137B	0.513833	4.19606e-07
HDAC8	0.513792	4.20657e-07
LHFPL5	0.513707	4.22817e-07
TGM4	0.513628	4.2483e-07
PPHLN1	0.513627	4.24864e-07
KDM2A	0.513543	4.27027e-07
EXOSC2	0.513233	4.35092e-07
PTMS	0.513224	4.35333e-07
SLC35B4	0.51321	4.35703e-07
HPS3	0.513203	4.35864e-07
ELFN1	0.513123	4.37975e-07
FAM117B	0.513083	4.39049e-07
ZNF121	0.513048	4.39962e-07
CHODL	0.512997	4.41336e-07
GGCX	0.512913	4.43572e-07
POLR2F	0.512846	4.45357e-07
TAF1A	0.512826	4.45909e-07
SLC38A1	0.512633	4.5112e-07
MLLT1	0.512411	4.57173e-07
RFX1	0.512309	4.59986e-07
PUM2	0.512249	4.61652e-07
SUMO1	0.512218	4.62512e-07
ZNF616	0.512106	4.65636e-07
MFAP2	0.512096	4.6593e-07
CKAP4	0.512061	4.66912e-07
CCT4	0.512034	4.67663e-07
CTDSPL2	0.511982	4.69129e-07
HIST1H2BK	0.511882	4.71947e-07
OLA1	0.511881	4.7199e-07
PGS1	0.511725	4.76422e-07
NCOA6	0.511679	4.77737e-07
KIR3DL3	0.511678	4.7778e-07
DDX31	0.511632	4.79082e-07
HIST1H2AG	0.511565	4.81033e-07
NOL7	0.511528	4.82078e-07
NDRG4	0.511293	4.88942e-07
GPR87	0.511062	4.95762e-07
C15orf60	0.511046	4.96238e-07
TMEM39B	0.510991	4.97868e-07
FLYWCH1	0.510962	4.98735e-07
KIF13A	0.51082	5.02974e-07
MANEA	0.510812	5.03215e-07
SND1-IT1	0.510811	5.0325e-07
ATL3	0.510787	5.0398e-07
GSK3A	0.510767	5.04598e-07
TUBA1B	0.510692	5.06842e-07
LPAR2	0.510658	5.07898e-07
RNMT	0.51062	5.09042e-07
PDZD11	0.510604	5.09518e-07
ABCB6	0.510588	5.10008e-07
DNAJC9	0.510552	5.11114e-07
PSMC2	0.510517	5.12179e-07
C3orf17	0.510341	5.17597e-07
HTRA2	0.510297	5.18975e-07
GNL3L	0.510273	5.19704e-07
FANCC	0.510264	5.19981e-07
HSPA5	0.510189	5.22318e-07
RTKN	0.510162	5.23188e-07
RPE	0.510155	5.23388e-07
RSPRY1	0.51013	5.2416e-07
ARHGEF5	0.510109	5.24836e-07
SMEK1	0.510079	5.25786e-07
TFCP2	0.510054	5.26559e-07
KIF16B	0.50995	5.29824e-07
COL5A3	0.509925	5.30615e-07
FBXO41	0.509918	5.30851e-07
SAP30BP	0.509824	5.33852e-07
CYP4F11	0.509796	5.3472e-07
CHPF2	0.509748	5.3627e-07
TMIGD1	0.509711	5.37465e-07
MORC4	0.5097	5.37794e-07
SND1	0.509591	5.41304e-07
CHN1	0.509509	5.43975e-07
CBX3	0.509311	5.50426e-07
SDF2	0.509258	5.52157e-07
C6orf120	0.509196	5.5421e-07
LPAR3	0.509054	5.5891e-07
DLX6	0.509046	5.59175e-07
SNAPC5	0.509018	5.60116e-07
PRRG4	0.508948	5.62446e-07
PRR3	0.508889	5.64437e-07
PPIAL4G	0.508869	5.65087e-07
ASUN	0.508856	5.65548e-07
CIRH1A	0.508801	5.67395e-07
PLEKHA8	0.508789	5.67805e-07
NAT10	0.508788	5.67827e-07
HUS1	0.508774	5.68286e-07
ELOF1	0.508646	5.72643e-07
SUV39H1	0.508476	5.78439e-07
NSUN2	0.50845	5.79344e-07
ESCO1	0.508353	5.82702e-07
RBM10	0.508198	5.88072e-07
MCM7	0.508163	5.89292e-07
ZNF761	0.508148	5.89817e-07
ABCC3	0.508133	5.90375e-07
LRRC8E	0.508122	5.90748e-07
SAAL1	0.508076	5.92355e-07
SF3B4	0.508059	5.92947e-07
GSTM3	0.508055	5.93091e-07
PRPS1L1	0.507955	5.96623e-07
WNK1	0.507862	5.9993e-07
UFM1	0.50785	6.00364e-07
ERCC3	0.507789	6.02535e-07
ACIN1	0.507778	6.02915e-07
RABGEF1	0.507688	6.06157e-07
CCNF	0.507682	6.06375e-07
TTC14	0.507673	6.06685e-07
LOC220906	0.507673	6.06697e-07
ZNF787	0.507578	6.10105e-07
MKNK1	0.507577	6.10154e-07
CASP2	0.507474	6.13894e-07
RNF34	0.507471	6.13981e-07
SNRNP40	0.507471	6.13997e-07
DCTN5	0.507398	6.16659e-07
DHX8	0.507258	6.21779e-07
CMTM1	0.50723	6.22826e-07
AAK1	0.507219	6.23238e-07
ENAH	0.507166	6.25163e-07
EED	0.507063	6.29005e-07
MST4	0.507062	6.29023e-07
MAP3K2	0.50704	6.29875e-07
PXDN	0.507027	6.3034e-07
LOC200726	0.507017	6.30714e-07
DNA2	0.50694	6.33606e-07
AURKAPS1	0.506904	6.34948e-07
ENOPH1	0.50679	6.39248e-07
MAFG	0.506694	6.42887e-07
LOC595101	0.506663	6.44049e-07
CCDC14	0.506538	6.48824e-07
FZD6	0.506278	6.58852e-07
KTI12	0.506278	6.5887e-07
VMP1	0.506236	6.60498e-07
SNHG10	0.506198	6.6198e-07
ZNF724P	0.506157	6.63573e-07
LIN9	0.506123	6.64896e-07
SRSF10	0.506103	6.65709e-07
DDA1	0.50604	6.68165e-07
TMEM33	0.506007	6.69476e-07
PTK2	0.505953	6.71599e-07
TOP3A	0.505951	6.71686e-07
DBF4	0.505866	6.75046e-07
HIATL2	0.505858	6.75398e-07
BMP8A	0.505857	6.75404e-07
PRMT3	0.505815	6.77089e-07
PRNP	0.505707	6.81414e-07
OR9Q1	0.50567	6.82883e-07
ZNF598	0.505641	6.84074e-07
MDC1	0.505534	6.8839e-07
SGIP1	0.505503	6.89642e-07
ENOX2	0.505503	6.89655e-07
SSRP1	0.505475	6.90775e-07
C1orf31	0.50533	6.96704e-07
FAM199X	0.505254	6.99832e-07
GTF2H4	0.505238	7.00504e-07
PGAM1	0.505181	7.02829e-07
SRCAP	0.505162	7.03632e-07
MTFMT	0.505157	7.03846e-07
SLMO1	0.505135	7.04754e-07
LOC642846	0.505114	7.05627e-07
NUDT21	0.504925	7.135e-07
FKBP15	0.504817	7.18051e-07
STRN4	0.504797	7.18881e-07
MSH6	0.504762	7.20335e-07
ATF2	0.50472	7.22116e-07
DSC3	0.504684	7.23665e-07
HDAC2	0.504677	7.2397e-07
DMWD	0.50466	7.24668e-07
TMEM237	0.504638	7.25602e-07
C20orf20	0.504589	7.27696e-07
USP35	0.504547	7.29519e-07
LRR1	0.504433	7.34415e-07
FKBP14	0.504317	7.39432e-07
MED12L	0.504306	7.39908e-07
RPUSD2	0.504194	7.44781e-07
PAPD5	0.504087	7.49432e-07
ATXN1L	0.504083	7.49637e-07
UBE3C	0.503981	7.5411e-07
SEC24D	0.503974	7.54449e-07
UBR7	0.503913	7.57117e-07
MICAL2	0.503842	7.60291e-07
FAM138B	0.50382	7.61247e-07
LOC100130691	0.503761	7.6389e-07
DQX1	0.503708	7.66255e-07
LOC100286922	0.503667	7.68121e-07
DEK	0.503582	7.71929e-07
ALYREF	0.503582	7.71931e-07
ZNF343	0.50354	7.73844e-07
CISD2	0.503415	7.79526e-07
JHDM1D	0.503402	7.80118e-07
TNFRSF1A	0.503374	7.81396e-07
ASPM	0.503356	7.82217e-07
TFAP4	0.503329	7.83429e-07
UBAP2L	0.503321	7.83798e-07
PPIL4	0.50332	7.83842e-07
DHX38	0.503313	7.84199e-07
TRIP4	0.503277	7.85814e-07
VPS35	0.503225	7.88241e-07
BZW1	0.503222	7.88376e-07
FEM1B	0.503194	7.89637e-07
BRD3	0.503165	7.90991e-07
RBM25	0.503058	7.95967e-07
GNPDA1	0.50277	8.09465e-07
POLR2G	0.50268	8.13729e-07
LRCH1	0.502592	8.1787e-07
SAP130	0.502548	8.20003e-07
CYP26A1	0.502469	8.23778e-07
UBE2NL	0.502214	8.36121e-07
TMEM130	0.502206	8.3648e-07
BFAR	0.502197	8.3694e-07
LOC100499405	0.50214	8.39732e-07
YJEFN3	0.502115	8.4093e-07
TPI1	0.501949	8.491e-07
FKBP9	0.501927	8.50202e-07
NFYA	0.501885	8.52291e-07
LOC401980	0.501873	8.52875e-07
SRRT	0.501858	8.53641e-07
CHMP1A	0.501847	8.54166e-07
YLPM1	0.501833	8.54855e-07
GTF2F1	0.501758	8.58613e-07
KIDINS220	0.501693	8.61832e-07
C17orf56	0.501635	8.6477e-07
NUF2	0.501385	8.77419e-07
TOR1A	0.501375	8.77947e-07
UBE2V1	0.501356	8.78908e-07
BICD1	0.5013	8.81745e-07
IFT80	0.501193	8.87273e-07
USP34	0.501172	8.88338e-07
B3GALTL	0.501111	8.91482e-07
CBX2	0.501093	8.92408e-07
LOC100287616	0.501071	8.93568e-07
CDC25B	0.501005	8.96999e-07
SLC30A6	0.500955	8.99578e-07
MESDC2	0.500939	9.00441e-07
LOC100128191	0.500931	9.00856e-07
ZNF275	0.500838	9.05715e-07
RIN2	0.50083	9.06126e-07
PRRC2C	0.500802	9.07618e-07
SLC22A9	0.500732	9.11316e-07
C9orf4	0.500718	9.1204e-07
FASTKD3	0.500672	9.14494e-07
NF1	0.500665	9.1484e-07
LYSMD4	0.500431	9.27348e-07
PCDHB9	0.50043	9.27409e-07
MELK	0.500394	9.29335e-07
FLJ25758	0.500346	9.31916e-07
PDK1	0.500335	9.32495e-07
BRIP1	0.500213	9.39129e-07
XRN2	0.500196	9.40031e-07
CCDC77	0.500191	9.40313e-07
SMEK2	0.500183	9.40778e-07
FAM83F	0.500155	9.42295e-07
ARL6IP1	0.500108	9.44865e-07
MND1	0.500051	9.47968e-07
B4GALT4	0.500004	9.50542e-07
ZBTB9	0.500003	9.50587e-07
SNTB2	0.499961	9.52918e-07
RAB31	0.499959	9.53013e-07
MKRN1	0.499898	9.56413e-07
ZNF675	0.499849	9.59132e-07
ITPK1	0.499845	9.59321e-07
WBP11P1	0.499828	9.60259e-07
ASB7	0.499674	9.68877e-07
FBXO48	0.499549	9.75891e-07
SDAD1	0.499541	9.76309e-07
PCNA	0.499528	9.77033e-07
MEGF9	0.499491	9.79146e-07
SLC10A3	0.499483	9.79596e-07
ZYX	0.499457	9.8107e-07
PHF23	0.49937	9.86036e-07
VAV2	0.499318	9.88984e-07
SRSF1	0.499089	1.00212e-06
ORMDL1	0.499063	1.00365e-06
ZNF498	0.498954	1.00997e-06
HDAC1	0.498902	1.01297e-06
VANGL1	0.498875	1.01455e-06
FAM200A	0.498758	1.02141e-06
CLSTN1	0.49873	1.02306e-06
LOC100506963	0.498574	1.03234e-06
ARMC6	0.498571	1.03252e-06
GTF3C4	0.4985	1.03675e-06
MAP2K7	0.498498	1.03686e-06
HS1BP3	0.498374	1.0443e-06
CTU1	0.498365	1.04482e-06
ZNF510	0.498311	1.04804e-06
PDIA3P	0.498219	1.05361e-06
EIF1AD	0.498139	1.0585e-06
KIAA0947	0.498101	1.06078e-06
CDCA2	0.498085	1.0618e-06
AP3D1	0.498061	1.06322e-06
SRSF4	0.498058	1.06343e-06
DKFZp686K1684	0.49803	1.06513e-06
TBC1D23	0.498009	1.0664e-06
UVRAG	0.497964	1.06916e-06
RFT1	0.49796	1.06943e-06
C7orf42	0.497909	1.07257e-06
OR7D4	0.49788	1.07435e-06
CDC40	0.497847	1.07642e-06
NAA35	0.497779	1.08063e-06
MON1B	0.497664	1.08776e-06
SPC25	0.497599	1.09181e-06
CALR	0.497577	1.09322e-06
GPNMB	0.49756	1.09426e-06
GSS	0.497505	1.09775e-06
NELL2	0.497492	1.09856e-06
SASS6	0.497427	1.10264e-06
PPARD	0.497345	1.10785e-06
NOL10	0.497332	1.1087e-06
ATP6V1F	0.49726	1.11327e-06
DHX16	0.497234	1.11492e-06
NIPBL	0.497152	1.12017e-06
KRIT1	0.497102	1.12341e-06
SEC23A	0.496987	1.13081e-06
HELLS	0.496925	1.13484e-06
NONO	0.496799	1.1431e-06
C11orf30	0.496746	1.14657e-06
ATF1	0.496744	1.14669e-06
SESN3	0.496686	1.15051e-06
SART1	0.496669	1.15164e-06
ZBTB6	0.496643	1.15334e-06
TMEM17	0.496496	1.16306e-06
TRIO	0.496493	1.16325e-06
CRIPT	0.49641	1.16883e-06
TOX4	0.496345	1.17318e-06
PSMC4	0.496293	1.17667e-06
HK2	0.496181	1.18419e-06
GTF2H3	0.496155	1.18598e-06
RIT1	0.496134	1.1874e-06
C14orf43	0.496027	1.19467e-06
MCM5	0.495764	1.21273e-06
GORASP2	0.495753	1.21349e-06
C1orf135	0.495711	1.2164e-06
COASY	0.495656	1.22026e-06
MRPL19	0.495639	1.22139e-06
NECAP1	0.495584	1.22526e-06
NCKAP5	0.495553	1.22742e-06
FAM69A	0.495498	1.23128e-06
TUBA1C	0.495467	1.23343e-06
POLR2A	0.495462	1.23381e-06
CAPRIN1	0.495455	1.23431e-06
LNX2	0.495392	1.23874e-06
TMEM132A	0.495383	1.23941e-06
RABL3	0.495319	1.24391e-06
ESYT1	0.495286	1.24627e-06
NUFIP2	0.495244	1.24927e-06
BTBD10	0.495208	1.25184e-06
ROCK1	0.495122	1.25796e-06
COPA	0.495054	1.26285e-06
NUP62	0.494991	1.26736e-06
TTC23	0.494987	1.26765e-06
UBE2I	0.494869	1.27624e-06
PTPN6	0.49476	1.28412e-06
MCM4	0.494753	1.28462e-06
LOC388553	0.494605	1.2955e-06
C15orf24	0.494569	1.29817e-06
LOC727896	0.494456	1.30649e-06
PAIP1	0.494397	1.31091e-06
COIL	0.494393	1.31119e-06
C9orf64	0.494381	1.31211e-06
STRAP	0.494325	1.31626e-06
MAP2K1	0.494298	1.31831e-06
UHRF2	0.494259	1.32123e-06
PPP4C	0.494222	1.32402e-06
DCLRE1B	0.494206	1.32519e-06
AMMECR1	0.494074	1.33522e-06
ATRN	0.494064	1.33598e-06
GON4L	0.494031	1.33843e-06
SRXN1	0.493875	1.35036e-06
CDR2	0.493862	1.35131e-06
DCAF16	0.493854	1.35193e-06
SLC9A6	0.493695	1.36417e-06
MRRF	0.493608	1.37097e-06
ZKSCAN5	0.49358	1.37312e-06
RTN4R	0.493579	1.37321e-06
UPF3B	0.493528	1.3772e-06
CCDC47	0.493511	1.3785e-06
REXO1	0.493474	1.38139e-06
CDH1	0.493436	1.38441e-06
AHR	0.493338	1.39206e-06
MRPL18	0.493291	1.39581e-06
COL4A6	0.493249	1.3991e-06
TOP1	0.493197	1.40323e-06
ZRANB3	0.493105	1.41056e-06
CRYBB2	0.493087	1.41197e-06
ZNF473	0.49307	1.4134e-06
GAS2L1	0.493056	1.41448e-06
INPP5E	0.493002	1.41881e-06
RECQL	0.492915	1.42578e-06
AASDH	0.492845	1.43147e-06
CHST7	0.49284	1.43185e-06
ATP6V1E1	0.492817	1.43377e-06
CCAR1	0.492813	1.43403e-06
RPS6KC1	0.492765	1.43799e-06
TEX2	0.492727	1.44104e-06
ORC1	0.492709	1.44254e-06
CLSPN	0.492662	1.44631e-06
STX6	0.492603	1.45122e-06
PTPRA	0.492525	1.4576e-06
KIAA0391	0.49251	1.45884e-06
STAU1	0.492462	1.46279e-06
UGT1A6	0.492438	1.46476e-06
TH1L	0.492427	1.46564e-06
STAMBP	0.492401	1.46785e-06
WSB1	0.492377	1.46985e-06
CHRNA5	0.492346	1.47243e-06
PRPF40A	0.492343	1.47265e-06
LAMA5	0.492257	1.47977e-06
CIAPIN1	0.492233	1.48179e-06
KIAA1919	0.492225	1.48249e-06
PARPBP	0.492169	1.48721e-06
LRIG3	0.492161	1.48786e-06
PHF14	0.492124	1.49093e-06
C2orf18	0.492097	1.49321e-06
NMD3	0.492095	1.49338e-06
RBCK1	0.492088	1.49399e-06
PRR5	0.492039	1.49808e-06
CNNM2	0.492008	1.50073e-06
ADNP	0.491898	1.51011e-06
C3orf52	0.491842	1.51483e-06
SUPT5H	0.491619	1.53401e-06
NCLN	0.491519	1.54264e-06
MFAP1	0.491493	1.54494e-06
GFM1	0.491485	1.5456e-06
POFUT1	0.491464	1.54744e-06
TLE4	0.49145	1.54872e-06
PIR-FIGF	0.491408	1.55232e-06
RBM12B	0.491394	1.55356e-06
PREP	0.491385	1.55437e-06
PRKD2	0.491299	1.56192e-06
AJUBA	0.491257	1.56562e-06
ZNF639	0.491222	1.56868e-06
CLTC	0.491174	1.57291e-06
KHDRBS1	0.491097	1.57972e-06
UGT1A3	0.491084	1.58091e-06
FAM83H	0.491084	1.58094e-06
CEP19	0.491072	1.58196e-06
NUP153	0.490993	1.589e-06
IQGAP1	0.490948	1.59302e-06
PLBD2	0.490938	1.59389e-06
EDC4	0.490938	1.59391e-06
EWSR1	0.490921	1.59545e-06
C15orf42	0.490904	1.59696e-06
MIB1	0.49083	1.60362e-06
C17orf78	0.490767	1.60931e-06
PHRF1	0.490761	1.60984e-06
PPIB	0.490742	1.61159e-06
SRC	0.490736	1.61213e-06
PLK4	0.490724	1.61322e-06
ZNF323	0.490703	1.61508e-06
OSTF1	0.490688	1.61645e-06
ARID2	0.49062	1.62264e-06
TRIT1	0.490611	1.62347e-06
GABRA5	0.490605	1.62401e-06
CFDP1	0.490591	1.6253e-06
TBC1D7	0.490504	1.63329e-06
MYBL2	0.490448	1.63844e-06
MYPOP	0.490429	1.64017e-06
SWAP70	0.490391	1.64363e-06
RNF149	0.490336	1.64872e-06
CABP5	0.490246	1.65708e-06
GEMIN4	0.490231	1.6585e-06
YARS	0.490123	1.66856e-06
LOC389641	0.490044	1.67598e-06
GDI1	0.489956	1.68427e-06
INF2	0.489935	1.68617e-06
ZNF562	0.48991	1.68859e-06
TMEM87B	0.4899	1.68953e-06
H2AFZ	0.48982	1.69715e-06
RNASEH2B	0.489819	1.69724e-06
STIL	0.489798	1.69918e-06
PPIA	0.489766	1.70223e-06
IL31	0.48972	1.70664e-06
PGM3	0.489596	1.71852e-06
SSBP1	0.489537	1.72422e-06
ARPC5	0.489502	1.72761e-06
SF3B2	0.489405	1.73694e-06
C2orf51	0.489372	1.74018e-06
POLR1A	0.489316	1.74561e-06
IGF2-AS1	0.48931	1.74625e-06
BK250D10.8	0.489203	1.75676e-06
EIF4G2	0.489188	1.7582e-06
LOC90784	0.489182	1.75876e-06
PUM1	0.489164	1.76058e-06
OTUB1	0.489156	1.76134e-06
PSMB7	0.489126	1.76426e-06
SLC38A6	0.489105	1.76631e-06
ARPC1A	0.489087	1.76813e-06
USP49	0.489059	1.77089e-06
MSH2	0.488989	1.77784e-06
ZFP1	0.488987	1.77809e-06
YARS2	0.488986	1.77815e-06
C6orf1	0.488924	1.7843e-06
HELZ	0.488878	1.78888e-06
C20orf118	0.488829	1.79379e-06
AKR1C1	0.48882	1.79475e-06
FAM194A	0.488783	1.79847e-06
THOC2	0.488779	1.79885e-06
FAM136A	0.488737	1.80301e-06
C9orf40	0.488714	1.80531e-06
AHNAK2	0.488695	1.80725e-06
CCNA2	0.488625	1.81433e-06
NXPH4	0.488606	1.81624e-06
ALKBH1	0.488572	1.81967e-06
DMTF1	0.488475	1.82962e-06
KBTBD6	0.48847	1.83005e-06
GPN1	0.488379	1.83946e-06
PAPD7	0.488346	1.84284e-06
C16orf88	0.488336	1.84379e-06
TTLL5	0.488225	1.85526e-06
EXOSC3	0.488218	1.85598e-06
C12orf44	0.488217	1.8561e-06
LOC285548	0.488151	1.86289e-06
FIGNL1	0.488146	1.86343e-06
GLO1	0.488022	1.87632e-06
ORC3	0.48795	1.88393e-06
C1D	0.487936	1.88534e-06
ARID1A	0.487872	1.89209e-06
SLC9A10	0.48785	1.89438e-06
CUL4B	0.487709	1.90937e-06
RAB23	0.487682	1.91223e-06
KATNA1	0.487623	1.91854e-06
ELL	0.487415	1.94078e-06
ZNF146	0.487363	1.94641e-06
KRT42P	0.487295	1.95376e-06
CERS2	0.48721	1.9631e-06
CEP152	0.487061	1.97934e-06
HCG25	0.48705	1.9806e-06
NUP37	0.486994	1.98675e-06
SIVA1	0.486863	2.00125e-06
ERICH1	0.486851	2.00259e-06
ACACA	0.48684	2.00383e-06
TGS1	0.486776	2.01096e-06
SNAI2	0.486751	2.01373e-06
DGKH	0.486725	2.01663e-06
ST7L	0.486708	2.01849e-06
SLC1A5	0.486706	2.01875e-06
CSE1L	0.48667	2.02273e-06
NFATC2IP	0.486358	2.05804e-06
MARCH9	0.486315	2.06296e-06
C14orf149	0.486298	2.06488e-06
TBCB	0.486297	2.06497e-06
POLG	0.486268	2.06837e-06
NCOR2	0.486251	2.07025e-06
SF3B1	0.486237	2.07191e-06
WIPF2	0.486177	2.07882e-06
RFC2	0.48604	2.09466e-06
H2BFWT	0.486003	2.09894e-06
KIF14	0.486	2.09919e-06
PERP	0.485989	2.10057e-06
TBX18	0.48587	2.11445e-06
SNORA26	0.485867	2.11478e-06
PHF12	0.485797	2.12293e-06
AAGAB	0.485726	2.13126e-06
CHTF8	0.485718	2.13229e-06
PGK1	0.485679	2.13686e-06
ACAD9	0.485676	2.13722e-06
CCDC59	0.485655	2.13971e-06
SLC37A3	0.485632	2.14235e-06
NTM	0.485582	2.14833e-06
MKLN1	0.485561	2.15085e-06
HOXA7	0.485539	2.15348e-06
GREM1	0.485488	2.1595e-06
RBFOX2	0.485438	2.1655e-06
CREBZF	0.485411	2.16868e-06
MARVELD1	0.485403	2.16966e-06
DDX27	0.485393	2.17085e-06
SHKBP1	0.485334	2.17802e-06
MAPKBP1	0.485293	2.18289e-06
MAD2L1	0.48528	2.1845e-06
ZNF670	0.485202	2.1939e-06
ZFPM1	0.485167	2.19811e-06
YWHAE	0.485141	2.20124e-06
VPS16	0.485108	2.20524e-06
TCF19	0.485091	2.20739e-06
ILF2	0.485037	2.21396e-06
HMGB3P1	0.484949	2.22467e-06
SMARCD2	0.484948	2.22484e-06
DNM1L	0.484944	2.22539e-06
SMYD5	0.48491	2.22951e-06
HPRT1	0.484872	2.2342e-06
PLCG1	0.484791	2.24417e-06
ACTN1	0.484732	2.25148e-06
KDELC1	0.484674	2.25875e-06
SHFM1	0.484603	2.26763e-06
COMMD5	0.484591	2.2691e-06
ULK1	0.484569	2.27176e-06
TMEM14A	0.484502	2.2802e-06
LOC652276	0.484452	2.28656e-06
BIRC8	0.484438	2.28831e-06
TEX261	0.484372	2.29658e-06
UNC45A	0.484333	2.30152e-06
CHAF1A	0.484288	2.30726e-06
MAGEF1	0.484259	2.31087e-06
GJC1	0.484226	2.31516e-06
PSMA1	0.484151	2.32466e-06
SLC23A2	0.484141	2.32591e-06
LOC100130275	0.484026	2.34069e-06
TXNL4B	0.484012	2.34253e-06
TNC	0.48397	2.34789e-06
PUS1	0.483886	2.35877e-06
ZNF777	0.48383	2.36606e-06
C11orf95	0.483826	2.36662e-06
BYSL	0.483824	2.36692e-06
ZNF227	0.483803	2.36966e-06
TMEM223	0.483792	2.37106e-06
JPX	0.48373	2.3791e-06
C9orf114	0.483413	2.42087e-06
GTF3C2	0.48337	2.4266e-06
MNAT1	0.483361	2.42779e-06
DARS	0.483293	2.43695e-06
IGSF9	0.483003	2.47598e-06
GLA	0.482998	2.4766e-06
COPZ1	0.482959	2.4819e-06
NRAS	0.482939	2.48465e-06
CHD4	0.482915	2.48788e-06
PLDN	0.482915	2.48789e-06
DKFZP434I0714	0.482886	2.49183e-06
ZCRB1	0.482843	2.49771e-06
SBNO1	0.482843	2.49781e-06
ATP11B	0.482763	2.50868e-06
KIF7	0.482751	2.51039e-06
ZNF706	0.482734	2.51274e-06
CENPP	0.482714	2.51548e-06
MTA2	0.48267	2.52147e-06
FST	0.482662	2.52268e-06
REEP4	0.482551	2.53801e-06
SMO	0.482543	2.53919e-06
ZNF782	0.482519	2.54251e-06
SLC36A1	0.48234	2.56745e-06
PPPDE2	0.482324	2.56978e-06
TMEM194B	0.48231	2.57178e-06
RIF1	0.482277	2.5763e-06
HOXD13	0.482258	2.5791e-06
LOC100505633	0.48222	2.58439e-06
HIST1H3G	0.48219	2.58868e-06
HNRNPD	0.482189	2.58879e-06
MYOF	0.482169	2.59157e-06
DDX18	0.482127	2.59755e-06
SIN3B	0.482118	2.59883e-06
HAUS3	0.48211	2.60005e-06
DDX12P	0.482004	2.61511e-06
F8A1	0.481889	2.63156e-06
ATN1	0.481884	2.6323e-06
QPCTL	0.481711	2.65728e-06
TPX2	0.481652	2.66588e-06
CCDC90A	0.48162	2.67057e-06
TMEM63B	0.481602	2.6732e-06
FAM86HP	0.481583	2.67597e-06
HNRNPH3	0.481533	2.68318e-06
SLC48A1	0.481504	2.68751e-06
DNMBP	0.481483	2.69051e-06
ARMC10	0.481402	2.70243e-06
GTF3C3	0.481387	2.70466e-06
CNTROB	0.481383	2.70529e-06
ZFAND3	0.481362	2.70837e-06
CENPE	0.481182	2.73511e-06
PDXP	0.481069	2.75189e-06
RFPL2	0.48097	2.76687e-06
FAM111A	0.48096	2.76835e-06
STK4	0.480935	2.77218e-06
MPHOSPH10	0.480885	2.77968e-06
C6orf211	0.480819	2.78962e-06
PAN2	0.480691	2.80916e-06
MANBA	0.480601	2.82298e-06
HIST1H2AE	0.480599	2.82334e-06
DGCR9	0.480598	2.82345e-06
BNIP3	0.480542	2.83208e-06
ODC1	0.48053	2.83392e-06
PFKL	0.480505	2.83777e-06
ZNF202	0.480435	2.8485e-06
TAF6L	0.480386	2.8562e-06
IL17RA	0.480369	2.85876e-06
FANCA	0.480292	2.87076e-06
MIR613	0.480273	2.87382e-06
DPP9	0.480125	2.8969e-06
MAP4K2	0.480107	2.8998e-06
PFAS	0.480041	2.91019e-06
NIPSNAP1	0.479939	2.9263e-06
ZNF200	0.47991	2.931e-06
TMEM138	0.479902	2.93219e-06
RAB22A	0.479901	2.93239e-06
RNF220	0.479876	2.93643e-06
TPRKB	0.479867	2.93778e-06
DDX19A	0.479864	2.93837e-06
TULP4	0.479813	2.94642e-06
USP32	0.479784	2.95102e-06
PC	0.479767	2.95377e-06
NPL	0.479761	2.95484e-06
EZH2	0.479736	2.95875e-06
OR56A5	0.4797	2.96462e-06
GPR176	0.479684	2.96712e-06
CLPTM1L	0.479672	2.9691e-06
KC6	0.479597	2.98116e-06
FZR1	0.479541	2.99022e-06
PTPN12	0.479531	2.99192e-06
CN5H6.4	0.479461	3.00331e-06
ZFPL1	0.47946	3.00334e-06
[truncated: 20,566 more rows]

## Sheet: TCGA DEG Analysis
	baseMean	log2FoldChange	lfcSE	stat	pvalue	padj
DDX10	1022.81	0.182105	0.0997536	1.82554	0.0679188	0.0999015
MAD2L1BP	1209.55	0.128825	0.0705596	1.82577	0.0678853	0.0998589
ZNF599	89.1977	-0.189045	0.103542	-1.82578	0.0678832	0.0998589
KLC3	2683.01	0.304739	0.166905	1.82583	0.0678759	0.0998585
RPL19	31246.1	-0.202556	0.110911	-1.8263	0.0678053	0.0997613
KCTD10	4309.92	-0.132703	0.072661	-1.82633	0.0678004	0.0997607
POLR3A	1794.84	0.124783	0.0683115	1.82667	0.0677492	0.0996921
PTCHD4	51.5746	-0.450967	0.24687	-1.82674	0.0677387	0.0996833
ZNF638	3929.07	-0.0967053	0.0529319	-1.82698	0.0677033	0.0996379
GUCA2A	0.507414	0.955544	0.522866	1.82751	0.0676226	0.0995259
TCHP	1257.92	-0.158132	0.0865122	-1.82786	0.0675711	0.0994567
UBR7	2446.52	0.122557	0.067048	1.82791	0.0675638	0.0994527
FAM127A	4777.79	-0.195156	0.106736	-1.8284	0.0674899	0.0993564
ZNF776	602.945	-0.189305	0.103537	-1.82837	0.0674939	0.0993564
LOC642826	1.58318	-0.427432	0.233766	-1.82846	0.0674806	0.0993502
TRIP6	6078.42	0.187263	0.102396	1.82881	0.0674281	0.0992796
INTS4L1	30.6402	0.232221	0.126976	1.82886	0.0674209	0.0992756
ST6GALNAC5	67.4378	0.405451	0.221679	1.829	0.0673999	0.0992514
MRRF	1084.35	0.162069	0.08857	1.82985	0.0672729	0.0990711
CCZ1	1489.93	0.127383	0.0696087	1.82998	0.0672523	0.0990474
LUC7L	1271.81	0.206032	0.112561	1.8304	0.0671899	0.098962
LOC100287834	2.46509	0.424364	0.231795	1.83078	0.0671338	0.098886
GHDC	1184.55	-0.175926	0.0960873	-1.8309	0.067115	0.098865
EEF2K	2732.58	-0.155443	0.0848961	-1.83098	0.0671035	0.0988547
SPIRE1	1743.95	0.24466	0.133553	1.83193	0.0669618	0.0986526
LOC100506050	0.560256	0.705416	0.384904	1.83271	0.0668459	0.0984885
LOC729678	509.477	0.188322	0.102729	1.83319	0.0667746	0.09839
MPST	3129.6	-0.253804	0.138428	-1.83347	0.0667322	0.0983342
POU3F4	1.59941	0.856238	0.4669	1.83388	0.0666719	0.0982519
C15orf37	98.1638	-0.176752	0.0963579	-1.83432	0.0666061	0.0981615
LOC146481	0.257485	-1.27114	0.692884	-1.83456	0.0665711	0.0981165
TBC1D28	0.428127	0.817778	0.445757	1.83458	0.0665674	0.0981165
FRA10AC1	695.17	-0.164496	0.0896595	-1.83467	0.0665544	0.0981052
GUSB	2936.67	0.171152	0.0932786	1.83485	0.0665285	0.0980736
EFNA3	1641.52	-0.315235	0.171757	-1.83536	0.0664527	0.0979684
SOX9	3242.6	-0.316482	0.172424	-1.83548	0.0664341	0.0979476
ACRBP	49.1785	0.290219	0.158094	1.83573	0.0663973	0.0978999
PALM3	29.3075	-0.488425	0.26606	-1.83577	0.0663914	0.0978977
RPL13AP3	122.942	-0.336397	0.183183	-1.8364	0.066298	0.0977665
LOC100286793	17.1307	0.243298	0.132478	1.83651	0.0662816	0.097749
CBWD1	463.579	-0.198208	0.107897	-1.83701	0.0662091	0.0976487
FRS2	1728.39	0.225962	0.122999	1.83711	0.0661941	0.097633
MST1P9	49.8075	0.436233	0.237454	1.83713	0.0661913	0.097633
ELP3	1505.57	-0.135804	0.0739024	-1.83761	0.0661203	0.0975374
ZNF556	58.1191	-0.497877	0.270921	-1.83772	0.0661039	0.0975197
MGC12916	57.2034	0.323632	0.1761	1.83778	0.0660953	0.0975136
LOC154872	0.806608	1.49996	0.816058	1.83806	0.0660543	0.0974596
PLXNA4	149.023	-0.421161	0.229101	-1.83832	0.0660149	0.097408
TTI2	570.151	0.160266	0.0871647	1.83866	0.0659657	0.097342
MIR26A2	0.943839	-0.502824	0.273388	-1.83923	0.0658807	0.0972231
SEPT6	1355.73	0.238288	0.129527	1.83968	0.0658154	0.0971333
ADCY1	231.773	-0.392513	0.213342	-1.83983	0.0657928	0.0971065
CCDC41	419.764	0.160139	0.0870321	1.84	0.065768	0.0970804
UNC93B1	2010.7	0.204052	0.110899	1.83998	0.0657707	0.0970804
TRAM1L1	60.5045	-0.401559	0.218169	-1.84059	0.0656819	0.0969623
TMOD2	595.559	-0.254315	0.138089	-1.84168	0.0655223	0.0967332
PRMT5	4756.47	0.154964	0.0841159	1.84227	0.065436	0.0966124
MFSD2A	1628.23	0.282812	0.153507	1.84234	0.0654262	0.0966043
ZNF629	1620.92	-0.157707	0.0856011	-1.84235	0.0654246	0.0966043
LINC00493	1218.03	-0.190066	0.103156	-1.84251	0.0654012	0.0965804
STXBP4	257.207	0.171911	0.0932941	1.84268	0.0653757	0.0965493
LOC401134	1.21873	-0.930462	0.504935	-1.84274	0.0653676	0.0965439
C11orf75	511.587	-0.27352	0.148422	-1.84285	0.0653513	0.0965262
OSBPL11	1571.49	-0.167264	0.0907458	-1.84322	0.065297	0.0964526
MRGPRD	0.872167	0.92853	0.503736	1.84329	0.0652872	0.0964507
PDC	1.54438	0.598679	0.324794	1.84326	0.0652913	0.0964507
SEC31B	173.129	-0.37561	0.203769	-1.84331	0.0652832	0.0964507
RABGAP1	3857.2	-0.146995	0.0797312	-1.84363	0.065237	0.09639
MIR4263	9.20997	0.278812	0.151216	1.8438	0.0652127	0.0963605
KCNN3	351.746	-0.362741	0.196721	-1.84394	0.0651923	0.0963368
VCP	30345.8	0.190802	0.103473	1.84397	0.0651868	0.0963353
MIR4782	0.524007	0.735975	0.398975	1.84466	0.0650865	0.0961935
GLYATL3	0.954085	0.938462	0.508647	1.84501	0.0650355	0.0961246
CHMP5	3051.72	0.198149	0.107384	1.84524	0.0650031	0.0960831
HAPLN2	6.59008	0.583518	0.316199	1.84542	0.0649768	0.0960508
BTBD2	5650.39	0.147264	0.0797939	1.84555	0.0649569	0.0960298
FAM83C	3427.23	-0.474414	0.257059	-1.84555	0.0649582	0.0960298
RGS17	43.7251	-0.428858	0.232362	-1.84565	0.0649433	0.0960207
GZMK	225.549	0.514996	0.279	1.84586	0.0649121	0.095981
OPN1SW	1.85267	0.733773	0.3975	1.84597	0.0648966	0.0959645
OLFML1	304.212	-0.370865	0.200814	-1.84681	0.0647753	0.0957916
COL28A1	129.499	-0.585782	0.31713	-1.84713	0.0647276	0.0957338
NSDHL	2691.19	-0.187602	0.101565	-1.84711	0.0647318	0.0957338
MAP9	215.843	-0.443285	0.23996	-1.84733	0.0646988	0.0956979
OR6B2	0.618793	0.789132	0.4271	1.84765	0.0646527	0.0956362
NANOGNB	0.541207	1.05394	0.570272	1.84814	0.0645824	0.0955386
MARCH10	16.0528	0.476888	0.257995	1.84844	0.0645394	0.0954814
UGT8	269.816	0.648626	0.350882	1.84856	0.064522	0.095462
KRTAP5-11	0.518501	1.03906	0.562075	1.84862	0.0645126	0.0954546
LOC727849	248.209	-0.357779	0.193477	-1.84921	0.0644273	0.0953349
SNORA75	3.05168	0.465354	0.251616	1.84946	0.0643914	0.0952881
OR2B2	0.479952	0.970194	0.524571	1.8495	0.0643855	0.0952859
MIR4668	1.25653	0.676598	0.365758	1.84985	0.064335	0.0952175
SPOP	2393.17	-0.0926604	0.0500798	-1.85026	0.0642767	0.0951376
TFF2	8.211	-1.2341	0.666959	-1.85034	0.0642652	0.0951271
OIT3	15.7851	0.473964	0.25614	1.85041	0.0642541	0.095117
ZNF224	59.4099	0.249835	0.134944	1.8514	0.0641119	0.0949129
ZNF724P	9.65204	0.502238	0.271242	1.85162	0.0640803	0.0948726
INO80B-WBP1	0.991856	0.61319	0.331127	1.85183	0.0640503	0.0948346
LOC439990	81.5193	0.485915	0.262374	1.852	0.0640265	0.0948057
VSX1	2.24823	-0.549684	0.296796	-1.85206	0.0640174	0.0947986
PIGY	3376.07	-0.146433	0.0790608	-1.85216	0.0640025	0.0947829
MRPL45	1757.2	-0.133537	0.0720945	-1.85224	0.063991	0.0947724
KRTAP10-12	0.684418	1.28734	0.69493	1.85247	0.0639578	0.0947296
AQR	2573.09	-0.168259	0.0908081	-1.85291	0.0638954	0.0946436
ZMAT3	1606.24	-0.214691	0.115861	-1.85301	0.0638814	0.0946292
DRG1	1833.71	0.165738	0.0894218	1.85344	0.063819	0.0945437
ODAM	786.025	-1.35121	0.729028	-1.85344	0.0638193	0.0945437
TMPPE	130.046	0.232252	0.125305	1.85349	0.0638127	0.0945437
PGLYRP1	5.34639	0.506202	0.27308	1.85368	0.0637853	0.0945124
C11orf65	17.0124	-0.246317	0.132868	-1.85385	0.0637606	0.0944822
DPYD	2116.38	-0.315319	0.17006	-1.85417	0.0637155	0.0944217
P2RY8	92.2005	0.384612	0.2074	1.85445	0.063675	0.0943681
ESF1	999.441	0.187376	0.101031	1.85465	0.0636467	0.0943326
EPT1	3615.98	0.180579	0.0973641	1.85468	0.0636417	0.0943315
EFCAB9	0.357113	0.820725	0.442485	1.85481	0.0636234	0.0943107
INSC	8.58614	0.498437	0.26869	1.85507	0.0635868	0.0942629
SLC16A2	1189.23	0.378495	0.204005	1.85533	0.0635495	0.0942138
MMD2	0.936507	0.905933	0.488209	1.85563	0.063507	0.0941573
SLC22A3	761.88	-0.507141	0.27322	-1.85617	0.0634299	0.0940493
C2orf63	94.7343	-0.234514	0.126332	-1.85633	0.063407	0.0940217
RAD52	290.017	0.210169	0.113217	1.85634	0.0634049	0.0940217
FAM213B	1327.01	0.183159	0.0986533	1.8566	0.0633685	0.0939774
ZFHX3	1570.37	0.219302	0.118118	1.85663	0.0633634	0.0939762
HNRPDL	7979.98	-0.128358	0.0691317	-1.85671	0.0633522	0.0939658
SSR4	8532.26	-0.230276	0.124017	-1.85681	0.0633375	0.0939504
LOC729852	579.221	-0.149497	0.0804793	-1.85758	0.0632289	0.0937956
SLC29A1	2882.92	0.212393	0.114321	1.85786	0.0631893	0.0937433
CATSPER4	1.72926	0.72157	0.388308	1.85824	0.0631344	0.0936682
RAB35	3915.42	0.100348	0.0539723	1.85925	0.0629923	0.0934636
RHOXF1	6.40048	0.724042	0.389291	1.8599	0.0629	0.0933329
C11orf16	28.1015	0.646599	0.347643	1.85995	0.0628923	0.093329
CMBL	909.688	-0.337294	0.181346	-1.85995	0.0628931	0.093329
BOK	2833.13	-0.239195	0.12859	-1.86014	0.0628654	0.0933007
HAND2	49.6366	-0.554387	0.297984	-1.86046	0.0628202	0.0932398
SLC26A11	495.515	-0.216613	0.116395	-1.86102	0.062742	0.0931301
OR7E12P	2.78239	0.862355	0.463302	1.86133	0.0626982	0.0930714
RAET1G	452.191	-0.398799	0.214233	-1.86152	0.0626706	0.0930366
ENOSF1	1137.51	0.217119	0.116602	1.86205	0.0625957	0.0929318
MIR3178	0.366015	-0.8692	0.466712	-1.86239	0.0625482	0.0928675
LRP1	21340.1	0.259551	0.139349	1.8626	0.0625183	0.0928294
HLA-DPB2	109.034	0.508745	0.273121	1.86271	0.0625034	0.0928135
C2CD4A	150.398	0.454941	0.244151	1.86336	0.0624119	0.092684
TLR9	70.5265	0.40309	0.21632	1.8634	0.0624066	0.0926824
ZNF529	330.653	-0.223515	0.119937	-1.8636	0.0623784	0.0926468
THPO	14.8208	-0.435861	0.233877	-1.86364	0.0623728	0.0926448
KANSL1-AS1	70.5607	-0.370846	0.198987	-1.86367	0.0623677	0.0926435
LOC550643	1518.37	0.219713	0.117889	1.86373	0.0623594	0.0926374
HGF	72.19	-0.465617	0.249779	-1.86412	0.0623049	0.0925627
PLK5	5.6828	0.603947	0.323838	1.86497	0.0621863	0.0923928
SYNE2	10038.8	-0.219564	0.117708	-1.86533	0.0621355	0.0923236
ITK	252.196	0.412406	0.221073	1.86547	0.0621154	0.0922999
C7orf70	1383.37	0.151976	0.0814657	1.86552	0.062109	0.0922966
AGFG1	4785.13	0.159641	0.0855594	1.86585	0.0620626	0.092234
C8orf83	906.048	0.225274	0.120708	1.86627	0.0620033	0.0921521
MIR339	2.15838	0.483015	0.258748	1.86674	0.0619383	0.0920618
C19orf24	2063.53	0.264293	0.141555	1.86707	0.0618925	0.0919998
CDC123	3533.29	0.145628	0.0779789	1.86753	0.0618276	0.0919096
KCNQ1DN	0.898169	0.843539	0.451532	1.86817	0.0617382	0.0917829
CSNK2A2	1683.45	0.134248	0.0718589	1.86821	0.0617325	0.0917806
MORF4L1	6085.02	0.118036	0.0631796	1.86826	0.0617259	0.0917772
MIR23B	2.53025	-0.637476	0.341177	-1.86846	0.0616976	0.0917412
OSGEP	1035.32	0.165591	0.0885763	1.86947	0.0615574	0.0915389
DNAJB3	5.37479	0.791329	0.423241	1.86969	0.0615272	0.0915003
FAM81A	89.9341	-0.427757	0.228761	-1.86989	0.0614997	0.0914655
NR1H3	708.341	0.289315	0.154671	1.87051	0.0614127	0.0913423
MATK	228.625	0.394839	0.211026	1.87104	0.0613391	0.0912392
A2LD1	239.114	-0.220394	0.117742	-1.87183	0.0612296	0.0910824
KLHL20	896.115	-0.154535	0.0825461	-1.87211	0.0611918	0.0910324
POLR3D	1192.96	0.146398	0.0781987	1.87213	0.061189	0.0910324
SEC13	4315.2	-0.14563	0.0777475	-1.87311	0.0610526	0.0908377
JOSD2	1529.6	0.263733	0.140783	1.87332	0.061024	0.0908012
OR51I1	0.61339	1.29025	0.688665	1.87356	0.0609914	0.0907589
TPSB2	1060.3	-0.437095	0.233225	-1.87414	0.0609116	0.0906463
C10orf105	43.1402	0.462258	0.246603	1.87451	0.0608608	0.0905768
ALMS1P	5.98664	0.398775	0.212712	1.87471	0.060832	0.0905401
GAPT	45.6479	-0.431371	0.230089	-1.8748	0.0608199	0.0905283
KCNJ5	108.717	0.469291	0.250296	1.87495	0.0608002	0.090505
NDEL1	4339.77	-0.231415	0.123402	-1.87529	0.0607524	0.0904401
OFD1	1247.29	-0.162045	0.0863932	-1.87567	0.0607004	0.0903688
DISC1	4.81057	0.424223	0.226087	1.87637	0.0606045	0.090232
HTR3C	2.69204	0.661894	0.352696	1.87667	0.0605637	0.0901775
CD52	825.937	0.396636	0.211298	1.87714	0.0604986	0.0900866
LOC100287879	0.980178	0.741932	0.395185	1.87743	0.0604591	0.090034
FKBP6	2.74137	0.55167	0.293838	1.87746	0.0604547	0.0900336
MANEA	867.66	0.207862	0.110692	1.87784	0.0604026	0.089962
LOC151475	13.3932	0.50705	0.269939	1.87839	0.0603284	0.0898576
PEX26	2248.75	0.132865	0.070731	1.87845	0.0603191	0.0898499
ENTPD4	2002.99	-0.178421	0.0949594	-1.87892	0.0602558	0.0897617
TNFSF14	98.5437	0.389081	0.20706	1.87908	0.0602337	0.0897349
C6orf52	29.261	-0.379578	0.201989	-1.8792	0.0602174	0.0897167
ZNF391	57.1066	0.307955	0.163865	1.87932	0.0602002	0.0896972
IZUMO2	1.60177	1.1119	0.591563	1.87959	0.0601635	0.0896485
GLT6D1	0.440619	0.999369	0.531672	1.87967	0.0601529	0.0896388
GTF2H5	1371.2	-0.183189	0.0974525	-1.87977	0.0601388	0.089624
GTPBP6	531.762	-0.210132	0.11178	-1.87988	0.0601248	0.0896091
CLDN9	23.9623	0.572066	0.304301	1.87994	0.0601169	0.0896035
SLAMF1	111.008	0.388207	0.206485	1.88008	0.0600976	0.0895808
ABT1	1964.68	0.129447	0.0688289	1.88071	0.060012	0.0894592
TMEM110	921.83	-0.134295	0.0713765	-1.8815	0.0599039	0.0893042
MUM1	1580.58	0.150663	0.0800653	1.88175	0.0598699	0.0892596
C6orf1	1079.98	0.188756	0.100292	1.88207	0.0598261	0.0892002
C19orf43	5174.81	0.205124	0.10898	1.88222	0.0598063	0.0891769
TKTL1	28.4174	0.876871	0.465788	1.88255	0.0597607	0.0891149
ZNF229	111.497	-0.561032	0.298008	-1.88261	0.0597538	0.0891107
SAP30L	1604.63	-0.154893	0.0822626	-1.88291	0.0597129	0.0890558
MLLT3	714.116	-0.258263	0.137147	-1.88311	0.0596858	0.0890213
ERP27	101.682	-0.429005	0.227796	-1.88328	0.0596619	0.0889918
PPP1R3G	142.275	0.390965	0.207545	1.88376	0.0595975	0.0889044
ZSCAN5B	5.57266	0.371023	0.19696	1.88375	0.0595993	0.0889044
POMC	157.752	0.617178	0.327614	1.88386	0.0595846	0.0888946
KIAA0284	7691.78	0.19398	0.102956	1.88411	0.0595497	0.0888486
RPL10L	56.2399	0.349459	0.185462	1.88426	0.05953	0.0888252
ZFYVE19	1487.56	0.18796	0.0997182	1.88491	0.0594419	0.0886998
FAM155A	34.4948	0.400576	0.212511	1.88497	0.0594342	0.0886944
MEG8	1.8232	-0.633596	0.336099	-1.88515	0.0594101	0.0886645
MIPOL1	266.054	-0.288996	0.153298	-1.8852	0.0594035	0.0886606
AAA1	8.13568	0.622031	0.329938	1.8853	0.0593899	0.0886464
SPINLW1	0.476605	-1.19918	0.635776	-1.88616	0.0592731	0.088478
MYO15B	504.379	-0.35275	0.186945	-1.88691	0.0591719	0.088333
TMEM175	753.682	-0.180211	0.0954844	-1.88734	0.059115	0.0882541
P2RY10	83.6857	0.449493	0.238113	1.88773	0.0590625	0.0881841
ZNF79	282.469	0.149738	0.0793224	1.88772	0.0590641	0.0881841
C4orf47	29.764	0.382874	0.202782	1.88811	0.0590117	0.0881178
NELL1	42.1383	-0.731876	0.387406	-1.88917	0.0588693	0.0879112
CRABP1	132.203	-0.606616	0.321093	-1.88922	0.0588622	0.0879065
NOB1	2458.97	0.15297	0.0809392	1.88994	0.0587662	0.0877691
PPP1R14D	11.0512	0.613048	0.32429	1.89043	0.0587	0.0876762
HPS5	1512.81	-0.168913	0.089315	-1.8912	0.0585977	0.0875294
FILIP1L	1665.11	-0.345627	0.182733	-1.89143	0.058567	0.0874896
DNAJC1	1471.21	-0.164641	0.0870258	-1.89187	0.0585086	0.0874082
KRTAP19-5	0.823632	1.69333	0.894739	1.89254	0.0584197	0.0872814
TRDMT1	193.116	-0.189893	0.100336	-1.89257	0.0584155	0.087281
ZNF273	202.888	-0.246152	0.130037	-1.89294	0.0583656	0.0872125
KLK6	5795.23	-0.645533	0.34101	-1.893	0.0583576	0.0872064
PKDREJ	33.0009	-0.336179	0.177568	-1.89324	0.058326	0.0871651
CHST5	6.79981	-0.462605	0.244334	-1.89333	0.0583146	0.087154
HFE	354.708	0.231283	0.122152	1.8934	0.0583045	0.0871449
LOXHD1	12.7098	0.401358	0.211968	1.89348	0.0582937	0.0871346
FBXO28	2629.39	-0.124133	0.0655471	-1.89381	0.0582508	0.0870764
INPP5D	1258.99	-0.346031	0.182717	-1.89381	0.0582497	0.0870764
UIMC1	1225.21	0.124648	0.0658058	1.89418	0.058201	0.0870139
ALG2	1807.2	0.134284	0.0708866	1.89435	0.0581788	0.0869866
PSAPL1	133.633	0.692768	0.365679	1.89447	0.0581628	0.0869687
LCE3C	58.8865	1.12977	0.596257	1.89477	0.0581232	0.0869153
ZNF137P	55.0554	-0.35274	0.186067	-1.89577	0.0579898	0.0867218
UBA1	21753	-0.138294	0.072936	-1.8961	0.0579473	0.0866642
ZNFX1-AS1	4132.06	0.255035	0.134455	1.89681	0.0578536	0.08653
GPR17	10.7266	-0.483978	0.255135	-1.89695	0.0578347	0.0865075
KLHL21	5925.13	-0.186156	0.0981154	-1.89732	0.0577858	0.0864403
SLC27A4	5442.25	-0.251741	0.132663	-1.89759	0.0577495	0.0863918
ITGA2	7325.48	0.285037	0.150206	1.89764	0.057743	0.0863881
ERICH1	655.801	0.15677	0.0826051	1.89782	0.0577195	0.0863588
MAGT1	5526.03	-0.137394	0.0723715	-1.89845	0.0576364	0.0862403
HINT1	9158.85	-0.180992	0.0953297	-1.89859	0.057618	0.0862187
ZNF512	968.779	0.196929	0.103713	1.89879	0.0575927	0.0861867
ANO6	4560.07	0.211012	0.111082	1.8996	0.0574857	0.0860325
CTXN3	10.483	-0.625951	0.329423	-1.90015	0.057414	0.085931
LOC388796	1275.24	0.29444	0.154954	1.90018	0.0574094	0.08593
ZNF195	610.112	-0.160756	0.0845982	-1.90023	0.0574025	0.0859255
LOC650623	118.594	-0.364236	0.191628	-1.90075	0.057335	0.0858304
C1orf111	7.66111	0.579867	0.305061	1.90082	0.0573255	0.085822
IPO13	3445.25	-0.146037	0.0767999	-1.90152	0.0572336	0.0856902
CDH23	285.697	0.423158	0.222481	1.902	0.0571714	0.0856029
GRIN2A	94.3686	0.689452	0.362374	1.9026	0.0570931	0.0854916
U2AF1L4	353.767	0.241579	0.12697	1.90265	0.0570864	0.0854874
FOXD4L5	0.861048	0.737955	0.387801	1.90292	0.0570507	0.0854554
NAPSB	391.7	-0.424009	0.222829	-1.90284	0.0570612	0.0854554
SLC45A3	329.837	0.25476	0.13388	1.90289	0.0570543	0.0854554
SNX16	713.676	-0.196596	0.103317	-1.90285	0.05706	0.0854554
TEX2	3062.12	-0.165835	0.0871175	-1.90357	0.0569656	0.0853356
SNX13	1884.06	-0.15544	0.0816541	-1.90364	0.0569568	0.0853282
ZNF124	125.054	0.219963	0.115534	1.90388	0.0569256	0.0852873
MT1B	4.53274	0.764599	0.401556	1.90409	0.0568982	0.0852521
CCDC15	167.149	0.198773	0.104367	1.90456	0.0568371	0.0851663
SLC9A6	1508.12	0.14126	0.074151	1.90503	0.056776	0.0850807
C19orf57	256.604	0.381172	0.200055	1.90534	0.0567358	0.0850262
GRB10	1885.81	0.299242	0.157032	1.90561	0.0567007	0.0849793
ARHGAP28	343.016	0.427363	0.224183	1.90632	0.0566093	0.0848482
LOC100506071	1.5792	0.736324	0.386196	1.90661	0.0565712	0.0847969
MFSD9	528.69	-0.164977	0.0865219	-1.90677	0.056551	0.0847724
STRC	8.7671	0.503872	0.264243	1.90685	0.0565395	0.084761
C6orf201	1.91766	0.57352	0.30073	1.9071	0.0565082	0.0847198
LRRC47	3538.49	-0.123748	0.0648859	-1.90716	0.0565	0.0847133
OR4C6	0.587208	1.20576	0.632096	1.90755	0.056449	0.0846426
ACOT13	1284.53	0.177994	0.0933007	1.90775	0.0564233	0.0846099
THAP11	1836.1	0.135902	0.0712339	1.90784	0.0564125	0.0845995
LOC728978	118.053	0.505815	0.265085	1.90812	0.0563752	0.0845493
DCDC1	5.49142	0.556849	0.291826	1.90815	0.0563713	0.0845492
AKR7L	17.849	0.364301	0.190888	1.90846	0.0563324	0.0844967
ZNF865	958.03	0.179205	0.0938984	1.9085	0.0563272	0.0844946
PBLD	168.987	-0.194002	0.101636	-1.90878	0.0562901	0.0844448
GPRC5A	4365.14	-0.433364	0.22703	-1.90884	0.0562825	0.0844391
HMGN2P46	31.1587	0.267278	0.140015	1.90892	0.0562722	0.0844294
LOC283693	11.6831	0.325192	0.170346	1.90901	0.0562608	0.0844181
PRO0611	1.8037	0.486353	0.254714	1.90941	0.0562099	0.0843475
CTBP2	2605.86	-0.130357	0.0682689	-1.90946	0.0562032	0.0843432
TRAPPC6A	729.998	-0.313739	0.164268	-1.90992	0.0561429	0.0842585
DHX35	818.779	0.216634	0.113409	1.91021	0.0561064	0.0842095
ITGB3	318.956	-0.430008	0.225093	-1.91035	0.056088	0.0841906
ZNF846	222.264	-0.220173	0.115253	-1.91034	0.0560899	0.0841906
MMS19	3448.24	0.120768	0.0631996	1.9109	0.0560175	0.0840934
C11orf94	6.38713	-0.335304	0.175461	-1.91099	0.0560062	0.0840821
MOXD1	1504.29	-0.504248	0.263846	-1.91115	0.0559854	0.0840566
C9orf80	461.685	0.135124	0.0706901	1.9115	0.0559408	0.0839955
RPE	1075.88	0.155453	0.0813235	1.91154	0.0559353	0.0839929
APOA5	1.33926	0.820736	0.429293	1.91183	0.0558978	0.0839424
PRKY	490.946	0.456327	0.238509	1.91325	0.0557158	0.0836748
AP1M2	3045.53	-0.220369	0.115166	-1.91348	0.055686	0.0836358
OLFML3	1469.2	0.403806	0.21103	1.9135	0.0556835	0.0836358
MCOLN1	1212.75	0.154643	0.0807854	1.91425	0.0555886	0.0835009
DCAF5	3749.44	-0.154413	0.0806553	-1.91448	0.0555584	0.0834612
IL3RA	131.8	-0.282027	0.14731	-1.91452	0.0555542	0.0834607
C1R	21265.6	0.272044	0.142083	1.91469	0.0555323	0.0834335
C16orf95	163.09	0.285788	0.149258	1.91472	0.0555279	0.0834326
CAMKMT	257.164	-0.183742	0.0959458	-1.91505	0.0554856	0.0833792
HLA-DQA2	1617.44	0.450534	0.235262	1.91503	0.0554886	0.0833792
MREG	2234.14	-0.276817	0.144485	-1.91589	0.0553791	0.0832261
TM4SF18	210.799	-0.284916	0.148707	-1.91596	0.0553708	0.0832194
ZNF850	92.494	0.370938	0.193589	1.91611	0.0553505	0.0831945
IFNAR1	3338.5	-0.122295	0.0638144	-1.91642	0.0553123	0.0831428
MTVR2	1.94885	0.509779	0.265983	1.91658	0.0552907	0.083116
NEAT1	15776.2	0.357299	0.18639	1.91694	0.0552455	0.0830538
CTAGE6P	49.5068	-0.241138	0.125614	-1.91967	0.0548993	0.082539
CKB	5692.42	0.406063	0.211438	1.92049	0.0547963	0.0823897
MRPL52	2737.8	0.271996	0.141624	1.92056	0.0547876	0.0823823
RAB3D	5293.65	-0.233534	0.121592	-1.92064	0.0547771	0.0823722
CHRNG	89.358	-0.793188	0.412959	-1.92074	0.0547642	0.0823585
RNF181	3111.55	0.220087	0.114567	1.92102	0.054729	0.0823111
MZT2A	1896.28	0.270266	0.140682	1.92112	0.0547172	0.082299
ZNF232	407.618	0.212712	0.110649	1.9224	0.054556	0.0820622
USP9X	8018.07	-0.184069	0.0957387	-1.92262	0.054528	0.0820257
ZNF777	1175.28	0.148937	0.0774203	1.92375	0.0543855	0.081817
HECTD2	311.78	-0.21142	0.109883	-1.92404	0.0543499	0.081769
ZNF14	200.63	-0.321197	0.16688	-1.92472	0.0542638	0.0816451
PET117	174.031	0.188702	0.0980264	1.92501	0.0542276	0.0815963
XKR6	40.8998	-0.337934	0.175544	-1.92507	0.0542212	0.0815921
LOC151174	11.4708	0.462851	0.240421	1.92517	0.054208	0.0815779
NDUFB7	4157.59	-0.280274	0.145574	-1.9253	0.0541918	0.0815591
TMEM240	21.526	0.384263	0.199518	1.92595	0.05411	0.0814416
LINC00242	34.4582	0.347072	0.180157	1.9265	0.0540415	0.0813457
WIPI2	4811.35	0.136237	0.0707173	1.9265	0.0540425	0.0813457
SEBOX	0.590279	0.803011	0.4168	1.92661	0.0540282	0.0813353
ZNF587	812.71	0.176658	0.0916898	1.92669	0.0540178	0.0813252
ROCK1	2796.42	0.198522	0.103036	1.92674	0.0540124	0.0813226
C7orf59	3589.08	0.29777	0.154537	1.92686	0.0539976	0.0813059
CACNG8	21.3779	0.45747	0.237336	1.92752	0.0539147	0.0811867
STOML2	6652.71	0.223081	0.115676	1.9285	0.0537935	0.0810098
C3orf64	1203.29	-0.171351	0.0888027	-1.92956	0.0536608	0.0808154
C14orf23	2.62873	-0.907333	0.470197	-1.92969	0.0536456	0.0807982
MT1E	3383.9	0.504979	0.261686	1.92971	0.0536423	0.0807982
UHRF1BP1	1530.24	0.191956	0.0994748	1.92969	0.053645	0.0807982
PAX8	311.655	0.430862	0.223251	1.92994	0.0536138	0.0807668
DLG5	6693.57	0.177871	0.0921495	1.93025	0.0535759	0.0807153
TLL2	109.049	0.5071	0.262707	1.93028	0.0535717	0.0807145
RPS19BP1	3170.87	0.254644	0.131909	1.93046	0.0535505	0.080688
PHOX2A	2.0783	0.85165	0.441155	1.9305	0.0535445	0.0806855
ZNF624	205.694	0.177755	0.0920771	1.9305	0.0535451	0.0806855
RNF175	73.2506	0.371189	0.192264	1.93062	0.0535301	0.080674
DOCK2	834.331	0.384416	0.199059	1.93117	0.0534618	0.0805787
TMEM107	484.58	0.209658	0.108566	1.93116	0.0534632	0.0805787
BRWD3	1269.48	-0.207806	0.107596	-1.93135	0.0534403	0.0805552
ANKRD17	5855.94	-0.194873	0.100895	-1.93144	0.0534292	0.080544
FLJ42393	3.20246	0.679572	0.35172	1.93214	0.0533424	0.0804204
MYEF2	99.453	-0.51123	0.264594	-1.93213	0.0533435	0.0804204
LYPLAL1	793.417	-0.21183	0.109631	-1.93221	0.0533342	0.0804174
PIK3CG	207.503	0.435561	0.225419	1.93223	0.0533306	0.0804174
MED4	2299.03	-0.129171	0.0668329	-1.93274	0.0532682	0.0803289
KRTAP5-7	1.11606	0.821569	0.425038	1.93293	0.053245	0.0802996
TRIM50	7.75512	-0.488344	0.252635	-1.93301	0.0532353	0.0802904
C8orf37	174.193	0.218944	0.113249	1.93329	0.0532006	0.0802436
AGMO	21.667	0.640197	0.331121	1.93342	0.0531841	0.0802243
CLRN3	1.26733	0.769867	0.39814	1.93366	0.0531554	0.0801865
CYGB	672.143	0.315113	0.16296	1.93368	0.0531525	0.0801865
TMEM18	1121.92	-0.147554	0.0763042	-1.93376	0.0531423	0.0801777
CCL21	1753.33	-0.579146	0.299466	-1.93393	0.0531216	0.0801519
CHD2	4925.99	-0.146569	0.0757837	-1.93404	0.0531077	0.08014
MIR3145	0.411767	0.81975	0.423857	1.93403	0.05311	0.08014
TM7SF3	4289.48	-0.227808	0.117757	-1.93457	0.0530436	0.0800508
TUBB2A	4458.61	-0.384674	0.198792	-1.93506	0.0529835	0.0799657
POLR3E	1944.63	-0.125258	0.0647136	-1.93558	0.052919	0.0798738
BRD7P3	19.1579	-0.179434	0.0926923	-1.9358	0.052892	0.0798385
DNAJB6	4709.75	-0.207702	0.107258	-1.93648	0.0528094	0.0797193
TUBB4A	156.385	0.409543	0.211434	1.93697	0.0527488	0.0796332
SH3BP5L	2473.62	-0.122602	0.0632889	-1.93718	0.0527229	0.0795997
MTCP1NB	485.251	0.233009	0.120275	1.93729	0.0527094	0.0795848
TXNL4A	1892.25	-0.225577	0.116434	-1.93739	0.0526982	0.0795733
SAMD7	0.53229	0.941468	0.485752	1.93817	0.0526031	0.0794351
SLC35F4	2.77369	0.54566	0.281495	1.93844	0.0525698	0.0793903
ZFP62	802.122	-0.1744	0.0899676	-1.93848	0.0525652	0.0793889
ZNF786	480.772	0.184114	0.0949682	1.93869	0.0525392	0.0793551
H1F0	15729.7	0.259787	0.133961	1.93928	0.0524676	0.0792524
BPTF	3472.65	-0.172064	0.0887106	-1.93961	0.0524269	0.0791964
TM2D3	1415.47	0.134047	0.0691007	1.93988	0.0523946	0.0791531
AIMP1	2586.26	-0.120902	0.0623166	-1.94012	0.0523653	0.079121
BRD8	1772.04	-0.159485	0.082204	-1.94011	0.0523665	0.079121
NDUFA11	5713.44	-0.256922	0.132428	-1.94008	0.0523698	0.079121
YAF2	619.247	-0.131718	0.0678722	-1.94067	0.0522982	0.0790292
RBM4	1868.08	0.139385	0.0718208	1.94074	0.05229	0.0790222
KIAA1033	2591.67	0.171497	0.0883612	1.94086	0.0522749	0.0790048
RNF138P1	273.025	-0.266023	0.137062	-1.9409	0.0522709	0.0790043
GMEB1	670.917	0.135919	0.0700245	1.94102	0.0522562	0.0789874
KRT75	8455.64	0.54915	0.282828	1.94164	0.0521811	0.0788794
OVGP1	57.7376	-0.355239	0.182937	-1.94186	0.0521537	0.0788434
CTBS	1013.64	-0.160459	0.082611	-1.94234	0.0520955	0.0787609
CNOT6	2766.8	0.165013	0.0849245	1.94305	0.05201	0.078637
ZNF580	735.399	0.239589	0.123295	1.94322	0.05199	0.0786122
HCRT	0.561683	0.995666	0.512323	1.94343	0.0519637	0.0785778
LOC375010	2.93802	-0.648381	0.333626	-1.94344	0.0519634	0.0785778
MIR4644	0.347414	0.904217	0.465017	1.94448	0.0518374	0.0783986
PIGF	278.073	-0.164283	0.0844871	-1.94448	0.051838	0.0783986
RNF19A	3267.19	0.225306	0.115867	1.94453	0.0518322	0.0783986
CXorf21	79.1055	0.370367	0.190459	1.9446	0.0518229	0.078392
PUS7L	412.092	-0.198615	0.102134	-1.94466	0.0518158	0.0783867
KCNS3	1218.97	0.362125	0.186205	1.94476	0.0518037	0.0783738
ZNF749	199.991	0.18368	0.0944359	1.94502	0.0517721	0.0783313
KLHL8	769.508	-0.198275	0.101907	-1.94564	0.0516977	0.0782242
PAPOLA	9104.74	0.116722	0.0599852	1.94585	0.0516733	0.0781927
LOC100653515	3.27368	-0.379187	0.194858	-1.94596	0.051659	0.0781764
PAN3	1544.57	-0.152773	0.0785049	-1.94603	0.0516517	0.0781707
NEDD4	1480.42	0.247715	0.12728	1.94622	0.0516284	0.0781408
ABCB6	2336.78	0.280433	0.144079	1.94639	0.0516082	0.0781156
EIF2B2	2060.76	0.184455	0.0947588	1.94658	0.0515854	0.0780866
SSR2	8935.39	0.16715	0.0858427	1.94717	0.0515143	0.0779843
YBX2	176.868	0.689738	0.354195	1.94734	0.0514939	0.0779588
LOC100506083	43.7862	-0.187671	0.0963575	-1.94765	0.0514571	0.0779084
C11orf88	17.1512	-0.611616	0.314008	-1.94777	0.0514423	0.0778914
OPRK1	6.6616	0.851094	0.436949	1.94781	0.0514375	0.0778896
LOC729444	0.64685	1.66153	0.852981	1.94791	0.0514262	0.0778779
LRFN5	27.3735	-0.560757	0.287844	-1.94813	0.0513993	0.0778424
DYNLL1	13230.9	-0.207582	0.106552	-1.94817	0.0513941	0.0778399
REEP4	4572.31	0.216265	0.11092	1.94973	0.0512078	0.0775631
MTX3	1142.39	0.157646	0.0808424	1.95004	0.0511713	0.0775133
RASSF3	1417.16	-0.188186	0.0964986	-1.95014	0.0511594	0.0775005
TFPT	796.359	0.260652	0.133644	1.95035	0.0511345	0.0774682
SAR1A	5384.25	0.123956	0.0635467	1.95063	0.0511012	0.0774231
CEACAM4	36.434	0.411651	0.211014	1.95083	0.0510778	0.0773929
MIR590	4.79332	0.434781	0.222858	1.95094	0.0510646	0.0773783
KCTD15	3384.39	0.196445	0.100685	1.95108	0.051047	0.0773569
HABP4	481.015	-0.209993	0.107624	-1.95117	0.0510369	0.077347
LOC100286922	7.90365	0.873833	0.447777	1.95149	0.0509984	0.0772941
MMP24	664.042	-0.306496	0.157055	-1.95152	0.0509957	0.0772941
NGRN	6386.92	-0.154813	0.0793285	-1.95154	0.0509932	0.0772941
CECR6	36.2566	-0.30671	0.157146	-1.95175	0.0509678	0.0772642
DST	31235.3	0.291372	0.149288	1.95175	0.0509682	0.0772642
SNHG3	1004.71	0.303049	0.155248	1.95203	0.0509341	0.0772232
OTUB1	7749.02	0.172807	0.0885231	1.95211	0.0509255	0.0772156
RPAP3	1484.62	0.105489	0.0540249	1.9526	0.0508675	0.077133
SNORD100	10.5254	0.395742	0.202675	1.9526	0.0508671	0.077133
MED14	3394.62	0.180408	0.0923874	1.95274	0.0508507	0.0771181
TEX26-AS1	3.34297	0.648357	0.33202	1.95277	0.0508473	0.0771181
MIR939	0.673531	0.830205	0.42506	1.95315	0.0508021	0.0770551
LOC440970	1.26534	0.786792	0.402757	1.95351	0.0507588	0.0769946
PHF13	1926.25	0.143402	0.0734043	1.95359	0.0507502	0.0769869
ILK	5038.96	0.176817	0.0904978	1.95382	0.0507221	0.0769497
C1orf144	9423.66	0.106184	0.0543453	1.95388	0.0507149	0.0769441
PRSS30P	15.0946	0.468567	0.239779	1.95416	0.0506824	0.0769001
LOC390858	0.722116	0.787211	0.402788	1.95441	0.0506529	0.0768634
MOSPD2	628.651	-0.190355	0.0973987	-1.95439	0.0506547	0.0768634
ARL2BP	3284.58	0.149775	0.0766107	1.95501	0.0505814	0.0767628
OTOA	9.61152	0.444867	0.227513	1.95534	0.0505426	0.0767093
USP24	3682.65	-0.151645	0.0775492	-1.95547	0.0505273	0.0766912
BRAP	1484.74	0.101976	0.0521392	1.95585	0.0504834	0.0766299
MRPS5	2833.43	0.172536	0.0882138	1.95589	0.0504782	0.0766274
STUB1	2302.43	-0.162807	0.0832395	-1.95589	0.0504782	0.0766274
PPP1R2	2699.29	-0.153555	0.0785054	-1.95598	0.0504677	0.076622
HDDC3	581.678	-0.218634	0.111756	-1.95635	0.0504236	0.076564
TOP1P2	32.017	0.238746	0.122037	1.95633	0.050426	0.076564
FAM66C	19.1977	-0.393568	0.201168	-1.95642	0.0504159	0.0765593
NEDD8-MDP1	1.87744	0.569791	0.291203	1.95668	0.050385	0.0765176
ZSWIM7	554.642	-0.213909	0.109322	-1.95669	0.0503838	0.0765176
LOC100170939	2.80256	0.437365	0.223517	1.95674	0.0503775	0.0765169
ATXN7L3	5022.41	0.113236	0.0578591	1.95709	0.0503365	0.0764599
GML	0.498993	1.02342	0.522633	1.9582	0.0502063	0.0762674
APLP2	24999.3	0.205178	0.104765	1.95847	0.0501752	0.0762255
C19orf18	11.9005	-0.449403	0.22946	-1.95853	0.0501682	0.0762201
AMBRA1	2073.17	-0.154341	0.0787954	-1.95875	0.0501417	0.076185
FIP1L1	2304.37	0.1184	0.0604379	1.95903	0.0501089	0.0761405
OR2A20P	21.0833	0.31986	0.163263	1.95917	0.0500927	0.0761212
STOX2	197.926	-0.364073	0.185819	-1.95929	0.0500792	0.0761059
DEFB103B	75.8352	0.970906	0.495508	1.95942	0.0500642	0.0760884
BRS3	0.564856	0.845869	0.43162	1.95975	0.0500245	0.0760333
SYNJ1	599.331	-0.191704	0.0978084	-1.96	0.0499961	0.0759954
LALBA	0.520317	-0.855138	0.436254	-1.96018	0.0499745	0.0759679
TWF1	4075.35	-0.20161	0.102852	-1.9602	0.0499727	0.0759679
HEY2	212.188	-0.29897	0.152499	-1.96047	0.0499408	0.0759272
SNORA14A	1.10326	0.780379	0.397953	1.96098	0.0498814	0.0758421
ERV3-1	1083.54	-0.43752	0.223092	-1.96116	0.0498603	0.0758153
FRMD6	8156.08	0.230793	0.117679	1.96121	0.0498545	0.0758118
GNAT2	18.8841	-0.399008	0.203332	-1.96235	0.0497216	0.0756149
NFKBIA	11142.5	0.243075	0.123845	1.96274	0.0496766	0.0755517
DCAF17	899.933	0.160929	0.0819878	1.96284	0.0496642	0.0755381
GBF1	5974.43	-0.144766	0.0737519	-1.96288	0.0496601	0.0755371
CCZ1B	1532.01	0.130727	0.0665872	1.96324	0.0496182	0.0754785
WDR41	1653.75	-0.153186	0.077969	-1.9647	0.0494491	0.0752265
SUMO1P3	1072.67	0.133673	0.0680034	1.96567	0.0493363	0.0750602
HSBP1L1	518.778	-0.270205	0.137408	-1.96644	0.0492479	0.0749309
OR52L1	0.429452	1.09152	0.555029	1.96659	0.0492301	0.074909
MED12	2349.23	-0.19894	0.101139	-1.967	0.049183	0.0748425
C14orf79	571.592	0.238337	0.121161	1.96712	0.0491697	0.0748275
ZBTB8A	488.759	0.149476	0.0759665	1.96766	0.0491069	0.0747371
ACAD9	3214.5	0.144196	0.0732748	1.96787	0.0490824	0.074705
EVI2A	366.464	0.355405	0.180569	1.96825	0.0490391	0.0746442
SNORD25	18.8559	0.378821	0.192452	1.9684	0.0490222	0.0746237
PPFIA3	1379.56	0.26818	0.136235	1.96851	0.0490092	0.0746091
AQP6	11.4879	-0.534443	0.27149	-1.96855	0.0490046	0.0746077
NPIP	140.047	0.283284	0.143905	1.96855	0.0490049	0.0746077
ISLR2	95.9294	0.495278	0.251583	1.96865	0.0489938	0.0746012
LOC100131234	0.792393	0.822606	0.417721	1.96927	0.0489221	0.0744972
ZNF845	433.271	0.192262	0.0976174	1.96955	0.0488902	0.0744537
PNKD	1777.05	0.209481	0.106346	1.9698	0.0488614	0.0744151
ANKRD54	1118.42	0.155446	0.0789051	1.97003	0.0488346	0.0743794
CD248	2907.7	0.416481	0.211405	1.97006	0.0488314	0.0743794
RPL7	3056.62	-0.202139	0.102599	-1.97019	0.0488165	0.0743627
SLC25A31	0.796341	0.745718	0.378501	1.97019	0.0488168	0.0743627
CEACAM21	52.0879	0.430073	0.218256	1.9705	0.0487815	0.0743193
PREX1	1593.21	0.302803	0.153653	1.97069	0.0487594	0.0742907
LOC100130348	0.977228	0.653099	0.331342	1.97107	0.0487155	0.074229
FAM182B	38.4589	0.51878	0.263132	1.97155	0.0486605	0.0741503
LIPM	29.3297	-0.837133	0.424559	-1.97177	0.0486357	0.0741176
C8orf73	1764.33	-0.370954	0.188093	-1.97219	0.048588	0.0740501
IL25	1.51584	0.811449	0.411385	1.97248	0.0485545	0.0740041
BIRC7	15.0775	0.59951	0.303822	1.97322	0.04847	0.0738805
SNCAIP	367.119	0.402406	0.203929	1.97326	0.0484656	0.073879
HLA-DRB1	18240	0.419453	0.212557	1.97337	0.0484534	0.0738655
GBX1	10.1714	0.963565	0.48825	1.97351	0.0484379	0.073847
RADIL	90.372	-0.43408	0.21995	-1.97353	0.0484348	0.073847
ZNF559	379.99	0.234523	0.1188	1.97411	0.0483695	0.0737529
OR1L8	1.0719	-0.600598	0.304217	-1.97424	0.048354	0.0737345
TCERG1	2654.43	0.146818	0.0743604	1.97441	0.0483355	0.0737114
NTNG1	20.3635	0.696668	0.352681	1.97535	0.0482284	0.0735532
NPY	2.67027	-1.17743	0.59597	-1.97565	0.0481939	0.0735057
LINC00173	34.0127	0.488427	0.247197	1.97587	0.04817	0.0734744
FIZ1	715.571	0.156554	0.0792055	1.97656	0.0480916	0.0733599
TPRX1	0.90534	1.23714	0.62585	1.97674	0.0480714	0.0733342
CDC20B	5.2488	-0.721142	0.36475	-1.97708	0.0480321	0.0732793
NR2C2	1630.56	-0.210745	0.106593	-1.9771	0.0480304	0.0732793
ST7-OT4	4.01062	0.395451	0.200001	1.97724	0.0480147	0.0732629
LOC727924	1.23189	1.88188	0.951671	1.97744	0.0479914	0.0732325
TSKU	6321.56	0.231686	0.117164	1.97745	0.0479911	0.0732325
ZNF410	3380.13	0.146	0.0738234	1.97769	0.0479633	0.0731998
LOC348120	0.959649	1.51461	0.765591	1.97836	0.0478882	0.0730902
AKAP11	2338.16	-0.195797	0.0989526	-1.9787	0.0478502	0.0730373
HSD17B14	169.085	0.364178	0.184027	1.97894	0.0478228	0.0730019
LTN1	1717.53	-0.190324	0.0961753	-1.97893	0.0478236	0.0730019
PROCA1	45.7124	0.341381	0.172496	1.97907	0.047808	0.0729881
C18orf21	617.935	0.192982	0.0975053	1.97919	0.0477944	0.0729724
SNORA22	1.13948	0.642916	0.324752	1.97971	0.0477358	0.0728881
SIM1	14.8563	-1.00496	0.507558	-1.97999	0.0477047	0.0728457
LOC285847	3.51008	-0.555416	0.280452	-1.98043	0.0476552	0.0727775
NLRP2	1192.22	0.737476	0.372385	1.98042	0.0476568	0.0727775
PKDCC	446.753	-0.649141	0.32777	-1.98048	0.0476496	0.0727767
FAM47A	0.567628	0.964255	0.486712	1.98116	0.0475732	0.0726651
ZNF300	233.903	0.367442	0.185459	1.98126	0.0475623	0.0726535
DDX17	15444.8	-0.110548	0.0557887	-1.98154	0.0475303	0.0726096
C15orf32	0.712156	0.843447	0.425516	1.98218	0.0474596	0.0725067
MARCH8	484.423	-0.276195	0.139338	-1.9822	0.047457	0.0725067
GPR3	77.2704	0.352732	0.177935	1.98236	0.0474387	0.0724848
ZNF816	219.661	-0.28901	0.145771	-1.98263	0.0474084	0.0724436
NOTCH3	20041.6	0.297454	0.150004	1.98297	0.0473703	0.0723904
MLH3	719.608	0.155049	0.0781816	1.98319	0.0473459	0.0723583
IKZF5	444.743	-0.196005	0.0988114	-1.98363	0.0472975	0.0722892
TRIM14	3431.33	0.236112	0.119	1.98413	0.0472411	0.0722082
LCE2C	83.5418	1.12105	0.564875	1.98459	0.0471897	0.0721346
LOC100132707	98.3954	-0.242519	0.122196	-1.98466	0.0471818	0.0721276
LRP3	1196.2	-0.362504	0.182635	-1.98486	0.0471602	0.0720996
TBC1D3P5	0.787274	0.925366	0.466139	1.98517	0.0471251	0.0720509
GSTM2	466.748	-0.556383	0.28023	-1.98545	0.0470947	0.0720094
NRXN1	47.9501	-0.72486	0.365051	-1.98564	0.0470734	0.0719819
LOC100507203	0.690099	0.820978	0.413445	1.9857	0.0470664	0.0719762
STRA13	2027.97	0.242016	0.121879	1.98571	0.0470654	0.0719762
RPL13	22721.1	-0.276018	0.138967	-1.98622	0.0470093	0.0718989
ZNF507	1182.63	-0.177532	0.0893695	-1.98649	0.0469785	0.0718568
DERL2	1541.51	0.159143	0.0801107	1.98654	0.0469731	0.0718535
CCDC106	454.564	-0.30269	0.152349	-1.98682	0.0469424	0.0718115
PMM2	3118.63	0.158904	0.0799643	1.98719	0.0469011	0.0717534
SEPX1	3404.25	0.275898	0.138807	1.98764	0.046852	0.0716833
C1orf198	2788.98	-0.180846	0.0909791	-1.98778	0.0468364	0.0716645
TNFAIP8L2	187.927	0.366457	0.184347	1.98787	0.0468262	0.0716539
GPR112	1.62052	-0.608798	0.306163	-1.98847	0.0467593	0.0715593
YWHAZ	75791.2	0.209055	0.105134	1.98846	0.0467611	0.0715593
SLC30A8	13.6296	0.855225	0.430002	1.98889	0.0467137	0.0714966
DOCK4	789.017	0.285834	0.143643	1.9899	0.0466024	0.0713312
ZNF687	2154.54	0.159284	0.0800452	1.98993	0.0465986	0.0713304
TCTN2	714.025	0.215746	0.108409	1.99012	0.0465772	0.0713026
ZNF772	294.605	-0.349711	0.175693	-1.99047	0.0465397	0.0712502
TRAP1	6713.82	-0.173644	0.0872146	-1.991	0.046481	0.0711653
KRTAP13-4	0.163882	-1.69453	0.85096	-1.99132	0.0464462	0.071117
MIR4666A	0.354387	0.939883	0.471941	1.99153	0.0464231	0.0710866
NAT2	2.59067	-0.770175	0.386676	-1.99178	0.046395	0.0710486
FAM105A	390.894	0.256227	0.128637	1.99187	0.0463856	0.071039
CD177	1403.78	0.751714	0.377382	1.99192	0.0463799	0.0710353
TUFM	12221.9	-0.143436	0.0719872	-1.99252	0.0463142	0.0709396
ZNF815	91.4842	0.251047	0.125994	1.99253	0.0463134	0.0709396
PIWIL4	85.763	-0.406668	0.20409	-1.99259	0.046306	0.0709369
CACNA1I	41.2326	0.518966	0.260429	1.99274	0.0462902	0.0709177
C19orf46	101.308	-0.665142	0.33377	-1.99282	0.0462817	0.0709096
SPECC1L	2881.76	-0.153237	0.0768931	-1.99285	0.0462776	0.0709084
SREBF1	10231.8	0.246777	0.123809	1.9932	0.0462394	0.0708548
MIR4674	1.10966	0.759346	0.380939	1.99336	0.0462226	0.0708339
UBE2D2	4608.3	-0.12638	0.0633868	-1.9938	0.0461742	0.0707648
MOBP	10.5841	0.782764	0.392536	1.99412	0.0461393	0.0707162
SEC23IP	2440.2	-0.144779	0.0725957	-1.99432	0.0461175	0.0706877
LOC650226	0.550297	1.08385	0.543402	1.99457	0.04609	0.0706506
HNF1B	5.78794	0.5384	0.269869	1.99504	0.0460384	0.0705767
ZNF548	510.805	-0.151856	0.0761166	-1.99504	0.0460387	0.0705767
LOC286083	0.608755	0.920487	0.46131	1.99538	0.0460016	0.0705299
ZNF23	361.118	0.154683	0.0775172	1.99547	0.0459917	0.0705195
RBPJ	3551.11	0.16449	0.082425	1.99563	0.0459739	0.0704971
DHX38	4217.3	0.122246	0.0612521	1.99579	0.0459573	0.0704767
SNORA15	1.09712	0.77952	0.390553	1.99594	0.0459403	0.0704555
FLJ40194	0.603172	1.11172	0.556809	1.99659	0.0458703	0.070353
TDRKH	400.887	0.293874	0.147169	1.99685	0.0458416	0.070314
LOC284688	2.13045	0.640957	0.320968	1.99695	0.0458305	0.0703018
MIR4520A	0.518909	0.841331	0.421271	1.99713	0.0458115	0.0702776
GEMIN8P4	109.808	0.258944	0.129645	1.99733	0.0457893	0.0702485
ERAP2	3112.18	0.540562	0.270602	1.99763	0.0457573	0.0702043
TPRKB	925.042	0.175666	0.087935	1.99768	0.0457518	0.0702007
UFSP1	93.9975	0.285162	0.142708	1.99821	0.0456934	0.070116
C14orf39	16.2056	-0.74911	0.37485	-1.99843	0.0456705	0.0700858
IRF5	1048.13	0.296337	0.148282	1.99847	0.0456654	0.0700829
MCART3P	7.48386	0.314206	0.157202	1.99875	0.0456358	0.0700423
LOC729013	394.779	-0.242915	0.121527	-1.99886	0.0456239	0.070029
TMEM86A	632.769	0.405025	0.202627	1.99887	0.0456221	0.070029
ANAPC7	3375.24	-0.12918	0.0646128	-1.9993	0.0455759	0.0699651
BROX	957.855	-0.272646	0.13637	-1.99931	0.045575	0.0699651
GLRA1	0.904015	0.84178	0.421018	1.99939	0.0455659	0.0699596
FAM108C1	3135.67	-0.2383	0.119176	-1.99957	0.0455466	0.0699348
LOC145216	3.14373	0.610622	0.305307	2.00003	0.045497	0.0698636
PTPRC	2044.62	0.431426	0.215685	2.00026	0.045472	0.0698301
ADAMTSL1	168.324	-0.449213	0.224558	-2.00043	0.0454538	0.0698071
LOC100506930	230.04	-0.561497	0.280584	-2.00117	0.0453742	0.0696899
ZNF320	444.848	-0.387061	0.193418	-2.00117	0.0453744	0.0696899
SMAD5-AS1	36.18	-0.400617	0.200166	-2.00143	0.0453462	0.0696563
PIK3R5	386.865	0.329987	0.164845	2.00181	0.0453053	0.0695985
SYT11	548.234	0.314284	0.156989	2.00194	0.045291	0.0695813
OPN4	8.16432	-0.584229	0.291792	-2.00221	0.0452621	0.0695418
LOC100506733	0.708026	0.947347	0.473106	2.0024	0.045242	0.0695157
SNAP29	2463.06	0.176738	0.0882564	2.00256	0.0452249	0.0694944
PSG7	2.25741	0.902351	0.450388	2.0035	0.0451237	0.0693438
PSMB11	0.804095	0.898669	0.448514	2.00366	0.0451067	0.0693224
PRDM7	1.0613	0.7272	0.362732	2.00479	0.044986	0.0691419
CYLC2	0.654841	0.844965	0.42146	2.00485	0.0449787	0.0691354
SLC7A3	2.34195	-0.781287	0.389583	-2.00544	0.0449156	0.0690433
ALX4	58.0517	0.668632	0.33336	2.00573	0.0448848	0.0690008
CPQ	915.876	-0.337818	0.168403	-2.00601	0.0448554	0.0689604
IL10RB	2459.95	-0.151779	0.0756458	-2.00644	0.0448089	0.0688938
MIR573	3.37288	-0.393124	0.195901	-2.00674	0.044777	0.0688495
ZSWIM3	204.458	0.185276	0.092317	2.00695	0.0447548	0.0688202
PLEKHA5	1968.57	-0.234281	0.1167	-2.00755	0.0446912	0.0687273
SCGB1B2P	18.8086	0.373665	0.186107	2.0078	0.0446648	0.0686915
KARS	9044.62	0.14226	0.0708461	2.00801	0.0446423	0.0686616
RC3H2	1496.72	0.251704	0.125337	2.00822	0.0446197	0.0686317
C6orf99	17.561	0.36457	0.181527	2.00835	0.0446056	0.0686149
FRAS1	735.614	-0.525184	0.261374	-2.00932	0.0445033	0.0684623
E2F6	429.319	0.146153	0.072725	2.00967	0.0444665	0.0684106
MERTK	533.063	0.394439	0.196266	2.00971	0.0444616	0.0684077
CCNYL1	1461.79	-0.223953	0.111423	-2.00993	0.0444385	0.068377
RFT1	1221.68	0.132388	0.0658545	2.01031	0.044398	0.0683195
BTBD3	1437.44	-0.202485	0.100712	-2.01054	0.044374	0.0682874
ZNF215	88.8977	0.472854	0.235175	2.01064	0.0443631	0.0682753
ZNHIT1	3823.25	0.261763	0.130163	2.01103	0.0443219	0.0682167
FAM215A	2.29585	0.66963	0.332951	2.0112	0.0443043	0.0681944
OR10S1	0.469555	1.01795	0.506004	2.01173	0.0442481	0.0681126
C6orf130	874.404	-0.173368	0.0861618	-2.01212	0.044207	0.0680542
DPY19L2P3	10.7863	-0.367785	0.182767	-2.01232	0.0441863	0.0680278
TMEM108	103.252	-0.540806	0.268748	-2.01232	0.0441867	0.0680278
MPG	2396.85	0.2049	0.101811	2.01256	0.0441615	0.0679984
CD3E	958.512	0.421288	0.209319	2.01266	0.0441503	0.067986
LOC100506409	1.59254	0.811014	0.402908	2.0129	0.0441251	0.0679519
ABCA10	58.6496	-0.462474	0.229746	-2.01298	0.0441172	0.0679446
MFSD11	1394.74	-0.146095	0.0725319	-2.01422	0.0439864	0.0677479
FICD	121.274	-0.237639	0.117917	-2.01532	0.0438715	0.0675797
PM20D1	6.63529	-0.450089	0.223337	-2.01529	0.0438741	0.0675797
TMIGD2	31.6427	0.470408	0.233413	2.01534	0.0438687	0.0675797
DCPS	939.101	0.169756	0.0841964	2.01619	0.0437796	0.0674484
RPS15AP10	8.66789	0.31646	0.156928	2.01659	0.0437388	0.0673901
EDN1	753.216	-0.355487	0.176269	-2.01673	0.0437238	0.0673719
C6orf106	11141.6	0.16333	0.0809748	2.01704	0.0436908	0.0673257
RPP21	267.827	0.21095	0.104563	2.01744	0.0436493	0.0672665
GHRL	15.4783	-0.411774	0.204098	-2.01753	0.0436403	0.0672573
VSX2	2.30739	0.658837	0.326534	2.01767	0.0436256	0.0672394
PCA3	0.962873	-0.780059	0.386594	-2.01777	0.0436152	0.067228
ADH1C	352.035	-1.03132	0.511042	-2.01807	0.0435841	0.0671849
CHRNA2	3.02078	-0.595068	0.294684	-2.01935	0.0434512	0.0669847
KIAA0922	1667.14	0.196935	0.0974901	2.02005	0.043378	0.0668766
C16orf91	761.685	0.193579	0.0958219	2.02019	0.0433637	0.0668592
CHRNA1	478.444	-0.819137	0.405377	-2.02068	0.043313	0.0667857
C12orf40	3.06943	-1.21998	0.603528	-2.02142	0.0432361	0.0666719
C22orf29	1997.38	0.179782	0.0889318	2.02157	0.0432207	0.0666528
MCTS1	1850.85	0.182994	0.0905145	2.02171	0.0432063	0.0666353
SEMA3B	688.063	0.477764	0.236271	2.0221	0.0431658	0.0665776
CCDC22	1371.15	-0.168744	0.0834166	-2.0229	0.0430833	0.0664591
MUSK	22.3381	-0.673817	0.333099	-2.02288	0.043086	0.0664591
THUMPD2	526.111	0.167491	0.0827536	2.02398	0.0429726	0.0662935
UCK2	3169.82	0.15861	0.0783648	2.024	0.0429703	0.0662935
CLASRP	1463.21	0.186897	0.0923315	2.02419	0.0429507	0.066269
NRN1L	14.1544	0.372145	0.183848	2.0242	0.0429493	0.066269
RBBP9	1339.44	-0.193442	0.0955071	-2.02541	0.0428248	0.0660878
TM9SF2	9609.62	-0.180088	0.0889149	-2.02539	0.0428272	0.0660878
APCDD1	3599.2	0.37888	0.187053	2.02553	0.0428135	0.0660759
ZNF90	23.7081	-0.545032	0.26895	-2.02651	0.042712	0.065924
MFAP3	2103.33	-0.168022	0.0828758	-2.0274	0.0426216	0.065789
MED13L	4965.18	-0.221113	0.109035	-2.02791	0.0425695	0.0657133
KRTAP5-1	6.76183	0.561204	0.276683	2.02833	0.0425266	0.0656517
LOC100289473	5.03395	0.527914	0.26025	2.02849	0.0425103	0.065631
TAT	3.38375	-0.591945	0.291777	-2.02876	0.0424832	0.0655938
PACS1	7895.22	0.183227	0.0903016	2.02905	0.0424528	0.0655515
LOC728855	91.2911	0.289198	0.142491	2.02959	0.0423979	0.0654714
C20orf111	2024.86	-0.16175	0.0796834	-2.0299	0.0423664	0.0654273
PDK3	1479.83	-0.241342	0.118893	-2.02991	0.0423654	0.0654273
RAPGEF6	912.391	-0.189607	0.093401	-2.03004	0.0423528	0.0654156
FAM216A	199.476	0.274739	0.135333	2.0301	0.0423468	0.0654109
UXT	2306.03	-0.223774	0.110209	-2.03046	0.0423096	0.065358
GNA15	7014.02	-0.266163	0.131047	-2.03104	0.0422508	0.0652718
TSC22D2	2936.2	0.287073	0.141337	2.03112	0.0422424	0.0652634
TGDS	463.743	0.174469	0.0858946	2.0312	0.0422349	0.0652564
RPL21	1.06263	-0.615037	0.302787	-2.03126	0.0422291	0.0652521
RP1-177G6.2	1.66161	0.887248	0.436659	2.0319	0.0421637	0.0651556
ZNF703	774.51	-0.364865	0.179557	-2.03203	0.042151	0.0651406
LOC285501	3.34524	0.706977	0.347912	2.03206	0.0421479	0.0651404
PIN4	269.716	0.271019	0.133335	2.03261	0.0420916	0.065058
STXBP5L	12.1823	0.698575	0.343577	2.03324	0.0420281	0.0649644
CDK5RAP3	2457.37	0.224644	0.11048	2.03335	0.0420173	0.0649523
LOC389705	15.8731	0.355944	0.17505	2.03338	0.0420137	0.0649513
TEX261	4262.23	-0.121492	0.0597453	-2.03349	0.042003	0.0649393
BDP1	1436.46	-0.206182	0.101384	-2.03368	0.0419843	0.0649156
ZNHIT3	1218.45	0.147615	0.0725857	2.03367	0.0419847	0.0649156
SLC4A9	10.9157	0.478708	0.23536	2.03394	0.0419577	0.0648831
BCAR4	1.08451	0.878606	0.43194	2.03409	0.0419424	0.0648638
FAM175B	1212.14	-0.117068	0.0575444	-2.03439	0.0419126	0.0648223
MAP3K7	1922.33	0.135952	0.0668258	2.03443	0.0419081	0.06482
PI4KAP1	130.248	0.307002	0.15087	2.03488	0.0418631	0.0647549
ZNF101	278.466	-0.16412	0.0806407	-2.0352	0.0418308	0.0647095
CCDC157	57.3385	-0.261097	0.128277	-2.03542	0.0418086	0.0646798
NCRUPAR	0.648398	0.905763	0.444948	2.03566	0.0417847	0.0646473
SYCE3	16.6257	0.412854	0.202771	2.03605	0.0417449	0.0645903
FAM60A	2921.54	0.226074	0.111031	2.03613	0.041737	0.0645826
WNT5B	775.789	-0.449252	0.220598	-2.03651	0.0416987	0.0645279
NBPF6	1.10144	1.12283	0.551339	2.03656	0.0416946	0.0645262
CST7	396.538	0.38673	0.189872	2.03679	0.0416713	0.0644947
SEC11A	4735.51	0.136652	0.0670695	2.03746	0.0416039	0.0643948
CBWD3	191.048	0.187199	0.0918748	2.03754	0.0415958	0.0643902
LOC285740	0.861735	0.759381	0.372699	2.03752	0.0415979	0.0643902
DIO3	73.4036	-0.610901	0.2998	-2.0377	0.0415801	0.0643716
DDX49	3060.45	0.184311	0.0904483	2.03775	0.0415753	0.0643687
CSF1	2221.08	-0.307721	0.150981	-2.03814	0.041536	0.0643125
ETV6	2918.45	-0.213166	0.10457	-2.03851	0.0414993	0.0642602
MAF	5918.1	0.327091	0.160451	2.03857	0.0414927	0.0642544
LOC90499	11.6938	0.933194	0.457752	2.03865	0.0414852	0.0642474
TBRG1	1376.43	-0.155968	0.0764929	-2.03899	0.0414509	0.0641989
PPAPDC2	722.704	-0.246829	0.121019	-2.03959	0.0413907	0.0641102
GFOD1	681.581	0.276315	0.135458	2.03985	0.0413652	0.0640752
KCNA6	45.2493	-0.632002	0.309797	-2.04005	0.0413449	0.0640483
AGBL4	8.10316	-0.788843	0.386616	-2.04038	0.0413126	0.0640027
NUPL1	2093.39	0.176422	0.0864549	2.04062	0.0412883	0.0639696
UHRF1BP1L	982.826	-0.190121	0.0931682	-2.04062	0.0412883	0.0639696
LOC100506233	229.882	0.316578	0.155103	2.04108	0.041243	0.0639084
SPATA7	219.668	-0.257283	0.126052	-2.04108	0.0412426	0.0639084
PYDC1	21.1729	0.841579	0.412255	2.0414	0.0412107	0.063871
ZNF767	297.863	0.295014	0.144517	2.04138	0.041213	0.063871
ANKS3	523.247	0.25374	0.124269	2.04185	0.0411662	0.0638075
MT1H	44.1273	0.544249	0.266498	2.04223	0.041129	0.0637543
SLC2A11	171.508	-0.314238	0.15383	-2.04276	0.0410762	0.0636769
WEE2	2.62164	-0.480894	0.235335	-2.04345	0.0410082	0.063576
CRTAP	6019.23	-0.163221	0.0798735	-2.04349	0.0410037	0.0635736
LRRC3C	0.742362	-0.845978	0.413654	-2.04513	0.0408416	0.0633268
TCL1A	56.5679	0.744493	0.364025	2.04517	0.0408384	0.0633262
FBXO27	1024.53	0.31468	0.153857	2.04528	0.0408271	0.0633131
C18orf8	1292.89	0.154294	0.075421	2.04577	0.0407794	0.0632437
MYBPH	2017.9	-1.03066	0.50372	-2.04609	0.0407475	0.0632007
PCDHGB3	26.3587	-0.455792	0.222764	-2.04608	0.0407488	0.0632007
TARBP1	1530.11	0.205959	0.10066	2.04608	0.0407488	0.0632007
SRP14	6609.61	-0.15219	0.0743752	-2.04625	0.0407321	0.0631882
ELOF1	2763.68	0.173234	0.0846218	2.04716	0.0406428	0.0630542
ZC3H13	2409.43	-0.246282	0.120272	-2.04771	0.0405885	0.0629743
NLN	1720.95	0.184452	0.0900752	2.04776	0.0405837	0.0629713
CHP2	256.373	0.737631	0.360176	2.04798	0.0405624	0.0629428
ZNF679	1.24816	0.874619	0.427012	2.04823	0.0405372	0.0629082
C20orf24	822.646	-0.211227	0.103112	-2.04851	0.0405099	0.0628702
BMI1	63.5403	-0.321107	0.156623	-2.0502	0.0403453	0.0626191
KIAA0748	86.1115	0.418357	0.204057	2.0502	0.0403451	0.0626191
MIR149	0.476194	-0.924812	0.451062	-2.0503	0.0403352	0.0626123
PDE6D	823.846	0.16178	0.0789052	2.0503	0.0403347	0.0626123
RBM27	2113.48	-0.164926	0.0804258	-2.05066	0.0403001	0.0625667
ADAP1	736.289	0.36784	0.179373	2.0507	0.0402966	0.0625657
CBLC	2942.93	0.370195	0.180503	2.05091	0.0402757	0.0625454
FAM20B	3408.26	0.168827	0.0823193	2.05088	0.0402785	0.0625454
METTL14	674.266	-0.139661	0.068099	-2.05086	0.0402807	0.0625454
BNIP2	2419.07	0.123242	0.06008	2.0513	0.0402375	0.0624916
STAG3L1	169.86	0.202793	0.0988274	2.052	0.04017	0.0623912
C2orf76	269.191	-0.210025	0.102323	-2.05257	0.0401145	0.0623136
LOC493754	871.789	0.148111	0.07216	2.05254	0.0401172	0.0623136
GPR82	37.5233	0.414672	0.201971	2.05313	0.0400597	0.0622332
ANO3	14.82	0.70867	0.345136	2.05331	0.0400427	0.0622111
SEMA5A	1381.02	-0.442957	0.215724	-2.05335	0.0400388	0.0622094
C5orf52	0.562843	-0.756894	0.368593	-2.05347	0.040027	0.0621955
PAPPA2	19.8951	0.673397	0.327925	2.05351	0.0400233	0.0621942
ZNF714	288.596	-0.322975	0.157273	-2.05359	0.0400151	0.0621859
DGKD	1212.19	-0.255629	0.124464	-2.05383	0.0399923	0.0621548
LPP-AS2	139.654	-0.282651	0.13755	-2.05489	0.0398896	0.0619996
OR5K2	1.07817	-0.631428	0.307167	-2.05565	0.0398165	0.0618904
PIGV	838.244	-0.162899	0.0792261	-2.05613	0.03977	0.0618225
FAM212A	539.593	-0.281174	0.136738	-2.05629	0.0397541	0.0618022
GBA3	6.25542	0.822385	0.399916	2.0564	0.0397443	0.0617913
MFF	1749.43	-0.158023	0.0768372	-2.05659	0.0397255	0.0617665
SIGIRR	949.849	-0.30048	0.1461	-2.05667	0.039718	0.0617592
SNAI1	266.314	0.340789	0.165679	2.05692	0.0396938	0.061726
ZXDB	575.44	-0.191177	0.0929027	-2.05782	0.0396072	0.0615955
LMBRD2	419.882	-0.28196	0.137009	-2.05796	0.0395936	0.0615788
PRR23A	1.14044	0.995796	0.483851	2.05806	0.0395841	0.0615683
CDC14C	81.1117	-0.320522	0.155719	-2.05833	0.0395583	0.0615356
ZNF574	1418.57	0.132639	0.0644405	2.05831	0.0395602	0.0615356
SMNDC1	1993.86	0.128563	0.0624583	2.05838	0.0395541	0.0615349
LOC146513	0.582795	1.23843	0.601606	2.05854	0.039538	0.0615141
BCL2	637.55	-0.436119	0.211846	-2.05866	0.0395264	0.0615005
C9orf96	18.9974	-0.298655	0.145069	-2.05871	0.0395224	0.0614986
GLTSCR1	880.374	0.144032	0.0699535	2.05897	0.039497	0.0614634
HTR3A	126.812	-0.890622	0.432513	-2.05918	0.0394773	0.0614371
ARHGAP39	695.054	0.25021	0.121503	2.0593	0.0394658	0.0614236
L3MBTL4	239.522	-0.528397	0.256576	-2.05941	0.0394546	0.0614105
FAM43B	54.5498	-0.583169	0.28314	-2.05965	0.0394325	0.0613809
GUSBP10	0.566356	1.19342	0.57943	2.05964	0.0394328	0.0613809
OGT	3709.01	0.1825	0.0885969	2.05989	0.0394087	0.0613522
DCLRE1A	605.568	0.182054	0.088372	2.06009	0.0393898	0.0613271
C2orf69	1016.4	-0.176552	0.0856935	-2.06028	0.0393722	0.061304
G0S2	916.339	-0.569026	0.276189	-2.06028	0.0393721	0.061304
DKK2	86.9073	-0.465453	0.225899	-2.06045	0.0393557	0.061287
ZBTB12	214.703	0.295815	0.143526	2.06105	0.0392982	0.0612019
IL20RB	7020.65	0.440046	0.213493	2.06117	0.0392866	0.0611881
ADRA2B	59.8378	0.628249	0.304756	2.06148	0.0392571	0.0611466
RCBTB1	981.175	0.223244	0.10829	2.06155	0.0392508	0.061141
LINC00189	6.01775	0.57021	0.276501	2.06224	0.0391853	0.0610449
RSL24D1	3271.57	-0.174776	0.0847513	-2.06223	0.0391863	0.0610449
KLHL10	2.72394	-0.423982	0.205501	-2.06316	0.0390974	0.0609151
CECR5	2117.9	0.168969	0.081896	2.06321	0.0390928	0.0609123
YY2	88.0806	0.242086	0.117322	2.06343	0.0390717	0.0608836
GLMN	470.399	0.18975	0.091951	2.0636	0.039056	0.0608635
C1orf226	1426.58	0.429324	0.208041	2.06366	0.0390502	0.0608588
C22orf43	7.23816	0.520403	0.252149	2.06387	0.03903	0.0608317
OR2A7	21.104	-0.46986	0.227644	-2.06401	0.0390165	0.0608149
TAL1	90.6227	-0.378244	0.183255	-2.06404	0.0390144	0.0608149
ZNF12	1390.76	0.163612	0.0792463	2.0646	0.0389612	0.0607375
COLEC10	6.34188	0.626384	0.30328	2.06537	0.0388883	0.060628
ZNF443	109.07	-0.298325	0.144435	-2.06547	0.0388785	0.060617
SERPINI2	7.90033	-1.02285	0.495134	-2.06581	0.0388468	0.0605719
HS2ST1	1813.42	0.150286	0.0727453	2.06592	0.0388358	0.0605592
RNF5P1	635.538	-0.169313	0.0819474	-2.06612	0.0388172	0.0605345
FAM70A	142.909	0.50732	0.245532	2.0662	0.0388093	0.0605264
TNIK	376.964	-0.438259	0.212086	-2.06643	0.0387882	0.0604978
WDR46	3242.49	0.186743	0.0903695	2.06643	0.0387874	0.0604978
SH2D3C	633.89	0.262621	0.127074	2.06667	0.0387651	0.0604703
DMRTA1	145.184	-0.591907	0.286393	-2.06676	0.0387566	0.0604613
INGX	2.88986	0.558249	0.270093	2.06688	0.0387458	0.0604488
STK19	681.608	-0.204651	0.0990096	-2.06699	0.0387355	0.0604371
ATP5SL	2226.29	-0.121226	0.0586302	-2.06764	0.0386735	0.0603447
TSNAX-DISC1	0.740999	0.776353	0.375469	2.06769	0.0386695	0.0603427
MIR4324	0.616151	0.891289	0.430972	2.06809	0.0386314	0.0602876
C1orf123	1223.32	-0.176623	0.0854012	-2.06816	0.0386254	0.0602825
ING5	721.059	-0.188966	0.091353	-2.06852	0.038591	0.0602331
SPAST	1561.29	0.215195	0.104008	2.06901	0.0385449	0.0601653
LOC100144602	1.31854	-1.15771	0.559538	-2.06904	0.038542	0.0601651
GRHL2	3910.1	-0.233222	0.112624	-2.0708	0.0383773	0.0599122
NRON	1.0409	0.82161	0.39669	2.07116	0.0383434	0.0598637
GPR182	4.67182	-0.449282	0.216902	-2.07136	0.0383254	0.0598398
FAM109B	928.64	0.247402	0.119402	2.072	0.0382654	0.0597504
MTERFD3	279.179	-0.217135	0.10476	-2.0727	0.0382005	0.0596532
CIITA	1004.3	0.460366	0.222069	2.07307	0.0381654	0.0596028
LRRC52	0.527588	-1.425	0.687338	-2.07322	0.0381522	0.0595863
LOC100288748	68.386	0.372768	0.179736	2.07397	0.0380817	0.0594804
PSIP1	1687.88	0.290889	0.140215	2.07459	0.0380246	0.0593955
PTCHD1	15.4588	-0.793637	0.382546	-2.07462	0.0380221	0.0593955
ABHD12B	59.9024	-0.567189	0.27336	-2.07488	0.0379976	0.0593617
LOC100134015	6.54231	0.364251	0.175549	2.07492	0.0379937	0.0593617
USP40	2099.37	0.196278	0.0945965	2.0749	0.0379959	0.0593617
HIST1H4F	0.554967	0.869813	0.419183	2.07502	0.0379846	0.0593542
PLRG1	3036.59	-0.131957	0.0635747	-2.07563	0.0379284	0.0592706
ABHD2	9641.7	-0.231579	0.111565	-2.07572	0.0379197	0.0592612
KCNN1	31.3303	0.491559	0.236812	2.07574	0.037918	0.0592612
C20orf11	6116.08	-0.154716	0.0745228	-2.07609	0.0378856	0.0592163
HLA-DQA1	4910.26	0.453066	0.218217	2.07622	0.0378739	0.0592022
LOC728724	1.2673	0.951504	0.458223	2.07651	0.0378468	0.0591641
TRMT11	423.867	0.179954	0.086659	2.07658	0.0378406	0.0591586
CHI3L1	3876.1	-0.587232	0.282772	-2.07669	0.0378298	0.059146
NBN	3095.18	0.17312	0.0833579	2.07683	0.0378176	0.0591311
POLR2M	420.387	-0.25254	0.121596	-2.07689	0.0378119	0.0591264
LOC100507053	98.2652	0.361981	0.174285	2.07695	0.0378065	0.0591222
GLRX	778.388	-0.309265	0.148871	-2.07741	0.037764	0.0590599
AP3B2	141.788	0.605214	0.291283	2.07775	0.0377321	0.0590147
LGI2	170.04	0.556452	0.267815	2.07775	0.0377324	0.0590147
NLRC3	252.052	0.366635	0.176412	2.07828	0.0376832	0.0589462
WIF1	414.432	-1.22195	0.587879	-2.07857	0.0376569	0.0589093
SRRM2	22556.8	-0.158743	0.0763592	-2.07889	0.0376272	0.0588669
KLHL7	1549.66	0.155751	0.0749106	2.07916	0.0376026	0.0588327
CHERP	3431.77	0.134076	0.0644771	2.07944	0.0375771	0.0587971
ANXA2P1	384.535	-0.243907	0.117271	-2.07986	0.0375382	0.0587404
ZNF296	310.6	-0.278622	0.133954	-2.07998	0.0375278	0.0587281
SLC50A1	2213.86	0.176317	0.0847646	2.08007	0.0375187	0.0587182
HSD11B1	93.9108	-0.499639	0.240028	-2.08159	0.0373804	0.0585058
TMEM147	3704.15	-0.216083	0.103796	-2.0818	0.037361	0.0584797
RNF130	2316.92	-0.252588	0.121323	-2.08195	0.0373471	0.0584621
PTPRG	1035.08	0.356464	0.171212	2.082	0.0373429	0.0584597
DNASE1L1	1695.11	-0.235399	0.113056	-2.08214	0.0373295	0.0584428
DCTN4	3466.92	-0.166948	0.0801533	-2.08286	0.0372644	0.0583452
SPATA19	5.28338	-0.625757	0.300336	-2.08352	0.0372035	0.058254
R3HCC1	1398.06	-0.21065	0.101096	-2.08365	0.0371917	0.0582396
TLE1	1495.06	0.199855	0.0958964	2.08407	0.0371533	0.0581837
AKNA	1690.34	0.292016	0.140113	2.08414	0.0371472	0.0581783
MRPL10	1888.31	0.118972	0.057082	2.08423	0.037139	0.0581695
EIF2B5	3861.45	0.181776	0.0871928	2.08476	0.0370909	0.0580988
OTOS	1.79464	1.22387	0.587055	2.08476	0.0370912	0.0580988
LOC440335	350.194	-0.719365	0.345039	-2.08488	0.0370802	0.0580899
EFNB3	255.595	-0.468156	0.22443	-2.08597	0.0369811	0.0579388
CRB2	46.9459	0.7256	0.347822	2.08613	0.0369673	0.0579213
RAB6A	7395.81	-0.214004	0.102578	-2.08626	0.0369552	0.0579091
USP28	1515.21	-0.191786	0.0919292	-2.08624	0.0369569	0.0579091
PLA2G15	1318.25	0.208058	0.0997227	2.08637	0.0369455	0.0578996
TRIM5	1197.74	0.253461	0.121433	2.08726	0.0368646	0.057777
DNAJC5	9483.8	-0.185619	0.0889169	-2.08756	0.0368379	0.0577392
PSG8	1.36467	0.992273	0.47531	2.08763	0.036831	0.0577325
ACTR10	2867.44	-0.163621	0.0783632	-2.08799	0.0367988	0.0576861
TRADD	1670.63	0.211944	0.101462	2.08889	0.0367175	0.0575628
EFCAB11	202.668	0.201644	0.0965287	2.08895	0.0367123	0.0575588
KIRREL3-AS3	0.681203	1.01673	0.486587	2.08952	0.0366607	0.0574821
C19orf53	4031.12	0.208185	0.0996251	2.08968	0.0366465	0.0574638
RGS13	16.8217	-0.545591	0.26097	-2.09063	0.0365614	0.0573346
FLJ31813	39.2213	-0.19027	0.0909965	-2.09096	0.0365316	0.0572919
RNF6	2373.52	-0.179502	0.0858241	-2.09152	0.0364819	0.057218
PCK2	2118.06	0.239881	0.114682	2.0917	0.0364653	0.0571961
FGF2	282.557	-0.507657	0.242558	-2.09293	0.0363556	0.0570281
USP50	1.68741	0.583781	0.278799	2.09392	0.0362672	0.0568935
OR6T1	0.643422	0.969702	0.463066	2.09409	0.0362519	0.0568736
RD3	3.0141	0.553519	0.26426	2.0946	0.0362063	0.0568062
PTH1R	59.9304	-0.478478	0.228351	-2.09537	0.0361384	0.0567037
ISCA2	736.44	0.188264	0.089845	2.09543	0.0361325	0.0566984
SNAPC3	955.068	-0.222783	0.106311	-2.09558	0.0361195	0.056682
CD200R1L	4.27734	-0.72656	0.346688	-2.09572	0.0361072	0.0566681
ZNF827	454.488	-0.340218	0.16234	-2.09571	0.036108	0.0566681
LOC100507605	0.773952	1.06879	0.509967	2.09579	0.0361006	0.0566646
DNAH8	9.15704	-0.564639	0.269394	-2.09596	0.0360855	0.0566455
LOC100144604	3.11436	-0.86399	0.412217	-2.09596	0.0360859	0.0566455
GNG12	9100.16	-0.206846	0.0986696	-2.09635	0.0360515	0.0565996
IL1R2	2756.07	-0.629517	0.300267	-2.09653	0.0360356	0.0565788
TIMM50	2938.02	0.199524	0.0951518	2.09691	0.0360019	0.0565299
MTM1	920.725	-0.2081	0.0992365	-2.09701	0.0359924	0.0565189
TAS1R1	24.8008	0.689184	0.32864	2.09708	0.0359865	0.0565138
DCAF7	5863.18	0.159379	0.0759985	2.09713	0.0359818	0.0565104
RAB26	116.054	-0.497384	0.237164	-2.09721	0.0359746	0.0565032
ARMCX5-GPRASP2	40.1651	-0.210458	0.100316	-2.09795	0.0359093	0.0564046
ARFIP2	2959.49	-0.174677	0.0832343	-2.09862	0.03585	0.0563156
LRCH2	73.6545	0.474244	0.225962	2.09877	0.0358368	0.0562988
ANO9	1146.26	0.356148	0.169682	2.09891	0.0358247	0.0562838
CCDC7	25.9675	-0.246521	0.117444	-2.09905	0.0358128	0.0562691
NPPB	1.68981	0.990718	0.471985	2.09905	0.0358128	0.0562691
ZNRF4	0.71068	1.2216	0.581947	2.09916	0.0358029	0.0562617
RNU86	31.5276	0.324631	0.154644	2.09921	0.0357986	0.056259
MRE11A	961.949	0.189899	0.0904461	2.09958	0.035766	0.0562118
LOC285593	5.60071	-0.373435	0.177851	-2.09971	0.0357547	0.056198
ZNF436	1680.53	-0.190004	0.0904906	-2.09971	0.035754	0.056198
RFPL4B	1.95244	-0.885036	0.421436	-2.10005	0.0357245	0.0561586
ICOSLG	844.871	-0.324964	0.154734	-2.10014	0.0357162	0.0561495
C17orf74	1.69551	0.736722	0.350724	2.10058	0.0356783	0.056094
ST7-OT3	3.53257	0.365543	0.174	2.10082	0.0356569	0.0560644
POMT1	1048.23	-0.218401	0.103939	-2.10125	0.0356193	0.0560093
CYP11B1	0.703887	0.871891	0.414772	2.1021	0.0355448	0.0558961
C11orf61	205.942	0.19259	0.0916166	2.10213	0.0355418	0.0558954
GAS2L3	130.75	0.412574	0.196254	2.10224	0.0355319	0.055884
FAM200A	448.713	0.177394	0.0843785	2.10236	0.0355216	0.0558716
ALPL	712.003	-0.362603	0.172468	-2.10243	0.0355154	0.0558659
VGLL4	2071.75	-0.228805	0.108817	-2.10265	0.035496	0.0558394
LCE2D	37.9321	1.18451	0.563294	2.10283	0.0354802	0.0558186
ROCK2	1856.15	-0.286446	0.136203	-2.10308	0.0354586	0.0557886
LOC731223	10.1052	-0.361426	0.171847	-2.10318	0.0354497	0.0557786
FAM20A	971.836	-0.428171	0.20355	-2.10352	0.0354203	0.0557363
CDK20	182.483	-0.348496	0.165665	-2.10362	0.0354119	0.0557271
C11orf92	441.866	-0.853238	0.405595	-2.10367	0.0354072	0.0557238
CCDC115	2087.12	-0.141095	0.0670627	-2.10392	0.0353853	0.0556933
GALNTL2	393.647	-0.499449	0.237257	-2.1051	0.0352828	0.0555358
CEBPA	2398.33	-0.328075	0.155817	-2.10552	0.0352463	0.0554824
DACT3	140.422	0.41016	0.194799	2.10556	0.0352428	0.055481
NUMA1	16313.6	-0.221166	0.105	-2.10634	0.035175	0.0553781
EDC4	3616.97	0.125755	0.0597019	2.10638	0.0351712	0.0553762
OR7E2P	0.583432	-0.762342	0.361783	-2.10718	0.035102	0.0552712
AZIN1	8267.34	0.179615	0.0852341	2.10732	0.0350902	0.0552566
RSBN1L	785.112	-0.187903	0.0891593	-2.1075	0.035074	0.055235
COX5B	5273.88	-0.298125	0.141421	-2.10807	0.0350253	0.0551623
NYAP2	11.1798	-0.636609	0.301961	-2.10825	0.0350094	0.0551412
LOC729862	24.6851	-0.278613	0.132142	-2.10844	0.0349931	0.0551195
IQCF2	0.682421	1.64562	0.78042	2.10864	0.0349759	0.0550964
ZNF385C	82.6261	-0.493231	0.233899	-2.10873	0.0349676	0.0550872
C14orf118	519.842	0.209246	0.0992202	2.10891	0.0349527	0.0550677
RABGEF1	1874.46	-0.214399	0.101659	-2.10899	0.0349455	0.0550604
CPSF2	4018.89	0.153951	0.0729779	2.10956	0.0348965	0.054987
PROK2	21.4593	0.694548	0.32913	2.11025	0.0348364	0.0548963
NR0B1	10.6527	1.29278	0.612571	2.11041	0.034823	0.0548791
TCP10L	20.305	-0.416191	0.197205	-2.11045	0.0348196	0.0548776
UTY	480.278	-0.73302	0.347308	-2.11058	0.0348087	0.0548645
LOC400238	0.909382	1.06089	0.502587	2.11085	0.0347848	0.0548307
EXOSC8	915.367	0.200711	0.0950813	2.11094	0.0347775	0.0548236
GOLT1A	24.4127	-0.818711	0.387842	-2.11094	0.0347777	0.0548236
RPL23	20580.5	-0.22435	0.106268	-2.11117	0.0347575	0.0547995
LINC00029	0.656404	1.18199	0.559807	2.11142	0.0347365	0.0547703
NCOA6	4304.24	0.198859	0.0941741	2.11161	0.03472	0.0547482
IARS2	6901.32	-0.136518	0.0646299	-2.11231	0.0346603	0.054658
TMEM190	17.7949	-0.557794	0.264	-2.11286	0.034613	0.0545874
KIAA0895	330.865	0.324491	0.153544	2.11335	0.0345709	0.0545249
FCGR1B	66.6005	0.458023	0.216688	2.11374	0.0345373	0.0544759
SIGLEC11	20.3774	0.628014	0.29706	2.1141	0.034507	0.054432
SLC35E4	481.412	0.263048	0.124398	2.11457	0.0344668	0.0543724
GHRHR	0.844772	1.16381	0.550336	2.11473	0.0344528	0.0543543
FLT3LG	454.899	0.286049	0.135263	2.11476	0.0344501	0.054354
PELP1	4485.02	0.195124	0.0922426	2.11533	0.0344018	0.0542816
BTBD6	3723.13	-0.183202	0.086595	-2.11562	0.0343772	0.0542467
KRT15	41573	-0.597448	0.282387	-2.11571	0.0343698	0.0542389
ECI1	2374.9	-0.272072	0.12856	-2.1163	0.034319	0.0541658
UQCRBP1	665.441	-0.271722	0.128396	-2.11628	0.034321	0.0541658
LOC728377	908.747	-0.313765	0.148236	-2.11666	0.0342888	0.0541228
CCDC91	1381.57	0.21746	0.102719	2.11704	0.0342562	0.0540753
HTT	6145.23	-0.190166	0.0898262	-2.11705	0.034256	0.0540753
INTS6	2035.75	-0.184294	0.0869997	-2.11833	0.0341474	0.0539113
DYNC2H1	592.134	-0.363593	0.171624	-2.11854	0.0341291	0.0538863
ADAM28	403.999	-0.510648	0.241025	-2.11865	0.0341198	0.0538754
CXCL16	3565.3	-0.233627	0.110248	-2.11911	0.0340813	0.0538185
NDUFA13	8312.32	-0.301186	0.142095	-2.11961	0.0340388	0.0537553
UNQ6975	5.45063	-0.630941	0.297647	-2.11976	0.0340261	0.0537391
C1orf213	59.19	0.332637	0.156898	2.12008	0.0339994	0.0537007
AFG3L2	6101.97	-0.170168	0.0802579	-2.12027	0.0339834	0.0536793
TMEM189-UBE2V1	1.36735	0.624773	0.294661	2.12031	0.0339797	0.0536774
LIMK2	9070.98	0.168389	0.0794068	2.12059	0.0339564	0.0536445
TAS2R5	11.6549	0.404688	0.190834	2.12063	0.033953	0.053643
DDX24	8213	0.126017	0.05942	2.12078	0.0339401	0.0536264
LRRC37BP1	555.822	0.168435	0.0794163	2.12091	0.0339292	0.053613
C15orf26	8.47373	-0.497387	0.234408	-2.12189	0.0338474	0.0534876
MTNR1B	1.1689	0.968931	0.456526	2.1224	0.033804	0.053423
B3GALT2	18.0344	-0.562826	0.265137	-2.12277	0.0337728	0.0533775
SNORD91B	0.86589	0.753436	0.354851	2.12325	0.0337333	0.0533189
LOC100130298	5.82774	0.578426	0.272408	2.12338	0.033722	0.0533049
MAPKAP1	5420.91	0.127391	0.0599862	2.12366	0.0336983	0.0532713
PCDHA11	7.49908	-1.10054	0.518108	-2.12416	0.0336569	0.0532115
USH2A	7.48587	-0.442221	0.208188	-2.12414	0.0336581	0.0532115
GPC6	571.346	0.571487	0.268921	2.12511	0.033577	0.053091
INTS4	1109.72	0.193445	0.0910102	2.12553	0.0335426	0.0530404
ADAM30	0.559835	1.27534	0.599915	2.12588	0.0335137	0.0529985
PPIC	2789	-0.227832	0.107146	-2.12637	0.0334726	0.0529374
ME1	2854.29	-0.445526	0.209507	-2.12654	0.0334583	0.0529186
MRGPRX4	1.85682	1.07997	0.507841	2.1266	0.0334533	0.0529145
CLCF1	501.982	0.386897	0.181835	2.12773	0.0333594	0.0527697
MIR553	0.504881	0.817554	0.384237	2.12773	0.0333592	0.0527697
MIR3125	0.663771	0.83931	0.394446	2.12782	0.033352	0.0527656
CHRND	300.288	-1.03732	0.487421	-2.12817	0.0333229	0.0527233
AFM	0.583287	1.47256	0.691885	2.12833	0.0333098	0.0527065
BMP10	0.52417	1.24133	0.583227	2.12838	0.0333054	0.0527033
LINC00471	12.1027	0.372328	0.17493	2.12844	0.0333003	0.052699
FBXL20	1085.61	0.166602	0.0782633	2.12874	0.033276	0.0526645
UBL4A	3584.54	0.177035	0.0831643	2.12874	0.0332757	0.0526645
KLF12	608.109	0.349006	0.163908	2.12928	0.0332311	0.0526009
SCLY	16.6843	0.277961	0.130536	2.12938	0.0332229	0.0525917
SSBP4	781.422	0.254422	0.119469	2.1296	0.0332049	0.0525671
GRWD1	3055.55	0.153426	0.0720424	2.12966	0.0331996	0.0525624
SS18L1	854.251	0.180869	0.0849203	2.12987	0.0331827	0.0525395
DGKH	290.894	0.345611	0.16225	2.13012	0.0331615	0.0525098
DICER1	4444.23	-0.213945	0.100426	-2.13037	0.0331415	0.0524818
RNPC3	152.111	-0.178217	0.0836166	-2.13137	0.033059	0.052355
ACY1	99.87	-0.252645	0.118523	-2.13162	0.0330381	0.0523256
STT3A	7103.82	0.179004	0.0839591	2.13204	0.0330036	0.0522748
MRPL54	1564.39	-0.301757	0.141529	-2.13212	0.032997	0.052268
CXorf1	0.694799	-1.12703	0.528532	-2.13237	0.0329765	0.0522399
OR2C3	0.7044	1.03689	0.486261	2.13237	0.0329768	0.0522399
NCKAP5L	1442.64	0.219996	0.103155	2.13267	0.0329521	0.0522083
TMED5	2985.21	-0.166642	0.0781376	-2.13267	0.0329516	0.0522083
MXD4	3191.61	-0.230015	0.10783	-2.13312	0.0329149	0.0521568
LOC100131089	93.7865	-0.27919	0.130878	-2.13321	0.0329076	0.0521491
C3orf36	45.3918	0.433994	0.203412	2.13357	0.0328777	0.0521054
ZNF416	346.235	-0.20391	0.0955687	-2.13365	0.0328715	0.0520994
LOC283553	69.3583	0.437509	0.20504	2.13377	0.0328617	0.0520877
FZD3	436.906	-0.375398	0.175929	-2.1338	0.0328591	0.0520873
TRAPPC1	4341.03	0.203777	0.0954744	2.13436	0.0328135	0.0520187
RPS15A	19759.1	-0.23521	0.110191	-2.13457	0.0327957	0.0519943
ABCC3	1484.75	0.410875	0.19247	2.13475	0.0327815	0.0519755
CPN1	2.07658	0.918205	0.430111	2.13481	0.0327768	0.0519718
PMAIP1	1347.62	0.317206	0.148576	2.13497	0.0327637	0.0519548
BEX5	80.0807	-0.582559	0.272834	-2.13522	0.0327434	0.0519263
MIR4761	0.58945	0.85188	0.398934	2.13539	0.0327291	0.0519074
IFIT1B	2.51054	0.694443	0.32508	2.13622	0.0326613	0.0518036
TMEM8A	3265.44	-0.189503	0.0886998	-2.13646	0.0326422	0.0517771
LOC148189	162.804	-0.319282	0.149439	-2.13654	0.0326355	0.0517702
WDR5B	423.016	0.200203	0.0936994	2.13666	0.032626	0.0517589
DACT1	460.076	0.545747	0.255392	2.1369	0.0326063	0.0517328
FREM3	2.80341	-0.507484	0.237488	-2.13689	0.0326072	0.0517328
TARP	27.1654	0.498016	0.23299	2.1375	0.0325577	0.0516618
RFXANK	2353.96	0.24877	0.116327	2.13854	0.0324733	0.0515315
NME2	3000.51	0.218833	0.102321	2.13869	0.0324606	0.0515152
GH1	0.865793	-0.727961	0.340251	-2.13948	0.0323967	0.0514175
ARPC4	7723.79	-0.200729	0.0938059	-2.13984	0.032368	0.0513756
KTN1	17357.3	0.227604	0.106341	2.14033	0.0323283	0.0513163
TGIF2-C20ORF24	3.08173	0.499647	0.233372	2.14099	0.032275	0.0512354
SRGAP2P2	226.562	0.32589	0.152195	2.14127	0.0322519	0.0512025
HHAT	400.716	-0.312225	0.145795	-2.14153	0.0322313	0.0511734
NTRK2	7623.94	0.730526	0.341048	2.142	0.0321932	0.0511166
PGAM1	5487.14	0.221309	0.103298	2.14244	0.0321585	0.0510652
N4BP1	6296.28	0.211743	0.0988258	2.14259	0.0321461	0.0510492
POMZP3	417.32	0.303139	0.141474	2.14272	0.032136	0.0510369
LOC442028	12.4288	0.539218	0.251592	2.14322	0.0320955	0.0509763
HCG23	8.39613	-0.510919	0.238364	-2.14344	0.0320778	0.0509519
ARL8B	6091.12	-0.166372	0.0776116	-2.14366	0.0320605	0.050928
GPAM	671.032	-0.205739	0.0959746	-2.14368	0.0320582	0.050928
ADRA1D	19.4795	0.452664	0.211145	2.14386	0.0320442	0.0509096
PRPF4B	3211.51	-0.144961	0.0676085	-2.14413	0.0320225	0.0508787
ZNF721	584.505	-0.188896	0.0880807	-2.14458	0.0319862	0.0508247
LOC100499466	1887.81	-0.22308	0.104017	-2.14465	0.0319812	0.0508205
SOX5	60.2879	-0.608603	0.283748	-2.14487	0.0319634	0.050796
UPK2	36.6668	-0.555732	0.259061	-2.14518	0.0319384	0.0507598
LINGO3	10.5513	0.500769	0.233425	2.14531	0.0319281	0.0507472
EEF1E1	329.089	0.250281	0.116659	2.14541	0.0319204	0.0507386
IER5	4440.56	0.255964	0.119305	2.14546	0.0319162	0.0507356
WDR72	1731.22	0.663358	0.309158	2.14569	0.0318974	0.0507093
COMP	1213.83	0.727024	0.33881	2.14582	0.0318874	0.0506972
FBXO4	500.57	0.236833	0.110369	2.14583	0.0318868	0.0506972
SARS	8882.94	-0.173416	0.0807973	-2.14631	0.031848	0.0506419
ARL6	136.914	-0.252551	0.117665	-2.14635	0.0318453	0.0506413
LRP6	1336.5	-0.27546	0.128329	-2.14652	0.0318316	0.0506231
LOC401463	3.10427	-0.56268	0.262112	-2.14671	0.0318162	0.0506023
HSD3B7	1493	0.266896	0.124315	2.14693	0.0317986	0.0505779
C22orf31	10.2839	-0.536069	0.249617	-2.14757	0.0317481	0.0505014
SERPINI1	279.071	0.495854	0.230886	2.14761	0.0317446	0.0504994
PPIL4	1003.54	0.143336	0.0667328	2.14791	0.0317209	0.0504654
RXRB	2339.94	-0.135923	0.0632762	-2.1481	0.0317061	0.0504455
OPA1	5249.71	0.185154	0.0861878	2.14826	0.031693	0.05043
RPS6KB1	1953.92	-0.153567	0.0714846	-2.14825	0.0316941	0.05043
MOB1B	1249.59	-0.170478	0.0793477	-2.14849	0.0316746	0.0504064
DNAJC22	42.5615	0.607308	0.282641	2.14869	0.0316589	0.050385
HRH4	4.80094	0.524601	0.244105	2.14908	0.0316284	0.0503401
PTF1A	0.792981	-0.939083	0.436967	-2.14909	0.0316271	0.0503401
MAFK	2056.83	0.237392	0.110457	2.14919	0.0316197	0.0503336
KCNQ5	333.175	-0.469421	0.218407	-2.1493	0.031611	0.0503234
DFFB	188.672	0.231329	0.107623	2.14943	0.0316	0.0503095
NUBP2	3019.38	0.193806	0.0901508	2.1498	0.0315708	0.0502666
FAM134C	4785	0.136709	0.0635875	2.14993	0.0315604	0.0502538
DYNC2LI1	533.116	-0.185934	0.0864685	-2.15031	0.031531	0.0502106
ZRANB2-AS2	5.93215	-0.370361	0.172186	-2.15094	0.031481	0.0501347
EIF1AY	575.653	-0.865019	0.402153	-2.15097	0.0314785	0.0501343
MAN2C1	2333.5	-0.186093	0.0865141	-2.15101	0.0314752	0.0501327
C22orf13	4645.8	-0.124199	0.0577352	-2.15118	0.0314617	0.0501148
HSPC072	2.96012	-0.661996	0.307724	-2.15127	0.031455	0.0501078
HPCAL4	40.4093	-0.605252	0.281334	-2.15137	0.0314473	0.0500992
LINC00535	5.56547	0.527837	0.245308	2.15173	0.0314184	0.0500599
TAS2R13	0.662276	0.905905	0.421017	2.15171	0.0314204	0.0500599
ICK	1605.7	-0.309033	0.143601	-2.15203	0.0313951	0.0500269
ZNF354B	202.812	0.229463	0.106624	2.15207	0.0313917	0.0500251
FAM181A	14.7839	0.761506	0.353766	2.15257	0.0313526	0.0499665
TMEM191B	46.8343	0.344062	0.159834	2.15263	0.0313481	0.0499629
THEGL	4.0422	0.622042	0.28894	2.15285	0.0313309	0.049939
C14orf166	3887.19	0.195276	0.0907033	2.15291	0.0313255	0.0499341
ILKAP	1382.92	0.211201	0.0980926	2.15308	0.0313127	0.0499174
SLC12A6	3249.48	-0.327423	0.152059	-2.15326	0.0312982	0.0498978
CPSF3L	4635.29	0.174827	0.0811887	2.15334	0.0312917	0.0498912
SNORA38B	0.58433	0.877407	0.407319	2.1541	0.0312323	0.0498
DNAJA1P5	0.474214	0.899443	0.41742	2.15477	0.03118	0.0497233
SNORA42	0.946506	0.791068	0.367129	2.15474	0.0311819	0.0497233
MYLIP	1241.39	-0.35854	0.166388	-2.15485	0.0311739	0.0497178
NOX1	44.5011	-0.310022	0.143788	-2.1561	0.0310758	0.0495649
LOC338799	192.386	0.376029	0.174375	2.15644	0.0310494	0.0495264
NOC2L	3619.14	0.190068	0.0881373	2.1565	0.0310446	0.0495223
LINC00102	1.38929	0.609492	0.282613	2.15663	0.0310343	0.0495096
LOC100133957	5.4606	-0.382436	0.177329	-2.15665	0.031033	0.0495096
MIR324	8.38915	0.508402	0.235736	2.15666	0.0310321	0.0495096
PIP4K2B	3389.02	-0.147684	0.0684741	-2.15679	0.0310218	0.0495004
LOC100499405	4028.12	0.185057	0.0857709	2.15757	0.030961	0.0494069
ZNF148	2616.07	0.196685	0.0911588	2.15761	0.0309581	0.0494059
STARD6	1.32416	0.853313	0.395439	2.15789	0.0309365	0.049375
ANAPC11	4010.51	0.259877	0.120425	2.15799	0.0309282	0.0493654
LARP7	1970.41	-0.138256	0.0640548	-2.1584	0.0308968	0.0493188
PLEKHA3	401.485	0.178149	0.0825238	2.15876	0.0308689	0.0492779
ZNF669	182.491	0.211101	0.0977803	2.15893	0.0308554	0.04926
GREB1	116.561	-0.412651	0.191108	-2.15925	0.0308307	0.0492241
ELK1	2098.28	0.18522	0.0857618	2.1597	0.030796	0.0491722
SRPX	917.25	-0.520004	0.240765	-2.1598	0.030788	0.0491631
LOC338739	6.99956	0.410363	0.189931	2.16059	0.0307269	0.0490691
LOC285768	6.86888	0.567253	0.26254	2.16064	0.0307234	0.049067
PCDHGA4	58.7992	0.496275	0.229675	2.16077	0.0307135	0.0490548
NTAN1	1361.78	0.181779	0.0841153	2.16107	0.0306896	0.0490203
ZNF667	76.2889	-0.5728	0.264995	-2.16155	0.0306529	0.0489652
SLC4A1	8.63627	0.531814	0.245995	2.16189	0.0306266	0.0489266
LPA	7.54277	-0.698048	0.322862	-2.16206	0.0306136	0.0489094
DCTN6	1265.43	-0.182225	0.0842765	-2.16223	0.0306003	0.0488918
LOC390705	1.12326	0.926644	0.428527	2.16239	0.0305878	0.048878
ZNF761	458.778	0.256915	0.118812	2.16237	0.0305894	0.048878
LOC284837	309.595	0.418299	0.193437	2.16246	0.0305827	0.0488744
URB1	2824.9	-0.212444	0.0982137	-2.16308	0.0305352	0.048802
SUPV3L1	1458.2	0.149517	0.0691161	2.16328	0.0305196	0.0487807
CNTN2	16.239	-0.675247	0.312119	-2.16343	0.0305082	0.048766
CEP63	1171.82	-0.163996	0.0758026	-2.16346	0.0305055	0.0487653
KDM4A	3190.57	0.154905	0.0715803	2.16407	0.0304586	0.0486938
HHLA2	11.9296	0.755194	0.348838	2.16488	0.0303965	0.0485981
ENO1-AS1	5.6038	-0.482849	0.223	-2.16524	0.0303695	0.0485585
CUBN	55.0215	-0.318233	0.146932	-2.16586	0.0303222	0.0484863
SNX29P2	10.4544	0.436773	0.201655	2.16593	0.0303162	0.0484802
ZBTB24	798.197	0.137942	0.0636837	2.16605	0.0303071	0.0484692
COMMD3	988.942	-0.224854	0.103806	-2.16609	0.0303041	0.048469
ERVFRD-1	4.13769	-0.6114	0.28226	-2.16608	0.0303047	0.048469
AMOTL1	8173.5	-0.289916	0.13383	-2.1663	0.030288	0.0484493
ANKRD30B	1.42966	0.795515	0.367204	2.16641	0.0302798	0.0484398
C17orf64	3.09278	0.724075	0.334224	2.16643	0.030278	0.0484398
ZNF578	31.4542	-0.311871	0.143948	-2.16655	0.0302694	0.0484301
CCNT1	1903.28	0.165979	0.0766055	2.16668	0.0302594	0.0484177
FBXO18	3723.98	0.130417	0.0601838	2.16698	0.0302362	0.0483841
ATG10	319.851	-0.200453	0.0924975	-2.16712	0.030226	0.0483712
LOC649133	0.575555	-0.785974	0.362645	-2.16734	0.0302092	0.048348
OR7C1	3.77263	0.915858	0.42253	2.16755	0.0301926	0.0483248
BAZ1A	4601.24	0.203332	0.0938042	2.16762	0.0301877	0.0483205
NFKBID	193.603	0.274631	0.126696	2.16764	0.0301862	0.0483205
FSHR	0.462099	-0.994704	0.45884	-2.16786	0.030169	0.0482977
RCVRN	5.08393	-0.591631	0.272831	-2.16849	0.0301218	0.0482256
HLA-DQB1	7228.23	0.469232	0.216338	2.16898	0.0300842	0.0481689
HCG11	529.984	-0.310162	0.142994	-2.16906	0.0300781	0.0481627
COIL	1062.02	0.13463	0.0620674	2.1691	0.0300752	0.0481617
MAN1A2	1612.42	-0.272311	0.125539	-2.16914	0.0300722	0.0481603
ARMCX4	307.433	-0.266892	0.123032	-2.1693	0.03006	0.0481443
SELV	2.5178	0.987743	0.455291	2.16948	0.0300465	0.0481261
SSH1	3428.85	0.196497	0.0905689	2.16959	0.0300379	0.048116
SNORD121A	0.583631	0.845931	0.389856	2.16986	0.0300178	0.0480872
PAH	6.17029	0.953731	0.439513	2.16997	0.030009	0.0480766
KERA	10.4807	-0.849597	0.391506	-2.17008	0.0300011	0.0480675
RAB4B	0.379005	0.893247	0.411507	2.17067	0.029956	0.0479988
TWIST2	165.112	0.425514	0.196018	2.17079	0.0299471	0.047988
OR5C1	0.879988	1.3142	0.605383	2.17086	0.0299417	0.0479828
TIMD4	14.6039	-0.715585	0.329599	-2.17107	0.0299256	0.0479606
LRRC56	228.314	-0.370563	0.17067	-2.17122	0.0299142	0.0479458
CTU2	857.192	0.191823	0.0883396	2.17142	0.0298991	0.0479251
EXOSC1	1176.53	0.162072	0.0746364	2.17148	0.0298947	0.0479229
METTL2B	546.424	-0.162717	0.0749339	-2.17147	0.0298956	0.0479229
METTL24	3243.77	0.382705	0.176235	2.17156	0.0298887	0.0479189
INCA1	89.6239	-0.234024	0.107757	-2.17178	0.0298724	0.0478962
PFKP	8666.28	0.242119	0.111444	2.17256	0.0298136	0.0478055
PTPRCAP	773.532	0.508758	0.23414	2.17289	0.0297889	0.0477694
ESRP1	8708.74	-0.24207	0.111399	-2.173	0.0297802	0.0477604
LOC645949	0.609819	1.4211	0.653984	2.17299	0.0297811	0.0477604
NDUFV1	8587.17	-0.247741	0.113987	-2.17342	0.0297491	0.047716
PPP2R1B	2020.96	-0.208662	0.0960005	-2.17355	0.0297387	0.0477029
MAGEB3	0.641276	1.44674	0.665548	2.17376	0.0297233	0.0476816
RARRES2	1462.18	0.50686	0.233148	2.17399	0.0297061	0.0476574
LOC100631378	9.01717	0.7489	0.344438	2.17427	0.0296849	0.0476269
TRIM41	1783.23	-0.152135	0.0699698	-2.1743	0.0296827	0.0476269
ITGA10	68.5711	-0.377366	0.17354	-2.17452	0.0296662	0.0476039
PTPMT1	1528.34	0.192627	0.088547	2.17542	0.0295988	0.0474993
C19orf60	1142.68	0.341108	0.156748	2.17615	0.0295437	0.0474146
MIR429	10.1635	0.556401	0.255681	2.17615	0.0295439	0.0474146
BCKDK	3139.34	-0.165652	0.076108	-2.17654	0.0295152	0.0473756
TMX2	4017.91	0.164976	0.0757857	2.17687	0.0294903	0.047339
GRSF1	5584.24	-0.137596	0.0632007	-2.17712	0.0294715	0.0473123
MAB21L1	34.671	-0.599804	0.275388	-2.17803	0.0294037	0.047207
FKBP7	356.216	0.358052	0.164361	2.17846	0.0293721	0.0471597
SLC41A3	2187.36	-0.177505	0.0814809	-2.17848	0.0293702	0.0471597
HELZ	2432.56	0.199738	0.0916846	2.17854	0.029366	0.0471567
REEP3	3356.32	0.224397	0.103	2.1786	0.0293614	0.0471554
RFX6	1.17924	-0.816821	0.374933	-2.17858	0.029363	0.0471554
LOC401321	328.162	0.2419	0.111031	2.17868	0.0293558	0.0471517
PDHA2	0.833733	0.934458	0.428913	2.17867	0.0293564	0.0471517
TMEM59L	36.7445	-0.531239	0.243808	-2.17893	0.029337	0.0471275
LOC100287792	1.11038	0.751334	0.344805	2.17901	0.0293307	0.0471208
WDR35	500.19	-0.246226	0.11297	-2.17956	0.0292902	0.0470592
DIP2A	1724.15	-0.177648	0.0815046	-2.1796	0.0292868	0.0470571
RP1	12.7251	-0.658842	0.302268	-2.17966	0.0292824	0.0470534
ZC3HAV1	3718.5	0.192043	0.0881038	2.17974	0.0292766	0.0470477
FAM205B	1.36851	0.884571	0.405691	2.18041	0.0292273	0.0469718
C12orf60	47.8232	0.27202	0.124735	2.18078	0.0291998	0.0469311
DBNDD2	115.817	-0.308228	0.141327	-2.18096	0.0291866	0.0469133
C5orf22	1408.23	0.176032	0.0807088	2.18108	0.0291774	0.046902
LYNX1	9803.75	-0.651591	0.298662	-2.1817	0.0291316	0.0468335
RTN1	183.871	-0.466096	0.21364	-2.18169	0.0291327	0.0468335
KRTAP5-10	5.35032	0.756547	0.346757	2.18178	0.029126	0.0468296
EPB41L4B	1279.15	0.363662	0.166667	2.18197	0.029112	0.0468105
POU1F1	0.860828	-0.647664	0.296816	-2.18204	0.0291064	0.0468049
ERO1L	8432.26	-0.337316	0.154528	-2.18289	0.0290442	0.0467083
LOC284581	93.5022	0.854883	0.391623	2.18292	0.0290414	0.0467073
NQO2	1473.61	-0.254024	0.11631	-2.18403	0.0289601	0.0465799
LOC728739	20.6897	0.262134	0.120009	2.18429	0.0289406	0.046552
SOS1	2702.7	-0.173531	0.0794443	-2.18431	0.0289391	0.046552
THEM4	561.164	0.264464	0.121074	2.18431	0.0289392	0.046552
ISL2	70.0931	-0.420917	0.192654	-2.18483	0.0289012	0.0464989
ZNF560	2.15738	0.8993	0.411531	2.18526	0.02887	0.046452
SNHG9	158.114	-0.447824	0.204918	-2.18538	0.0288613	0.0464415
FAM90A25P	0.841734	-0.836421	0.382697	-2.18559	0.0288454	0.0464193
MIR765	1.1186	0.724107	0.331269	2.18585	0.0288263	0.0463919
ODZ4	1816.62	0.370691	0.169571	2.18605	0.0288119	0.0463721
INPP1	2262.56	-0.331849	0.151784	-2.18632	0.0287919	0.0463434
SOX15	3649.61	0.373702	0.170892	2.18678	0.0287586	0.0462931
SLITRK1	3.35748	1.00261	0.458396	2.1872	0.0287277	0.0462468
LINC00482	38.9521	-0.536602	0.245322	-2.18734	0.0287181	0.0462347
C17orf104	42.7336	0.418741	0.191391	2.18788	0.028678	0.0461736
MGAT3	482.812	0.680857	0.311187	2.18794	0.0286742	0.0461736
SSR4P1	71.5753	-0.310877	0.14209	-2.18789	0.0286779	0.0461736
C2orf56	452.883	-0.152378	0.0696235	-2.1886	0.0286258	0.0460998
LTB4R	5023.66	-0.395767	0.180808	-2.18888	0.0286052	0.0460699
CDKL2	39.4066	-0.636451	0.29076	-2.18892	0.0286024	0.0460689
FIGLA	0.469188	-1.02827	0.469659	-2.1894	0.0285677	0.0460162
TRAPPC10	2752.08	-0.153598	0.070151	-2.18953	0.0285584	0.0460047
DNAJB2	6891.78	0.284547	0.129869	2.19104	0.0284491	0.045832
CCDC78	71.6471	0.557075	0.254199	2.19149	0.0284166	0.0457829
GLB1L2	414.509	-0.659157	0.300772	-2.19155	0.0284119	0.0457788
TCP1	8688.94	0.152978	0.0698009	2.19164	0.0284055	0.0457719
FAM170A	1.15243	0.880344	0.401637	2.19189	0.0283876	0.0457463
HNRNPUL2-BSCL2	5.90716	0.41858	0.190959	2.19199	0.02838	0.0457374
ALPK1	905.994	-0.204951	0.0934844	-2.19236	0.0283537	0.0456985
FERD3L	0.415593	-0.95479	0.435507	-2.19236	0.0283532	0.0456985
MIRLET7I	0.836946	0.853364	0.389072	2.19333	0.0282835	0.0455919
IER3	8799.18	-0.395193	0.180075	-2.1946	0.0281923	0.0454484
OR52N2	0.606326	-0.992624	0.452287	-2.19468	0.0281866	0.0454424
LDHC	27.849	0.804306	0.36641	2.1951	0.0281564	0.0453971
MRPS33	1367.56	-0.225243	0.102611	-2.19512	0.0281552	0.0453971
AIG1	1572.63	-0.235125	0.107097	-2.19544	0.0281317	0.045364
SCARNA10	4.63506	0.57217	0.260579	2.19576	0.0281089	0.0453305
SYT13	83.3123	0.860623	0.391847	2.19633	0.0280686	0.0452689
LEMD3	1864.37	0.196436	0.0894356	2.1964	0.0280635	0.045264
ENPP1	289.481	-0.512486	0.233309	-2.19659	0.0280494	0.0452446
LOC284798	2.73461	0.846299	0.385273	2.19662	0.0280475	0.0452446
MIR600HG	202.311	-0.43018	0.195812	-2.1969	0.0280274	0.0452157
ZFP14	203.274	-0.323712	0.147337	-2.19709	0.028014	0.0451974
NLRP9	8.10053	0.474647	0.215958	2.19787	0.0279586	0.0451114
TNFRSF1B	2493.17	0.359087	0.163311	2.19879	0.0278928	0.0450085
LOC100129726	7.55376	0.400007	0.181903	2.19901	0.0278773	0.0449868
FLJ31662	0.66406	-0.789756	0.359131	-2.19908	0.0278725	0.0449824
BZW2	4841.45	-0.202639	0.0921353	-2.19936	0.0278524	0.0449532
FLJ40434	9.5303	0.325582	0.148027	2.19948	0.027844	0.044943
PSME3	8029.93	0.135424	0.0615659	2.19966	0.0278313	0.0449258
GSK3A	4487.49	0.112859	0.0513028	2.19987	0.0278162	0.0449048
STARD10	4405.34	0.33599	0.152718	2.20007	0.0278021	0.0448853
TPSAB1	1289.48	-0.487703	0.221648	-2.20035	0.0277823	0.0448567
LRIT2	7.44626	-0.618125	0.280905	-2.20047	0.0277732	0.0448452
RNF167	5577.11	-0.167833	0.0762436	-2.20127	0.0277169	0.0447576
B3GAT2	1.5084	0.990734	0.450019	2.20154	0.0276978	0.0447321
LOC729234	86.0485	-0.415622	0.188785	-2.20156	0.0276964	0.0447321
TMEM63C	691.347	0.542808	0.24656	2.20152	0.0276991	0.0447321
LOC642361	103.091	-0.19407	0.0881314	-2.20205	0.0276618	0.0446818
EHD1	5940.83	0.258402	0.11731	2.20272	0.0276145	0.0446087
B3GALNT1	598.003	-0.35854	0.162759	-2.20289	0.0276028	0.044593
SCRIB	7868.93	-0.232177	0.105395	-2.20292	0.0276005	0.0445927
RTP1	4.13462	-0.781765	0.354869	-2.20297	0.0275969	0.0445901
GRM1	7.58557	0.704499	0.319749	2.20328	0.0275747	0.0445575
FXYD7	10.0659	0.494755	0.224521	2.2036	0.0275523	0.0445247
LEFTY2	5.43628	-0.646389	0.293295	-2.20389	0.0275321	0.0444953
AMBP	11.5545	0.765636	0.347231	2.20498	0.0274557	0.044375
TUBA4A	22001.1	0.396679	0.179892	2.20509	0.0274476	0.0443652
GPR61	2.11407	-0.532595	0.241453	-2.20579	0.0273987	0.0442894
KRT35	24.9069	-0.633905	0.287323	-2.20624	0.0273669	0.0442413
MFN1	2767.28	0.212047	0.0961023	2.20647	0.0273508	0.0442186
AP1AR	1133.53	-0.190005	0.0860999	-2.20679	0.0273286	0.0441858
COG8	768.935	-0.137693	0.0623919	-2.20691	0.0273201	0.0441754
DDN	594.105	-0.75748	0.343229	-2.20692	0.0273195	0.0441754
RRNAD1	1158.23	-0.16739	0.0758134	-2.20793	0.0272494	0.0440675
LOC100505738	246.607	-0.458323	0.207575	-2.20799	0.0272449	0.0440635
MLL5	3345.75	-0.235308	0.10654	-2.20864	0.0271996	0.0439936
PAX1	436.424	-1.06348	0.481495	-2.20871	0.027195	0.0439892
TEAD4	1690.35	0.266072	0.120462	2.20876	0.0271912	0.0439865
LOC100507424	30.7572	0.409006	0.185168	2.20883	0.0271865	0.0439821
CCND1	17895.7	0.461064	0.208689	2.20934	0.0271512	0.0439282
DFNB31	563.754	0.353702	0.160052	2.20992	0.0271106	0.0438657
LOC400043	128.145	0.445427	0.201553	2.20997	0.0271071	0.0438633
RNF126	2448.98	0.219985	0.099493	2.21107	0.0270313	0.0437439
BIN2	259.52	0.39267	0.177575	2.21128	0.0270161	0.0437225
SNUPN	971.667	0.17885	0.0808778	2.21136	0.0270108	0.0437172
ZCCHC8	1306.63	-0.146638	0.0663099	-2.2114	0.0270081	0.043716
LAMP1	20691.2	0.184418	0.0833679	2.2121	0.0269597	0.043641
RGL1	1014.77	-0.28334	0.128085	-2.21213	0.0269574	0.0436403
PIAS2	813.032	-0.23443	0.105953	-2.21258	0.0269265	0.0435936
ARHGEF11	2918.41	-0.202743	0.0916172	-2.21294	0.026902	0.0435572
IFT140	885.306	-0.248519	0.112295	-2.21309	0.0268911	0.0435428
TMEM140	987.13	0.254567	0.115024	2.21317	0.0268862	0.043538
DNTTIP2	4026.78	-0.1457	0.0658194	-2.21363	0.0268542	0.0434894
MIRLET7A1	0.708195	-0.789404	0.356575	-2.21385	0.0268392	0.0434682
HIVEP3	1221.75	-0.348769	0.157532	-2.21395	0.0268322	0.0434601
PLA2G4D	670.058	-0.831634	0.375621	-2.21402	0.0268272	0.0434552
ZSCAN30	356.945	-0.239046	0.107947	-2.21447	0.0267964	0.0434086
PPP1R3D	854.41	-0.259394	0.117114	-2.21488	0.0267681	0.0433659
IRS4	6.76287	0.954583	0.430906	2.21529	0.0267401	0.0433238
DHRS13	968.01	0.295877	0.133558	2.21535	0.0267362	0.0433207
DKFZp686K1684	0.690522	1.16958	0.527911	2.21548	0.0267271	0.0433091
TSC2	4177.03	-0.18156	0.0819271	-2.21612	0.0266835	0.0432417
MIR205HG	6226.83	0.363514	0.163988	2.21671	0.026643	0.0431792
MIR4677	0.835177	0.788748	0.355768	2.21703	0.0266209	0.0431466
FAM19A3	12.688	0.589634	0.265951	2.21708	0.0266178	0.0431447
LOC100130954	4.10763	0.966942	0.436025	2.21763	0.0265801	0.0430869
SCAND2	517.632	-0.150876	0.0680246	-2.21797	0.0265572	0.0430529
HMX3	1.51293	0.978635	0.441176	2.21824	0.0265384	0.0430256
UBAC1	3865.59	-0.220039	0.0991838	-2.2185	0.0265211	0.0430007
FAM86EP	178.687	-0.211452	0.095304	-2.21872	0.026506	0.0429795
ABCA12	2866.6	0.56451	0.254357	2.21936	0.0264622	0.0429116
LOC100130987	57.6602	-0.257962	0.116201	-2.21996	0.0264215	0.0428487
USP44	14.193	-0.574515	0.258751	-2.22033	0.0263961	0.0428106
UBE2D3	12310.9	-0.14438	0.0650233	-2.22043	0.0263897	0.0428035
ELOVL5	3994.36	0.243417	0.109624	2.22047	0.0263869	0.0428021
LOC729799	50.5783	0.256928	0.115697	2.22071	0.0263709	0.0427793
ARC	181.758	-0.634078	0.285502	-2.22093	0.026356	0.0427583
RAB39B	38.36	0.516216	0.232304	2.22216	0.0262727	0.0426264
HK2	8484.1	0.347271	0.156261	2.22238	0.0262575	0.0426048
RUVBL2	6162.84	0.211916	0.0953352	2.22285	0.0262262	0.0425571
LOC100506178	25.2566	0.568577	0.255683	2.22376	0.0261646	0.0424604
ST14	16958.3	-0.265946	0.119585	-2.22392	0.0261541	0.0424465
KLRAP1	41.4047	0.396412	0.178228	2.22418	0.026136	0.0424203
POGK	3139.5	0.17746	0.079771	2.22462	0.0261069	0.0423762
ATXN7L3B	4775.05	-0.151754	0.0682095	-2.22482	0.0260931	0.0423568
HIST1H3E	40.0318	0.398964	0.179322	2.22484	0.0260919	0.0423568
VTRNA1-3	2.91023	-0.779727	0.350422	-2.22511	0.0260739	0.042332
ARHGEF37	2259.29	-0.384624	0.172853	-2.22515	0.026071	0.0423304
ITLN2	10.3743	0.701731	0.315306	2.22556	0.0260438	0.0422893
GIMAP5	13.65	-0.463473	0.208244	-2.22562	0.0260394	0.0422854
ZNF252	1142.23	-0.180522	0.0811085	-2.22569	0.0260349	0.0422812
SDSL	392.604	0.395836	0.177835	2.22586	0.0260234	0.0422656
RNF8	1353.25	-0.156366	0.0702471	-2.22594	0.0260183	0.0422604
SEPW1	9823.74	-0.28542	0.128214	-2.22613	0.0260056	0.042243
ZBTB41	1154.34	0.220471	0.0990208	2.22651	0.0259797	0.0422041
AP3M1	2571.21	-0.144795	0.0650288	-2.22663	0.0259721	0.0421949
CDRT15	5.36307	0.50834	0.22829	2.22673	0.0259652	0.0421867
SLIRP	1770.67	0.305875	0.13736	2.22681	0.0259599	0.0421813
RAB3IP	1155.53	0.298238	0.133922	2.22695	0.0259506	0.0421692
ABHD13	1041.66	-0.186694	0.083828	-2.22711	0.0259398	0.0421549
C2orf61	1.71462	0.766513	0.344139	2.22733	0.025925	0.0421339
ZNF208	22.9708	-0.572099	0.25682	-2.22763	0.0259052	0.0421048
NIT1	1441.07	0.165623	0.074343	2.22782	0.0258922	0.0420869
CRNKL1	1999.79	0.149897	0.0672787	2.22801	0.02588	0.0420701
FGFR3	9360.68	-0.398771	0.178971	-2.22814	0.0258714	0.0420592
LOC729739	16.1851	0.494824	0.222003	2.2289	0.0258204	0.0419795
IPO5	8030.8	-0.185154	0.0830669	-2.22897	0.025816	0.0419754
GSTM1	1761.26	1.05043	0.471147	2.22951	0.0257798	0.0419196
ADAM1	80.3522	0.315076	0.141299	2.22986	0.025757	0.0418858
RTN4RL1	511.434	0.555419	0.248966	2.2309	0.0256878	0.0417762
GTF2I	3053.12	-0.240704	0.107881	-2.23121	0.0256672	0.0417458
MALAT1	7261.55	0.334232	0.149789	2.23135	0.0256579	0.0417338
DSTN	18419.4	-0.201278	0.0902011	-2.23143	0.0256526	0.0417282
IQCJ	0.691	-1.06158	0.475637	-2.2319	0.0256213	0.0416813
SLC25A15	749.956	0.195724	0.087694	2.2319	0.0256218	0.0416813
MIR1908	0.431888	1.01446	0.45439	2.23259	0.0255762	0.0416132
GRAMD1B	102.113	-0.463076	0.207407	-2.2327	0.025569	0.0416046
ERLIN1	3422.7	-0.171729	0.0769121	-2.2328	0.0255624	0.0415969
ACTL9	1.21582	0.777995	0.348288	2.23377	0.0254982	0.0414966
ARHGEF19	2408.77	0.29281	0.131084	2.23376	0.0254989	0.0414966
SPTSSA	3600.16	0.265467	0.118833	2.23396	0.0254856	0.0414813
SAA2-SAA4	28.429	0.842285	0.377015	2.23409	0.025477	0.0414703
ARHGEF17	1662.8	0.299022	0.133842	2.23414	0.025474	0.0414686
CCNJ	351.16	0.209396	0.0937227	2.23421	0.025469	0.0414635
MACROD2	85.1786	-0.617258	0.276267	-2.23429	0.0254643	0.0414617
RBM6	2192.17	-0.202507	0.0906367	-2.23427	0.0254653	0.0414617
TMED8	108.846	0.371244	0.16616	2.23426	0.025466	0.0414617
RAPGEF4	283.527	0.306223	0.137051	2.23438	0.0254583	0.0414583
SNORA23	2.0333	0.589475	0.263791	2.23463	0.0254415	0.0414367
ZNRD1	1143.16	0.224822	0.100609	2.23461	0.0254431	0.0414367
AGAP7	8.37236	0.554575	0.248127	2.23505	0.0254142	0.0413958
ZSWIM5	172.582	-0.476721	0.213245	-2.23555	0.0253811	0.0413448
TBK1	1579.79	0.178964	0.0800477	2.23572	0.02537	0.0413298
PTMA	23233.5	0.180048	0.0805146	2.23621	0.0253378	0.0412805
SLC12A7	2958.49	0.413714	0.185001	2.23628	0.0253338	0.041277
TALDO1	13943	-0.281866	0.126038	-2.23636	0.0253284	0.0412713
BNC2	412.115	-0.534782	0.239073	-2.23689	0.0252932	0.0412171
FAM75A6	1.16039	1.26453	0.565296	2.23694	0.0252904	0.0412155
MAP1S	1688.43	0.226949	0.101436	2.23735	0.0252633	0.0411745
CFB	6227.44	-0.467519	0.208899	-2.23802	0.0252198	0.0411066
OR2AE1	0.65381	-0.764404	0.341471	-2.23856	0.0251846	0.0410522
GOSR2	2518.65	0.129147	0.0576899	2.23865	0.025179	0.0410462
TBX22	0.52614	-1.3149	0.587227	-2.23917	0.025145	0.0409938
DSCAML1	22.1559	-0.612723	0.273558	-2.23983	0.0251021	0.0409269
LOC100652846	4.05947	0.597199	0.26655	2.24047	0.0250601	0.0408615
ARGFX	1.26707	0.994641	0.443926	2.24055	0.025055	0.0408561
EML6	198.227	0.41372	0.184616	2.24097	0.0250281	0.0408153
VPS13C	2222.16	-0.269827	0.120393	-2.24121	0.0250126	0.0407931
FAM136A	2108.11	0.181281	0.0808825	2.24129	0.0250071	0.0407872
USP17	0.811921	1.14605	0.51133	2.24131	0.0250058	0.0407872
CD22	139.934	0.585725	0.261317	2.24143	0.024998	0.0407784
EID2B	55.1453	0.342558	0.152803	2.24183	0.0249726	0.04074
NXF3	20.2042	-0.749706	0.334361	-2.2422	0.0249483	0.0407033
SPTY2D1	1926.77	-0.191555	0.0854288	-2.24228	0.0249433	0.0406983
ZNF708	167.646	-0.319249	0.142363	-2.24251	0.0249287	0.0406774
DPM1	2014.18	0.172458	0.0768958	2.24275	0.0249131	0.040655
BRPF3	1674.37	-0.241337	0.107602	-2.24288	0.0249047	0.0406444
FATE1	9.99665	0.638263	0.284549	2.24307	0.0248923	0.0406288
ZBTB10	394.886	-0.467394	0.208374	-2.24305	0.0248933	0.0406288
OCA2	102.721	-0.840947	0.37484	-2.24348	0.0248658	0.04059
LOC100506334	228.754	0.275748	0.1229	2.24367	0.0248535	0.0405728
ARGFXP2	3.11321	0.66347	0.295681	2.24387	0.0248408	0.0405551
LSM14B	2802.52	0.1644	0.0732579	2.24413	0.0248243	0.0405312
LMTK2	2888.75	-0.261025	0.116305	-2.24432	0.0248121	0.0405143
FEZF2	3.78275	0.909567	0.405213	2.24466	0.0247898	0.040481
LRRC49	184.399	-0.286723	0.127672	-2.24579	0.0247178	0.0403663
ABCC11	20.6025	0.409728	0.182398	2.24635	0.0246818	0.0403106
EPG5	1727.77	-0.235582	0.104864	-2.24654	0.0246693	0.0402932
DNAJC10	4141.08	0.207646	0.0924132	2.24693	0.0246448	0.040256
FOXP2	523.335	-0.459013	0.204269	-2.2471	0.0246339	0.0402414
EFNA4	865.188	0.234168	0.104185	2.24762	0.0246002	0.0401893
PRPF40A	6364.72	0.132217	0.0588214	2.24777	0.0245906	0.0401795
WAS	536.707	0.396231	0.176279	2.24775	0.0245924	0.0401795
ETV3	806.499	-0.369769	0.164452	-2.2485	0.0245444	0.0401071
KIAA2022	60.8742	-0.779082	0.34647	-2.24863	0.0245361	0.0400965
FAM86FP	62.4309	-0.374738	0.166646	-2.24871	0.0245312	0.0400915
FHOD3	1145.52	0.441703	0.196424	2.24873	0.02453	0.0400915
MIR133B	1.05958	-1.57249	0.699251	-2.24882	0.0245241	0.0400857
CCNY	3839.05	-0.173126	0.0769779	-2.24903	0.0245106	0.0400668
DARS	5413.23	0.160859	0.0715197	2.24916	0.0245021	0.0400558
ITPRIPL2	4528.45	0.214464	0.095347	2.2493	0.0244931	0.0400442
ZFP37	128.279	0.355192	0.15791	2.24933	0.0244914	0.0400442
DKFZP564C196	17.8454	0.310699	0.138115	2.24956	0.024477	0.0400237
ISL1	63.6972	-0.885357	0.393451	-2.25023	0.0244343	0.0399568
FLJ33534	2.704	0.746183	0.331555	2.25055	0.0244139	0.0399265
LOC440461	31.1688	0.598258	0.26582	2.25062	0.0244098	0.0399228
OCEL1	478.019	-0.239899	0.106588	-2.25072	0.0244034	0.0399153
MIR4664	16.7529	0.405816	0.180299	2.25079	0.0243986	0.0399104
RNASEH2B	1080.07	0.209434	0.0930363	2.2511	0.0243793	0.0398818
TNFRSF13C	35.1902	0.510781	0.226876	2.25137	0.024362	0.0398565
GRIK1-AS1	2.15663	0.874003	0.388201	2.25142	0.024359	0.0398545
ONECUT2	341.071	0.594156	0.263892	2.25151	0.0243529	0.0398476
THAP7-AS1	176.397	0.360268	0.159977	2.252	0.0243225	0.0398008
TARS	7637.35	0.191907	0.0852125	2.2521	0.0243161	0.0397933
HUS1B	12.7493	0.382582	0.169865	2.25227	0.024305	0.0397781
MYO1F	972.123	0.374019	0.166035	2.25265	0.0242814	0.0397425
SOX21	674.841	-0.702805	0.311953	-2.25292	0.0242645	0.0397176
PRPS2	2800.05	0.218914	0.0971639	2.25304	0.0242565	0.0397076
ZMYM3	1562.23	-0.185776	0.0824182	-2.25406	0.0241924	0.0396055
CYP2G1P	1.4325	-0.834562	0.370182	-2.25446	0.024167	0.039567
SLC35G6	1.32834	0.771399	0.342153	2.25454	0.024162	0.0395618
SEC24A	2210.56	-0.221438	0.0982116	-2.2547	0.0241521	0.0395485
CRCP	2081.51	0.157188	0.0697117	2.25483	0.0241439	0.039538
ABCG2	138.203	-0.427261	0.189478	-2.25494	0.0241371	0.0395298
MIR650	601.197	0.90848	0.402835	2.25522	0.0241197	0.039505
PSMC6	1112.68	0.208826	0.0925972	2.25521	0.0241202	0.039505
GRPR	9.67066	0.601304	0.266505	2.25626	0.0240547	0.0394037
HERC2P9	410.991	0.282227	0.12507	2.25655	0.0240365	0.0393768
CTAGE9	33.5649	-0.29196	0.129351	-2.25711	0.0240011	0.0393218
RBMX	5031.8	0.128447	0.0568993	2.25744	0.0239804	0.0392909
MRPS14	1005.76	-0.147391	0.065289	-2.25751	0.0239761	0.0392867
LOC728437	2.92547	0.920539	0.407713	2.25781	0.0239576	0.0392592
AKR1B15	990.583	0.57229	0.25344	2.25809	0.02394	0.0392334
TOPORS	1344.16	-0.219183	0.0970598	-2.25823	0.0239315	0.0392225
LOC100289230	34.4779	0.379473	0.168031	2.25835	0.0239238	0.0392127
HSPA4L	2129.56	-0.357717	0.158327	-2.25935	0.0238615	0.0391136
DPYSL4	185.002	0.621113	0.2749	2.25942	0.0238574	0.0391097
LNX2	1562.44	-0.234459	0.103746	-2.25994	0.0238248	0.0390593
TANK	1805.35	-0.17014	0.0752588	-2.26074	0.0237755	0.0389812
LCE6A	24.7991	1.36126	0.602094	2.26087	0.0237674	0.0389709
KIF26A	395.149	0.490319	0.216869	2.2609	0.0237652	0.0389702
LECT2	0.966154	1.41749	0.626882	2.26118	0.0237484	0.0389456
UBE2Q2P3	2.42448	-0.587854	0.259946	-2.26145	0.0237315	0.0389208
RPL23P8	7361.71	-0.221088	0.0977603	-2.26153	0.0237264	0.0389153
FAM75D1	0.513746	-1.08915	0.481576	-2.26164	0.0237199	0.0389077
ANKIB1	2980.7	0.230144	0.101754	2.26178	0.0237109	0.0388957
BRI3	3235.01	0.257231	0.113718	2.26201	0.023697	0.0388759
NEO1	2941.81	-0.322125	0.142404	-2.26205	0.0236945	0.0388747
GDI2	12444.3	-0.153577	0.0678772	-2.26258	0.0236618	0.038824
DRD1	13.7323	-0.886586	0.391818	-2.26275	0.0236512	0.0388094
PRPF8	18038.2	-0.180637	0.0798293	-2.26279	0.0236486	0.038808
TDRD10	52.8277	0.723371	0.319586	2.26346	0.0236074	0.0387434
ZBTB5	1648.61	-0.238275	0.105248	-2.26394	0.0235776	0.0386974
JMJD4	728.27	0.221218	0.0977044	2.26416	0.0235642	0.0386783
MPHOSPH6	1537.81	0.23952	0.105785	2.26422	0.0235603	0.0386748
UBE2V1	88.7836	0.20122	0.0888661	2.2643	0.0235556	0.0386699
OTUD6B	782.101	0.201964	0.0891838	2.26458	0.0235383	0.0386444
PTPRE	1764.33	0.278216	0.122851	2.26465	0.0235339	0.0386401
GPSM3	903.518	0.343476	0.151583	2.26592	0.0234562	0.0385154
SNX33	3552.17	-0.244408	0.107859	-2.26599	0.0234519	0.0385112
PIP5K1A	2401.12	0.161213	0.0711324	2.26639	0.0234277	0.0384744
GABRA1	1.92681	1.16202	0.512636	2.26675	0.0234054	0.0384406
KDM3A	3591.78	0.230456	0.101615	2.26793	0.0233333	0.038325
CABIN1	3535.53	0.163587	0.0721291	2.26797	0.023331	0.0383242
PDZD4	205.336	-0.51853	0.228632	-2.26797	0.023331	0.0383242
NAA50	12285.6	0.18664	0.0822766	2.26845	0.0233019	0.038282
KIAA0664L3	121.784	0.294257	0.129715	2.26849	0.0232996	0.0382811
RAB11B	5142.35	-0.156675	0.0690609	-2.26865	0.0232897	0.0382678
C22orf42	0.661717	0.926249	0.408229	2.26894	0.0232719	0.0382444
SERGEF	697.877	-0.237643	0.104738	-2.26892	0.0232731	0.0382444
ZNF713	84.8936	0.391198	0.172417	2.26891	0.0232737	0.0382444
BRWD1	2708.55	-0.168703	0.0743421	-2.26928	0.0232514	0.0382163
RMRP	45.1822	0.575621	0.253607	2.26973	0.0232237	0.0381736
TSPAN11	789.759	0.482788	0.21266	2.27024	0.0231933	0.0381265
NSL1	1031.78	0.176614	0.0777923	2.27033	0.0231876	0.03812
RAPGEF3	987.602	-0.394163	0.173601	-2.27051	0.0231766	0.0381048
GRIA2	10.7867	-0.995425	0.438383	-2.27068	0.0231667	0.0380913
HIST2H2BA	8.51224	-0.407056	0.179228	-2.27116	0.023137	0.0380454
THSD7A	102.954	-0.474132	0.208755	-2.27124	0.0231325	0.0380409
BOD1P	195.427	0.195818	0.0861809	2.27218	0.0230758	0.0379505
SERPINB12	159.282	-0.96424	0.424337	-2.27234	0.0230657	0.0379367
APOA1	9.24186	0.69069	0.30394	2.27245	0.023059	0.0379285
ZSWIM6	1021.46	-0.220828	0.0971747	-2.27249	0.0230571	0.0379281
ZNF419	287.925	0.254075	0.111799	2.2726	0.0230501	0.0379195
SNAP91	14.6021	-0.751664	0.330731	-2.27274	0.0230421	0.0379092
LOC641365	0.934944	1.16399	0.512112	2.27292	0.0230307	0.0378939
VBP1	2515.06	0.16855	0.0741556	2.27292	0.0230311	0.0378939
GPR174	25.7713	0.653834	0.287637	2.27312	0.0230189	0.0378796
SEZ6L2	1544.91	0.536056	0.235793	2.27341	0.0230013	0.0378535
LINC00469	0.649028	-0.887285	0.390247	-2.27365	0.0229871	0.0378329
C16orf42	2873.06	0.253283	0.111382	2.274	0.0229659	0.0378009
KRTAP16-1	0.725694	-0.923817	0.406234	-2.2741	0.02296	0.037794
LGR5	186.093	0.750299	0.329864	2.27457	0.0229316	0.03775
POP4	1692.09	0.204506	0.0898969	2.2749	0.0229122	0.037721
PLEK	1276.05	0.492853	0.21663	2.27509	0.0229007	0.0377048
TET3	3418.09	0.284941	0.125206	2.27578	0.0228592	0.0376393
PVRIG	134.476	0.455474	0.200103	2.2762	0.0228338	0.0376029
TLN1	19553	0.301095	0.132281	2.27618	0.0228354	0.0376029
SMAD6	183.531	0.370182	0.16262	2.27636	0.0228246	0.0375909
BCORP1	6.15235	0.907459	0.398609	2.27657	0.0228121	0.0375731
GPX1	9856.3	-0.28198	0.123843	-2.27691	0.0227917	0.0375423
RPS26	273.187	0.245094	0.107626	2.27727	0.0227701	0.0375095
IMPA1	1104.04	-0.19748	0.0866906	-2.27798	0.0227275	0.0374422
CERS3	4551.36	-0.479149	0.210303	-2.27837	0.0227045	0.0374072
ENOX1	64.7166	0.432876	0.189988	2.27844	0.0227003	0.037403
C1orf53	100.641	0.326379	0.14324	2.27855	0.0226937	0.0373949
PCDHGA7	35.5814	-0.569084	0.249742	-2.27869	0.0226855	0.0373842
SLC48A1	1807.14	-0.247636	0.108652	-2.27917	0.0226573	0.0373405
TAF1D	1301.75	0.282257	0.12382	2.27958	0.0226326	0.0373027
TBC1D3B	4.59388	0.513835	0.225401	2.27965	0.0226285	0.0372987
CD99P1	121.845	0.315064	0.138197	2.27982	0.0226185	0.0372849
TFIP11	3131.53	0.145785	0.0639387	2.28008	0.0226031	0.0372623
ARFRP1	2707.57	0.265098	0.116255	2.28032	0.0225884	0.037241
KRT1	48717.8	1.03673	0.454561	2.28073	0.0225643	0.0372041
IL36G	2778	0.698172	0.306109	2.28079	0.0225606	0.0372008
ITPK1-AS1	1.58348	0.794707	0.348418	2.2809	0.0225543	0.0371931
ANKRD20A3	0.512964	-0.965934	0.423431	-2.28121	0.0225361	0.0371659
RRM2B	1812.4	-0.213998	0.0937875	-2.28173	0.022505	0.0371175
L2HGDH	617.674	-0.245159	0.107416	-2.28232	0.0224704	0.0370631
GCSH	77.0915	-0.248196	0.108739	-2.28249	0.0224602	0.0370492
C9orf79	1.26214	1.08192	0.473946	2.28279	0.0224427	0.0370231
PKN2	2815.19	-0.185198	0.0811276	-2.28279	0.0224425	0.0370231
PLA2R1	1362.48	-0.416855	0.182604	-2.28283	0.0224405	0.0370231
RNASE8	0.345057	-1.18609	0.51956	-2.28288	0.0224373	0.0370225
MRPS6	2048.85	0.210422	0.0921367	2.28381	0.0223829	0.0369355
DCHS1	1021.06	0.43432	0.19015	2.2841	0.0223659	0.0369102
ZUFSP	469.061	0.157461	0.0689343	2.28421	0.022359	0.0369016
TMEM236	9.20311	0.425159	0.186117	2.28436	0.0223504	0.0368902
C1QTNF2	110.54	-0.432792	0.189424	-2.28479	0.0223254	0.0368517
DKFZp686D0853	1.84505	-0.806721	0.35305	-2.28501	0.0223124	0.036833
MME	1175.37	0.620293	0.271451	2.2851	0.0223068	0.0368279
OTX2OS1	2.70328	0.837996	0.366724	2.28509	0.0223076	0.0368279
RPS2P32	47.7977	0.461667	0.202033	2.2851	0.0223068	0.0368279
TRIP12	8867.4	-0.195072	0.0853628	-2.28521	0.0223003	0.0368241
C15orf56	13.07	-0.594734	0.260133	-2.28627	0.0222386	0.036725
LOC606724	63.696	0.47179	0.206284	2.28709	0.0221904	0.0366481
CALCA	2.65239	-1.10628	0.483652	-2.28734	0.0221758	0.0366269
FAM126A	2380.1	0.280829	0.122736	2.28806	0.0221338	0.0365602
USP11	3593.97	0.258859	0.113134	2.28807	0.0221332	0.0365602
DUSP15	32.8613	-0.611061	0.267041	-2.28827	0.0221219	0.036546
VKORC1L1	724.206	0.193786	0.0846843	2.28834	0.0221177	0.0365419
TYSND1	2037.2	0.232341	0.101526	2.28848	0.0221095	0.036531
TBC1D3H	10.2356	0.430004	0.18787	2.28884	0.0220884	0.036499
PGBD3	209.924	0.234423	0.102413	2.289	0.0220796	0.0364872
BCL2L2	3256.28	-0.211264	0.0922901	-2.28913	0.022072	0.0364774
HMHB1	1.05916	1.00235	0.437795	2.28954	0.0220477	0.0364399
TTC1	2404.68	-0.199963	0.0873278	-2.2898	0.0220328	0.0364181
ZDHHC5	10870.2	-0.175269	0.0765263	-2.29031	0.0220036	0.0363725
MOCOS	1073.47	0.378539	0.165258	2.2906	0.0219865	0.0363471
LOC100507433	11.7225	-0.548405	0.239412	-2.29063	0.0219847	0.0363468
TEAD3	3024.05	-0.178606	0.0779622	-2.29093	0.0219672	0.0363205
FAM120C	623.097	-0.28059	0.122475	-2.29101	0.0219629	0.0363162
TMEM218	523.269	-0.190783	0.0832697	-2.29114	0.0219553	0.0363063
CXorf30	6.99498	1.07776	0.47032	2.29155	0.0219315	0.0362697
ZCCHC6	3133.93	-0.258913	0.112975	-2.29177	0.0219192	0.0362521
TMEM234	416.674	0.228811	0.0998286	2.29204	0.0219032	0.0362284
LOC388152	418.817	-0.361647	0.157767	-2.29229	0.0218889	0.0362075
SPRR2G	10024.2	-0.975889	0.425648	-2.29271	0.0218645	0.0361699
MTUS2	33.5007	-0.528832	0.230646	-2.29283	0.0218577	0.0361613
BRD3	1905.07	0.235418	0.102666	2.29306	0.0218448	0.0361427
LOC100506343	25.5024	0.3965	0.172861	2.29374	0.0218054	0.0360802
IL10RA	1061.31	0.422945	0.184351	2.29424	0.0217767	0.0360355
SLC38A9	631.978	0.202815	0.0883957	2.2944	0.0217677	0.0360233
ZC3H12B	31.6743	-0.398511	0.173667	-2.29469	0.0217509	0.0359982
IRF2BP2	9987.3	-0.143651	0.062586	-2.29526	0.0217181	0.0359467
B4GALNT3	2652.75	0.463982	0.202137	2.29538	0.0217112	0.0359385
EBI3	117.806	0.446131	0.194361	2.29538	0.0217115	0.0359385
GPR18	32.6973	0.561183	0.24446	2.2956	0.0216988	0.0359228
ATP5D	4513.97	-0.35924	0.156457	-2.2961	0.0216704	0.0358785
UTP14A	1416.11	0.185696	0.0808593	2.29653	0.0216457	0.0358404
TAS2R43	1.10004	0.926881	0.403594	2.29657	0.0216435	0.0358393
ADAM11	45.5889	-0.462624	0.201423	-2.29678	0.0216316	0.0358224
C20orf96	216.745	-0.38116	0.165855	-2.29816	0.0215529	0.0356948
GPM6B	527.625	-0.349017	0.151863	-2.29825	0.0215478	0.0356891
CYC1	8761.92	-0.223052	0.0970466	-2.2984	0.0215389	0.035677
CCDC163P	95.2178	0.305877	0.133077	2.29849	0.021534	0.0356715
MRPL2	1861.71	0.233833	0.10171	2.29901	0.0215044	0.0356252
GSTA1	1212.58	-1.30259	0.566512	-2.29931	0.0214871	0.0355992
DGCR11	142.494	0.2988	0.129942	2.29949	0.0214773	0.0355856
KIAA1210	4.15818	0.534303	0.232307	2.29999	0.021449	0.0355414
SCAMP3	3926.98	0.165189	0.071819	2.30007	0.0214441	0.035536
UGT1A9	5.80806	-1.2635	0.549189	-2.30067	0.0214102	0.0354825
CDRT4	0.467829	0.887762	0.385846	2.30082	0.021402	0.0354716
TMEM82	1.38984	1.01851	0.442593	2.30123	0.0213784	0.0354352
LOC100288846	36.2533	-0.287221	0.124795	-2.30155	0.0213607	0.0354086
COX6B1	8948.91	-0.294521	0.127964	-2.30158	0.0213586	0.0354077
L1TD1	16.9006	0.777238	0.33768	2.3017	0.0213522	0.0353998
LIX1	4.29844	0.765255	0.332393	2.30226	0.0213203	0.0353496
APOL3	2340.65	0.440923	0.191492	2.30256	0.0213033	0.0353241
LOC286135	0.614796	1.28184	0.556636	2.30284	0.0212878	0.0353011
OGDHL	216.323	-0.759511	0.329799	-2.30295	0.0212818	0.0352937
MYL4	76.2906	0.770917	0.334697	2.30333	0.0212603	0.0352608
NRTN	77.5385	-0.571303	0.247967	-2.30395	0.0212256	0.0352059
KLKP1	1.47895	1.09335	0.474447	2.30448	0.0211957	0.035159
PPP1R42	1.77207	-1.06288	0.461188	-2.30466	0.0211858	0.0351452
ARFGAP2	5397.96	-0.176837	0.0767248	-2.30482	0.0211767	0.0351327
LOC100129550	671.083	0.28464	0.123465	2.30543	0.0211422	0.0350782
HS3ST6	119.737	-0.875996	0.379941	-2.30561	0.0211326	0.0350649
PPM1J	243.279	-0.300315	0.130228	-2.30607	0.0211069	0.0350248
GSTA5	28.835	-1.47994	0.64141	-2.30732	0.021037	0.0349115
C18orf32	59.6101	-0.241183	0.104523	-2.30748	0.0210283	0.0348997
SLC38A1	9669.88	0.239071	0.103604	2.30755	0.0210241	0.0348953
ZBTB1	1700.16	0.154786	0.0670776	2.30757	0.021023	0.0348953
MIR628	0.324726	-1.23216	0.533936	-2.30769	0.0210165	0.0348881
TAPBPL	1820.95	0.286756	0.124256	2.30778	0.0210114	0.0348823
DYTN	0.498937	1.10755	0.479856	2.30809	0.0209943	0.0348564
SNORD37	0.797767	0.89069	0.385811	2.30862	0.0209649	0.0348103
PREB	3318.34	-0.14336	0.0620965	-2.30866	0.0209626	0.0348091
DUSP2	775.313	-0.443497	0.192089	-2.30881	0.0209539	0.0347974
PCDHA5	3.16456	1.06732	0.462255	2.30894	0.0209468	0.0347882
GCDH	1127.93	-0.213692	0.0925467	-2.30901	0.0209428	0.0347842
NRK	38.0619	-0.771423	0.334075	-2.30913	0.0209364	0.0347761
FOXR1	0.796633	1.10842	0.479975	2.30933	0.0209255	0.0347607
GFRA4	0.847308	-0.931976	0.403471	-2.3099	0.0208938	0.0347107
ATF2	1929.59	0.201781	0.0873429	2.31022	0.0208762	0.0346841
LINC00238	0.596328	-0.765567	0.331237	-2.31124	0.0208197	0.0345929
ATG2A	2671.96	0.190151	0.0822628	2.31151	0.0208047	0.0345704
LOC100652759	1.96512	-0.659424	0.285223	-2.31196	0.0207799	0.0345319
RNF138	873.552	-0.229155	0.0991068	-2.31221	0.0207663	0.034512
ZNF385B	86.283	-0.68698	0.297098	-2.3123	0.0207613	0.0345062
WDR1	20166	-0.181402	0.0784438	-2.31251	0.0207494	0.034489
LOC100131434	41.9788	0.449357	0.194311	2.31257	0.0207463	0.0344865
POLI	414.826	-0.236501	0.10226	-2.31273	0.0207373	0.0344741
DGKZ	2552.14	0.210996	0.0912309	2.31277	0.0207351	0.0344732
FAM35A	966.143	-0.151814	0.0656356	-2.31299	0.0207234	0.0344563
GLIPR1L1	5.85045	-0.407426	0.176131	-2.3132	0.0207114	0.034439
FAM161A	164.615	0.331849	0.143451	2.31333	0.0207046	0.0344302
PHOSPHO2	70.6532	-0.289282	0.125041	-2.31349	0.0206955	0.0344177
VANGL1	2942.11	0.243622	0.105285	2.31394	0.0206711	0.0343798
SELO	1646.7	0.228098	0.0985584	2.31435	0.0206487	0.0343452
STK35	3536.59	0.204626	0.0884083	2.31455	0.0206374	0.0343289
RFX7	1310.35	-0.22771	0.0983675	-2.31489	0.0206191	0.0343011
ZNF461	128.905	-0.344079	0.148619	-2.31517	0.0206034	0.0342775
FGFRL1	961.413	-0.304696	0.131557	-2.31607	0.0205543	0.0341985
DLK2	921.788	0.461319	0.199161	2.31631	0.0205412	0.0341792
CCDC105	1.01768	1.33964	0.578089	2.31736	0.0204843	0.0340872
LOC340037	9.92457	0.411858	0.177718	2.31748	0.0204775	0.0340784
MAMLD1	302.435	0.305805	0.131939	2.31779	0.020461	0.0340535
PIK3C2A	2210.33	-0.227763	0.0982475	-2.31826	0.0204353	0.0340133
LOC653786	9.29237	0.57925	0.249785	2.31899	0.0203954	0.0339494
RPRD1A	2476.97	-0.215031	0.0926872	-2.31996	0.0203428	0.0338645
TMCO2	0.613654	0.996829	0.429666	2.32001	0.0203405	0.0338632
HNRNPA3	8438.12	0.164279	0.0707873	2.32073	0.0203012	0.0338004
KREMEN1	7287.12	-0.295894	0.127489	-2.32094	0.0202903	0.0337849
TIA1	2299.43	0.207887	0.0895537	2.32136	0.0202673	0.0337492
TMEM179B	2514.74	0.183739	0.0791476	2.32147	0.0202615	0.0337419
MIR378D2	1.16455	0.834083	0.359121	2.32257	0.0202023	0.0336459
DEGS1	4725.41	0.274815	0.118286	2.32332	0.0201621	0.0335815
ADAM18	0.735522	1.4351	0.617592	2.32371	0.0201411	0.0335491
ITGB8	4271.22	0.345373	0.148628	2.32374	0.0201395	0.033549
ACOT2	568.85	-0.270333	0.116321	-2.32403	0.0201237	0.0335252
KCNV2	3.64158	0.558671	0.240384	2.32408	0.0201214	0.0335239
ASPSCR1	1484.63	0.295754	0.127253	2.32415	0.0201176	0.0335202
MIR499A	0.501704	0.99092	0.42629	2.32452	0.0200976	0.0334894
S100A4	4096.54	-0.370757	0.159495	-2.32457	0.0200951	0.0334877
ATP5G1	3068.29	-0.290571	0.124987	-2.3248	0.0200825	0.0334693
RAB38	3775.99	0.438831	0.188742	2.32503	0.0200705	0.0334519
RNF38	1650.03	-0.234673	0.100929	-2.32512	0.0200654	0.033446
FAM71F2	16.0246	0.469249	0.201802	2.3253	0.0200561	0.033433
SNORA6	10.3691	0.407572	0.17524	2.3258	0.0200294	0.033391
ZNF207	6570.64	-0.10998	0.0472824	-2.32602	0.0200175	0.0333737
C5orf54	190.772	0.293801	0.126309	2.32605	0.0200157	0.0333732
AKIRIN2	2453.13	-0.171186	0.0735901	-2.32621	0.0200075	0.0333621
NOL8	1907.96	0.167055	0.0718116	2.3263	0.0200028	0.0333567
NDUFS6	4450.95	0.313387	0.134687	2.32678	0.0199771	0.0333165
SMG6	2813.51	-0.157023	0.0674763	-2.32708	0.0199608	0.0332918
GPR88	9.55612	-0.727773	0.312735	-2.32713	0.0199586	0.0332906
CUL7	2241.04	0.210024	0.0902252	2.32778	0.0199239	0.0332352
ZNRF2P1	20.9627	0.323515	0.138972	2.32791	0.019917	0.0332263
WNT5A	4191.66	0.436707	0.187571	2.32822	0.0199006	0.0332015
SEC1	16.4522	-0.405683	0.174239	-2.32831	0.0198955	0.0331955
PEAR1	364.224	0.399263	0.171467	2.32851	0.0198849	0.0331803
FAM192A	2339.97	0.153016	0.065687	2.32947	0.0198343	0.0330985
ZP1	11.1433	0.712806	0.305973	2.32964	0.0198254	0.033086
C5orf56	124.751	0.437497	0.187783	2.3298	0.0198165	0.0330738
LOC644714	2.36135	-0.505102	0.216793	-2.32988	0.0198123	0.0330692
WDR83	492.195	0.219963	0.0943717	2.33082	0.019763	0.0329895
NLGN3	37.5114	-0.446363	0.191498	-2.3309	0.0197587	0.0329848
FLJ35282	22.2305	0.784228	0.336422	2.33108	0.019749	0.032971
UBAP2L	8438.31	0.151085	0.064812	2.33112	0.0197468	0.03297
LOC643623	0.922651	-0.781068	0.335035	-2.3313	0.0197373	0.0329566
LOC100144595	1.09228	-0.774916	0.33237	-2.33149	0.0197276	0.0329429
CHRNB3	0.661227	1.02779	0.440779	2.33176	0.0197135	0.0329219
THAP7	1273.85	0.289394	0.124082	2.33229	0.0196856	0.0328778
C9orf123	1781.02	-0.292166	0.125228	-2.33307	0.0196443	0.0328112
LCE2B	68.9834	1.43307	0.614107	2.33358	0.0196175	0.0327691
NDUFB10	4023.92	-0.273579	0.11722	-2.33389	0.0196013	0.0327444
NEK11	313.486	-0.318381	0.136402	-2.33413	0.0195889	0.0327262
CDH8	106.21	0.722997	0.30964	2.33496	0.0195457	0.0326565
NBPF9	192.916	0.288488	0.123547	2.33505	0.0195408	0.0326508
DISC2	0.556237	1.03695	0.443912	2.33594	0.0194942	0.0325754
LOC100128787	0.597131	1.37469	0.588417	2.33625	0.0194781	0.032551
PURB	5530.43	0.178575	0.0764168	2.33686	0.0194466	0.0325009
ZMAT2	4285.99	-0.167897	0.0718442	-2.33696	0.0194412	0.0324944
C11orf48	2313.51	0.270319	0.115664	2.3371	0.0194338	0.0324845
AARS2	1285.5	-0.167864	0.071822	-2.33722	0.0194275	0.0324764
ARPC5L	4325.97	0.260471	0.11144	2.33731	0.0194231	0.0324715
ALG12	1611.74	0.157137	0.0672225	2.33756	0.0194101	0.0324522
SNORA2A	2.36313	0.593197	0.253742	2.3378	0.0193977	0.032434
MGC16142	28.9899	0.288395	0.123331	2.33837	0.0193678	0.0323865
MAGED1	7865.1	0.330722	0.141405	2.33882	0.0193449	0.0323506
LOC643714	0.348791	-1.32321	0.565522	-2.3398	0.0192942	0.0322683
KRTAP5-8	3.8574	0.870968	0.372171	2.34023	0.0192717	0.0322332
KCNMB4	173.401	0.52285	0.223376	2.34067	0.0192492	0.032198
DCST2	62.7242	0.49799	0.212728	2.34097	0.0192336	0.0321743
GPR97	116.194	0.511455	0.218425	2.34156	0.0192033	0.0321261
PLD4	161.218	-0.530074	0.226372	-2.34161	0.0192009	0.0321245
TACO1	1331.28	0.214742	0.0917052	2.34166	0.0191981	0.0321223
C18orf62	0.540037	1.3193	0.563354	2.34187	0.0191874	0.0321068
ATP8B4	122.008	-0.378931	0.16178	-2.34227	0.0191668	0.0320749
PCDHGA12	67.0174	-0.535371	0.22856	-2.34236	0.0191621	0.0320693
CCDC147	41.5106	0.52553	0.224252	2.34348	0.0191047	0.0319758
GARS	8909.14	0.202935	0.0865812	2.34386	0.0190851	0.0319454
TECPR2	1656.57	-0.185171	0.0790017	-2.34388	0.0190842	0.0319454
RIOK2	1007.85	-0.151453	0.064595	-2.34466	0.0190447	0.0318826
SERP1	11382.9	0.197169	0.0840922	2.34468	0.0190435	0.0318826
MIR3186	0.837225	0.926304	0.394966	2.34528	0.0190129	0.0318343
HNF4G	45.7167	-0.80206	0.341882	-2.34601	0.0189755	0.0317784
LOC339166	11.4078	1.15578	0.49267	2.34596	0.0189781	0.0317784
SMAD5	2977.35	-0.196935	0.0839456	-2.34599	0.0189768	0.0317784
XK	218.764	-0.57982	0.24713	-2.34622	0.018965	0.0317637
SLC35E2	554.059	-0.279047	0.118933	-2.34626	0.018963	0.0317629
ESCO1	1157.48	0.179516	0.0765103	2.3463	0.0189606	0.0317612
INPP5K	2266.39	-0.171953	0.0732819	-2.34646	0.0189527	0.0317504
BCAR3	1732.47	0.408429	0.174058	2.34651	0.0189502	0.0317487
XPNPEP1	3555.8	0.139908	0.0596199	2.34666	0.0189426	0.0317383
EDEM1	3527.81	0.211131	0.0899667	2.34677	0.0189372	0.0317317
MSL1	3295.12	0.153156	0.065248	2.34729	0.0189105	0.0316894
RPRD2	3034.44	-0.221702	0.0944218	-2.348	0.0188746	0.0316317
FAM160A2	1458.06	-0.146912	0.0625666	-2.34809	0.0188698	0.031626
ITIH2	6.61526	0.72337	0.308063	2.34812	0.0188683	0.031626
DNAAF1	21.055	-0.623961	0.265544	-2.34975	0.0187862	0.0314908
LOC100287846	22.1401	0.72966	0.310455	2.35029	0.0187588	0.0314472
SUGT1P1	29.141	-0.362002	0.15398	-2.35097	0.0187247	0.0313924
BAHCC1	1132.31	0.323409	0.137556	2.3511	0.0187178	0.0313833
LETMD1	1522.57	-0.209033	0.0888935	-2.3515	0.0186979	0.0313523
SMOC1	405.024	0.746802	0.317506	2.35209	0.0186683	0.0313051
LEPROTL1	1710.15	0.175666	0.0746825	2.35218	0.0186639	0.0313002
SLC39A12	1.55127	-0.691846	0.294093	-2.35247	0.0186492	0.0312779
HCFC1R1	2500.64	0.309932	0.131721	2.35294	0.0186254	0.0312404
MFN2	11180.4	-0.183579	0.0780164	-2.35308	0.0186187	0.0312314
LOC389493	47.5552	0.804986	0.342084	2.35318	0.0186136	0.0312253
RABL3	1308.3	-0.17107	0.0726838	-2.35362	0.0185915	0.0311907
KRTAP4-7	0.731819	-1.29455	0.549988	-2.35378	0.0185836	0.0311798
ANKRD40	2534.52	-0.169731	0.0721033	-2.354	0.0185727	0.0311638
PNLIPRP2	0.48707	-1.24626	0.529418	-2.35401	0.018572	0.0311638
BCL9L	6684	0.257185	0.10925	2.35409	0.0185682	0.0311611
DDX26B	362.019	0.299376	0.127171	2.35413	0.0185662	0.03116
FAM35B2	79.0517	-0.185348	0.0787226	-2.35444	0.0185506	0.0311363
LOC100287722	7.87744	0.468415	0.198946	2.35448	0.0185486	0.0311353
SEP15	6550.88	0.154992	0.0658257	2.35459	0.0185433	0.0311289
KCNB2	18.243	0.958733	0.40714	2.3548	0.0185327	0.0311133
KIAA1147	1728.98	-0.304883	0.12945	-2.35521	0.018512	0.031081
ICMT	7434.84	-0.171868	0.0729491	-2.35601	0.0184726	0.0310173
FAM100B	4513.53	0.28641	0.121529	2.35673	0.0184367	0.0309593
ENPEP	412.466	0.4185	0.177541	2.35721	0.0184131	0.0309244
LOC100126784	24.3596	-0.522161	0.22152	-2.35718	0.0184145	0.0309244
TAS1R2	1.37843	-0.702103	0.297848	-2.35726	0.0184106	0.0309225
TTTY16	3.6389	1.54356	0.654562	2.35815	0.0183661	0.0308502
TMEM128	703.882	-0.178947	0.0758803	-2.35828	0.0183601	0.0308425
FNTB	99.7982	-0.291326	0.123526	-2.35841	0.0183532	0.0308333
LOC158572	41.2143	-0.291654	0.12366	-2.35851	0.0183486	0.0308279
ANAPC10	277.515	0.180246	0.0764062	2.35906	0.0183215	0.0307848
CTSW	331.463	0.551796	0.233877	2.35934	0.0183076	0.0307644
HOXB4	112.406	-0.656673	0.278331	-2.35933	0.018308	0.0307644
GAPDHS	54.8453	0.375025	0.15895	2.35939	0.0183052	0.0307644
GUSBP2	20.842	0.392344	0.166241	2.36009	0.0182704	0.0307083
MPPE1	1213.86	-0.211357	0.0895477	-2.36027	0.0182615	0.0306957
CD83	983.787	0.32813	0.139011	2.36047	0.0182519	0.0306818
PIM3	5472.82	-0.23815	0.100882	-2.36068	0.0182416	0.0306668
CIRH1A	3190.8	0.199666	0.0845772	2.36076	0.0182375	0.0306623
GIMAP2	279.636	0.369943	0.156683	2.3611	0.018221	0.0306369
BHLHE22	44.3649	-0.523009	0.221481	-2.36141	0.0182055	0.0306133
SNORD18A	0.947228	0.916196	0.387947	2.36165	0.0181936	0.0305956
STRAP	7495.2	0.175306	0.0742226	2.3619	0.0181816	0.0305778
LYRM2	1553.82	-0.152078	0.0643851	-2.362	0.0181767	0.0305718
SNX30	1417.76	0.225948	0.0956369	2.36256	0.0181493	0.0305281
VRK3	1256.47	-0.150721	0.0637849	-2.36296	0.0181296	0.0304974
LYSMD4	681.379	0.243121	0.102857	2.36368	0.0180945	0.0304406
MTG1	1689.9	0.252771	0.10692	2.36412	0.0180731	0.0304069
FCRL1	13.0671	0.862877	0.364886	2.36479	0.0180405	0.0303544
HCST	369.602	0.466154	0.197097	2.3651	0.0180254	0.0303334
SEMG1	2.68307	-1.37091	0.579648	-2.36507	0.0180266	0.0303334
RUSC1	3214.51	0.169225	0.0715398	2.36547	0.0180074	0.0303056
RPL13AP20	614.486	-0.386448	0.163363	-2.36559	0.0180016	0.0302983
TCF7L2	1192.96	-0.212199	0.0896779	-2.36623	0.0179702	0.0302477
FUNDC1	620.491	-0.199672	0.0843769	-2.36643	0.0179605	0.0302337
PNPLA3	74.7762	0.565896	0.239114	2.36663	0.0179506	0.0302195
ZNF780A	485.757	-0.185398	0.0783199	-2.36719	0.0179238	0.0301766
LOC100507266	38.3276	-0.258799	0.109317	-2.36742	0.0179127	0.0301602
HAO1	0.765099	-1.0425	0.44032	-2.3676	0.0179036	0.0301473
SNORA62	12.125	0.40283	0.170133	2.36773	0.0178976	0.0301394
HABP2	15.8475	-0.695191	0.293554	-2.36818	0.0178756	0.0301047
GATAD2B	2224.57	0.176959	0.0746654	2.37003	0.0177867	0.0299572
PSPN	15.27	0.492223	0.207676	2.37015	0.017781	0.02995
ESX1	0.814144	1.50888	0.636609	2.37018	0.0177793	0.0299494
ITM2B	37758.1	-0.229432	0.0967806	-2.37064	0.0177573	0.0299146
ECD	1423.16	-0.140985	0.0594591	-2.37112	0.0177343	0.0298782
SNX29P1	4.6571	0.475571	0.200458	2.37243	0.0176717	0.0297751
SNX6	4311.56	0.20333	0.0857018	2.37252	0.017667	0.0297693
C11orf68	2115.43	0.232598	0.0980348	2.37261	0.0176629	0.0297648
WDR11	2445.84	-0.179487	0.0756398	-2.37292	0.0176479	0.0297417
C2orf53	1.23566	1.21242	0.510885	2.37318	0.0176358	0.0297237
DOHH	1117.63	0.268598	0.113158	2.37366	0.0176125	0.0296867
TTC21B	581.954	-0.233314	0.0982918	-2.37368	0.0176116	0.0296867
CD2	796.088	0.515154	0.217021	2.37375	0.0176086	0.0296846
FAM83F	1996.89	0.338489	0.142595	2.37379	0.0176066	0.0296835
PAX7	70.6957	-1.08854	0.458458	-2.37435	0.0175797	0.0296404
KCND3	130.516	-0.551793	0.232388	-2.37445	0.017575	0.0296348
BRAF	241.833	-0.238074	0.100254	-2.37472	0.0175623	0.0296157
CALR3	2.07187	-0.600058	0.252679	-2.37479	0.017559	0.0296125
ERAP1	4084.62	0.287738	0.121127	2.37551	0.0175249	0.0295572
ANKAR	53.0507	-0.278963	0.117424	-2.37568	0.0175167	0.029546
DRAM2	1533.91	-0.183718	0.0773329	-2.37567	0.0175169	0.029546
THOC2	2516.62	0.196796	0.0828275	2.37597	0.0175027	0.0295266
FRRS1	833.938	0.37384	0.157318	2.37633	0.0174857	0.0295002
TXNRD3	419.637	0.281741	0.118548	2.3766	0.017473	0.0294809
FLJ42627	125.11	-0.29573	0.124417	-2.37693	0.0174574	0.0294569
FAM211A	52.6449	0.441503	0.185729	2.37714	0.0174477	0.0294428
LINC00536	6.69839	-0.685191	0.288203	-2.37746	0.0174325	0.0294194
MORC4	1840.25	0.233217	0.0980809	2.3778	0.0174161	0.029394
RP1L1	46.0027	-0.439954	0.185018	-2.3779	0.0174114	0.0293884
CDC40	991.167	-0.177133	0.0744851	-2.3781	0.0174019	0.0293746
DHRS7	3748.07	-0.305345	0.12839	-2.37826	0.0173947	0.0293648
RNF148	2.59648	-0.589488	0.247844	-2.37846	0.017385	0.0293506
COL9A3	347.868	-0.586589	0.246525	-2.37943	0.0173394	0.0292758
LOC100505875	21.2619	-0.737229	0.30981	-2.37962	0.0173307	0.0292634
TRIM43B	1.2057	1.86962	0.785663	2.37967	0.017328	0.029261
BRMS1L	719.119	0.219777	0.0923239	2.3805	0.0172894	0.0291981
PCDHB16	253.572	0.513071	0.215511	2.38072	0.0172788	0.0291826
MPL	30.3439	-0.377862	0.15869	-2.38113	0.0172597	0.0291525
SNORA29	2.16966	0.70226	0.294912	2.38126	0.0172536	0.0291445
ESPN	1376.13	0.440043	0.184782	2.38142	0.017246	0.0291359
MARCH9	905.104	0.2449	0.102839	2.38139	0.0172472	0.0291359
SLC36A4	386.727	0.271792	0.114116	2.38171	0.0172324	0.0291153
ISX	0.988688	0.996744	0.418492	2.38175	0.0172305	0.0291143
KRTAP4-12	0.3253	-1.24713	0.523575	-2.38195	0.0172214	0.0291012
UCHL5	2093.56	-0.173945	0.0730212	-2.38212	0.0172131	0.0290895
ANKRD62P1-PARP4P3	3.55318	-0.901631	0.378391	-2.3828	0.0171814	0.0290382
CACNG4	244.227	0.777327	0.326183	2.3831	0.0171675	0.0290169
CCDC167	724.928	0.305529	0.128199	2.38325	0.0171605	0.0290073
SLC38A10	6322.94	0.194212	0.081487	2.38335	0.0171559	0.0290018
NT5C1B	4.0131	0.506107	0.212304	2.38387	0.0171315	0.0289627
C5orf28	602.527	0.2506	0.105115	2.38406	0.017123	0.0289506
ZNF155	243.124	0.266792	0.111906	2.38406	0.0171227	0.0289506
SPATA13	747.46	-0.38239	0.160342	-2.38483	0.017087	0.0288941
VENTX	26.8955	-0.474419	0.198905	-2.38515	0.0170723	0.0288716
GDF2	6.52	0.643662	0.269859	2.38518	0.0170707	0.0288711
PRODH	1586.88	0.559583	0.234597	2.3853	0.0170653	0.0288642
ATG3	2838.67	0.169633	0.0711112	2.38546	0.017058	0.028854
PCBP3	124.904	0.541095	0.22681	2.38568	0.0170477	0.0288389
MBOAT4	7.89091	0.392202	0.164366	2.38616	0.0170255	0.0288034
C1orf63	1038.65	0.368491	0.154425	2.38622	0.0170226	0.0288008
LUC7L3	3702.22	0.202966	0.0850573	2.38622	0.0170224	0.0288008
SLITRK3	5.87514	-0.986412	0.413324	-2.38653	0.0170081	0.0287807
CDK2AP1	6379.7	0.16547	0.0693149	2.38723	0.016976	0.0287287
FKBP4	10764.9	0.26542	0.111166	2.3876	0.0169588	0.0287018
CWH43	924.208	-0.908579	0.380449	-2.38818	0.0169321	0.0286588
KIAA0226	2137.63	0.198755	0.083221	2.38828	0.0169274	0.028653
ARIH1	3664.2	-0.16463	0.0689292	-2.38839	0.0169225	0.0286469
DDX41	3886.47	0.185513	0.0776431	2.38931	0.0168801	0.0285774
PEX11G	180.307	-0.344005	0.143958	-2.38962	0.0168659	0.0285554
POLH	1107.61	-0.22483	0.0940851	-2.38965	0.0168645	0.0285553
KRT12	29.3133	0.601015	0.251472	2.38999	0.0168488	0.0285309
PMVK	3423.86	-0.31476	0.131689	-2.39018	0.0168403	0.0285188
PKN3	642.243	0.306888	0.128387	2.39033	0.0168332	0.028509
RQCD1	1072.4	0.223229	0.0933854	2.3904	0.0168299	0.0285056
TSPAN5	2623.37	0.329832	0.137944	2.39107	0.0167996	0.0284564
MIR193A	3.31558	0.689851	0.288455	2.39153	0.0167781	0.0284223
CDC14B	637.496	-0.300783	0.125745	-2.392	0.0167568	0.0283883
TMEM55A	319.779	-0.360809	0.150832	-2.39212	0.0167513	0.0283812
PRMT1	6286.24	0.197802	0.0826821	2.39232	0.0167421	0.0283677
SPI1	1173.25	0.404773	0.169189	2.39244	0.0167369	0.0283611
CARD18	169.753	0.922141	0.385274	2.39347	0.01669	0.0282839
PLEKHA4	1746.23	-0.328367	0.137184	-2.39363	0.0166827	0.0282736
HDDC2	2435.11	-0.246516	0.10298	-2.39383	0.0166737	0.0282606
MED7	409.919	-0.211511	0.0883522	-2.39396	0.0166677	0.0282527
TFE3	3918.83	0.169479	0.070792	2.39404	0.0166639	0.0282483
FAM65B	310.061	-0.506449	0.211536	-2.39415	0.016659	0.0282452
MZT2B	3241.96	0.349679	0.146058	2.39411	0.0166606	0.0282452
RNF166	651.227	0.253992	0.10609	2.39411	0.0166608	0.0282452
VMAC	176.046	-0.261644	0.109273	-2.39441	0.0166473	0.0282289
LOC100526771	2.53159	-0.664137	0.277339	-2.39468	0.0166348	0.02821
POLB	1177.72	-0.289784	0.120973	-2.39544	0.0166002	0.0281535
DBH	18.6504	0.591336	0.246719	2.3968	0.0165389	0.0280516
CIAPIN1	2031.11	0.194545	0.0811642	2.39693	0.0165332	0.0280442
AMDHD2	802.903	0.295059	0.123079	2.3973	0.0165162	0.0280176
L3MBTL3	414.026	0.253094	0.105571	2.39738	0.016513	0.0280142
LOC100287482	47.1002	0.571197	0.238193	2.39804	0.016483	0.0279655
FAM195B	2807.74	0.346552	0.144506	2.39818	0.0164767	0.0279571
C11orf35	168.331	0.363097	0.151385	2.3985	0.0164622	0.0279346
C19orf35	25.7233	0.429298	0.178948	2.39901	0.0164396	0.0278983
RAB19	14.2797	-0.579552	0.241564	-2.39917	0.0164322	0.027888
FAM66E	2.02576	-0.668981	0.278801	-2.39949	0.0164179	0.0278658
PCBP1	21157.2	-0.136056	0.0567003	-2.39957	0.0164143	0.0278618
MAP2K5	861.197	-0.160751	0.0669889	-2.39967	0.0164099	0.0278566
KIAA0195	3151.71	-0.194112	0.0808883	-2.39975	0.0164064	0.0278527
LOC100132831	22.0631	0.277666	0.115698	2.39993	0.0163983	0.0278412
CSRP2BP	901.137	-0.202838	0.0845089	-2.4002	0.0163863	0.0278229
LGMN	6741.16	0.242703	0.101117	2.40022	0.0163852	0.0278229
KCNJ15	1765.41	0.462314	0.192564	2.40083	0.016358	0.0277792
AASDHPPT	1925.6	-0.213365	0.0888552	-2.40127	0.0163382	0.0277477
KANSL2	1422.25	0.162673	0.0677099	2.4025	0.0162832	0.0276565
[truncated: 12,913 more rows]

## Sheet: TCGA p63 Correlation + TCGA DEG
	log2FoldChange	Correlation	Targets
A1BG	0.81413	0.141654
A1BG-AS1	1.11252	0.132793
A2M	-0.921599	-0.208692
A2ML1	-2.2786	-0.223585	A2ML1
A4GNT	1.84175	0.329505
AAA1	0.622031	0.28179
AAAS	0.207468	0.552315
AACSP1	2.10696	0.081519
AAGAB	0.31398	0.485726	AAGAB
AAK1	0.37234	0.507219	AAK1
AANAT	0.964963	0.270306	AANAT
AARS	0.523449	0.586135
AARSD1	-0.285692	-0.0878809
AATF	0.687178	0.560399	AATF
ABCA1	0.747377	0.608376	ABCA1
ABCA10	-0.462474	-0.130104	ABCA10
ABCA12	0.56451	0.221635	ABCA12
ABCA17P	2.12616	0.0144833
ABCA4	1.61587	0.101047	ABCA4
ABCA5	-0.965247	-0.0965311	ABCA5
ABCA6	-1.24751	-0.193145
ABCA7	-0.615547	-0.15277	ABCA7
ABCA8	-3.00702	-0.311848	ABCA8
ABCA9	-1.65137	-0.149692
ABCB1	-0.965836	-0.264174	ABCB1
ABCB11	-1.23495	-0.0764585	ABCB11
ABCB4	-1.29439	-0.266851	ABCB4
ABCB6	0.280433	0.510588	ABCB6
ABCB9	0.619233	0.342615	ABCB9
ABCC1	0.845346	0.539508	ABCC1
ABCC10	0.436166	0.470617	ABCC10
ABCC11	0.409728	0.287649	ABCC11
ABCC12	-1.55678	-0.0619055	ABCC12
ABCC2	1.13776	0.232946	ABCC2
ABCC3	0.410875	0.508133
ABCC4	0.679249	0.412217	ABCC4
ABCC5	1.1985	0.468897	ABCC5
ABCC6	-1.67758	-0.105985	ABCC6
ABCC6P1	-1.99819	-0.160929
ABCC6P2	-1.48931	-0.0590486
ABCC9	-1.34619	-0.205288	ABCC9
ABCD1	0.959413	0.314508	ABCD1
ABCD2	-1.33021	-0.313648	ABCD2
ABCD3	-1.10263	-0.277011	ABCD3
ABCF1	0.247764	0.399935	ABCF1
ABCF3	0.404603	0.289885	ABCF3
ABCG1	0.740744	0.429823	ABCG1
ABCG5	1.3155	0.07582
ABCG8	1.1327	0.0186489
ABHD1	-2.03011	-0.273789
ABHD11-AS1	-2.28168	-0.241813
ABHD12B	-0.567189	-0.0636875
ABHD14A	-0.588997	-0.20389
ABHD14B	-0.951103	-0.224141
ABHD15	0.497211	0.523565
ABHD16B	0.439572	0.407594	ABHD16B
ABHD3	0.438977	0.47634	ABHD3
ABHD5	-1.12819	-0.143673	ABHD5
ABHD8	0.362485	0.39275
ABI3BP	-2.01125	-0.233517	ABI3BP
ABL2	1.08057	0.447819	ABL2
ABLIM1	-1.31475	-0.0919666	ABLIM1
ABLIM2	-1.60651	-0.281138	ABLIM2
ABLIM3	-1.44998	-0.253726	ABLIM3
ABR	-0.757778	-0.0584649	ABR
ABRA	-5.1229	-0.256877	ABRA
ABT1	0.129447	0.453075
ABTB1	0.516632	0.338142
ACAA1	-0.8766	-0.345848
ACAA2	-1.35115	-0.208727	ACAA2
ACACB	-2.39806	-0.338036	ACACB
ACAD8	-1.15965	-0.206846
ACAD9	0.144196	0.485676	ACAD9
ACADL	-2.33105	-0.367227
ACADM	-1.56013	-0.32127
ACADS	-1.04028	-0.280497
ACADSB	-1.75646	-0.313562	ACADSB
ACADVL	-0.973571	-0.414652
ACAN	2.28053	0.365243
ACAP1	0.558808	0.123267
ACAT1	-1.49754	-0.341289
ACBD4	-0.606644	-0.247767	ACBD4
ACBD6	0.407138	0.387305	ACBD6
ACCN3	0.549037	0.299336
ACCN4	2.07246	0.367265
ACCN5	1.50005	0.162349
ACCS	-0.41392	-0.0241102
ACD	0.823234	0.574361
ACER1	-2.5492	-0.140717
ACHE	-2.3534	-0.28679
ACLY	0.605751	0.57672
ACMSD	0.840088	0.236417
ACO2	-1.00152	-0.145727
ACOT1	-1.11302	-0.0448335	ACOT1
ACOT11	-0.421207	-0.0770561	ACOT11
ACOT13	0.177994	0.426178
ACOT6	-2.83622	-0.289738	ACOT6
ACOT7	1.2008	0.452242	ACOT7
ACOT9	0.87725	0.332877
ACOX1	-0.941897	-0.0787803
ACOX2	-2.53843	-0.211067
ACOX3	-1.00328	-0.343819	ACOX3
ACOXL	0.976789	0.273703
ACP1	0.214647	0.462766
ACP2	0.281554	0.183293	ACP2
ACP5	1.17924	0.417012
ACP6	-0.870503	-0.0517329
ACPL2	1.026	0.449996	ACPL2
ACPP	-2.04408	-0.168007	ACPP
ACPT	1.17109	0.206965
ACR	-0.863318	-0.0631514
ACRBP	0.290219	0.130464
ACRV1	1.29733	0.363025
ACSBG1	-2.44818	-0.0505424
ACSBG2	1.13988	0.617492	ACSBG2
ACSF2	-0.579413	-0.2182
ACSL1	-1.26996	-0.170322	ACSL1
ACSL6	-0.772193	-0.214301
ACSM1	-1.77963	-0.240236
ACSM3	-2.42986	-0.104618
ACSM5	-2.2027	-0.316083
ACSS2	-0.905986	-0.0295961	ACSS2
ACSS3	-2.25576	-0.273514
ACTA1	-4.31823	-0.304113
ACTG2	-1.90573	-0.193929
ACTL6A	1.08235	0.67871
ACTL7B	0.828565	0.143755	ACTL7B
ACTL8	3.42705	0.14232	ACTL8
ACTL9	0.777995	0.353322
ACTN1	0.899546	0.484732	ACTN1
ACTN2	-3.57236	-0.301647
ACTN3	-3.36825	-0.197713
ACTR5	0.39548	0.423437
ACVR1	0.707267	0.563371	ACVR1
ACVR1C	1.27815	0.374218	ACVR1C
ACVRL1	-0.396225	-0.0830163	ACVRL1
ACY3	0.919716	0.0314296	ACY3
ACYP1	0.768308	0.463074
ACYP2	-1.54458	-0.289346	ACYP2
ADA	1.54881	0.4702	ADA
ADAL	-0.603346	-0.000267863
ADAM1	0.315076	0.124906
ADAM10	0.575352	0.559394	ADAM10
ADAM12	3.49177	0.401047	ADAM12
ADAM17	0.587331	0.540589
ADAM18	1.4351	0.0464212	ADAM18
ADAM19	1.50234	0.205273	ADAM19
ADAM20	0.645686	0.404626
ADAM21	0.936314	0.183819
ADAM23	1.79589	0.467786	ADAM23
ADAM28	-0.510648	-0.104555	ADAM28
ADAM30	1.27534	0.401536	ADAM30
ADAM33	-1.32108	-0.203578
ADAM8	1.92548	0.366247
ADAM9	0.388077	0.281058
ADAMDEC1	2.13113	0.266916	ADAMDEC1
ADAMTS1	-1.10994	-0.0907382	ADAMTS1
ADAMTS10	0.460236	0.155236
ADAMTS12	3.07472	0.415224
ADAMTS14	1.96979	0.464353
ADAMTS15	1.16557	0.0641669	ADAMTS15
ADAMTS16	1.44375	0.113698	ADAMTS16
ADAMTS19	-2.76125	-0.215835	ADAMTS19
ADAMTS2	2.82256	0.45229
ADAMTS20	5.24674	0.472365	ADAMTS20
ADAMTS6	2.51123	0.271028	ADAMTS6
ADAMTS7	2.02443	0.396894	ADAMTS7
ADAMTS8	-1.82244	-0.166658	ADAMTS8
ADAMTS9	-0.716038	-0.12075	ADAMTS9
ADAMTS9-AS2	-2.24817	-0.257197
ADAMTSL2	1.53941	0.419343	ADAMTSL2
ADAMTSL3	-1.56396	-0.297748	ADAMTSL3
ADAMTSL4	-0.710779	-0.156881	ADAMTSL4
ADAP1	0.36784	0.275479	ADAP1
ADAR	0.736303	0.444065	ADAR
ADARB1	0.367006	0.180722	ADARB1
ADARB2	-0.893471	-0.0793638	ADARB2
ADARB2-AS1	-2.41884	-0.131691
ADAT1	0.3231	0.393773
ADAT2	0.283714	0.274571	ADAT2
ADC	1.03643	0.171976	ADC
ADCK3	-2.90423	-0.311654
ADCK5	0.781878	0.275064
ADCY1	-0.392513	-0.0718451	ADCY1
ADCY10	2.27609	0.364791	ADCY10
ADCY2	-2.31173	-0.285144	ADCY2
ADCY3	0.642489	0.550465
ADCY4	-0.623367	-0.179164
ADCY6	-0.927829	-0.25593
ADCY7	0.430396	0.457649	ADCY7
ADCY8	-2.26052	-0.17545	ADCY8
ADCYAP1	-0.705636	-0.057848
ADCYAP1R1	-1.25834	-0.299572	ADCYAP1R1
ADD2	2.59251	0.26919	ADD2
ADGB	-1.94006	-0.0596354	ADGB
ADH1A	-3.41191	-0.287289
ADH1B	-5.38179	-0.275059
ADH1C	-1.03132	-0.106684
ADH4	-3.58764	-0.293942
ADH5	0.46873	0.381536	ADH5
ADH6	-0.782568	-0.00697425
ADHFE1	-2.66816	-0.290437	ADHFE1
ADIPOQ	-5.71739	-0.225507	ADIPOQ
ADM	0.718647	0.381626
ADO	0.165483	0.458994	ADO
ADORA1	-1.11168	-0.264953
ADORA2A	0.80557	0.245922
ADORA2B	0.370944	0.319802	ADORA2B
ADORA3	0.542894	0.282991	ADORA3
ADPGK	0.697084	0.568535	ADPGK
ADPRHL1	-2.90808	-0.25737
ADRA1A	-3.26801	-0.29349
ADRA1D	0.452664	0.0226088	ADRA1D
ADRA2A	-0.969166	-0.0410584
ADRA2B	0.628249	0.126713	ADRA2B
ADRA2C	0.758408	0.286031	ADRA2C
ADRB1	-1.37709	-0.285553	ADRB1
ADRB3	1.36007	0.340588
ADRBK1	0.188861	0.462293	ADRBK1
ADRBK2	0.806488	0.392563	ADRBK2
ADRM1	0.373335	0.422545	ADRM1
ADSS	0.196725	0.419424	ADSS
ADSSL1	-2.30191	-0.275063	ADSSL1
ADTRP	1.45851	0.0807373	ADTRP
AEBP1	1.50468	0.386018	AEBP1
AEN	0.228371	0.445303	AEN
AES	-0.700731	-0.133023	AES
AFAP1	0.471318	0.436444	AFAP1
AFAP1-AS1	6.23891	0.216199
AFAP1L1	0.385636	0.167847	AFAP1L1
AFAP1L2	1.14806	0.364965	AFAP1L2
AFF1	-0.623529	-0.0264997	AFF1
AFF2	1.98089	0.245532
AFF3	-1.01489	-0.181468	AFF3
AFG3L1P	0.362984	0.319958
AFP	2.18117	0.256192
AGAP2	0.575083	0.159566
AGAP4	0.466508	0.250332
AGAP6	0.606333	0.198889
AGAP7	0.554575	0.292632
AGAP8	0.678972	0.153755
AGAP9	0.364263	0.0967499
AGBL1	-3.11117	-0.0735458	AGBL1
AGBL2	0.873703	0.0493221
AGER	0.587838	0.0872191
AGFG1	0.159641	0.338493	AGFG1
AGFG2	-2.36778	-0.358148	AGFG2
AGK	0.214872	0.578528	AGK
AGL	-1.68781	-0.269876
AGPAT3	-0.785712	-0.0505072	AGPAT3
AGPAT4	0.780417	0.404862	AGPAT4
AGPAT4-IT1	0.66635	0.230121
AGPS	0.295839	0.644827	AGPS
AGR2	-2.3753	-0.189219	AGR2
AGR3	-3.65183	-0.115644	AGR3
AGRN	1.61139	0.395656	AGRN
AGRP	1.36249	0.37374
AGSK1	-0.603621	-0.0308872
AGT	-1.94347	-0.298543
AGTR1	-1.57606	-0.150515
AGTR2	-1.62214	-0.143634	AGTR2
AGTRAP	1.10611	0.237289
AGXT2L1	-5.36322	-0.209133
AGXT2L2	-0.356865	-0.0607895
AHCTF1	0.317116	0.382721	AHCTF1
AHCYL2	-0.800974	-0.0085699	AHCYL2
AHNAK2	0.523239	0.488695	AHNAK2
AHR	0.656249	0.493338	AHR
AHRR	0.53997	0.253522	AHRR
AHSA1	0.408092	0.550346	AHSA1
AHSA2	0.845863	0.295723
AHSG	1.57907	0.028224	AHSG
AICDA	1.35033	0.309621
AIDA	0.277386	0.436509
AIF1L	-2.04164	-0.31142	AIF1L
AIFM3	0.977316	0.151339	AIFM3
AIM1L	-1.32417	-0.163015
AIM2	3.32835	0.140084	AIM2
AIP	0.469705	0.295537
AIPL1	1.70229	0.279743	AIPL1
AJAP1	2.13879	0.137993	AJAP1
AJUBA	0.963651	0.491257
AK1	-1.35251	-0.308331
AK2	0.198634	0.30203	AK2
AK3	-0.764827	-0.0981619	AK3
AK7	-1.81905	-0.0584223
AKAP12	-1.12849	-0.128205	AKAP12
AKAP14	-1.26679	-0.0754214
AKAP5	1.09735	0.162366	AKAP5
AKAP6	-1.85819	-0.212574	AKAP6
AKAP7	-0.744385	-0.111144	AKAP7
AKAP8L	0.242956	0.437852
AKD1	-1.19212	-0.157644
AKIP1	0.535616	0.281316
AKNA	0.292016	0.141425	AKNA
AKNAD1	0.979188	0.218054	AKNAD1
AKR1B15	0.57229	0.210398	AKR1B15
AKR1C1	1.96818	0.48882	AKR1C1
AKR1C2	1.63806	0.359393
AKR1C3	1.92182	0.349085
AKR1C4	1.95008	0.335802
AKR1CL1	2.11862	0.599309
AKR1E2	1.59439	0.351557	AKR1E2
AKR7L	0.364301	0.297269
AKT1	0.284805	0.568418
AKT3	0.744172	0.15799	AKT3
AKTIP	-0.854246	-0.270909	AKTIP
ALAD	-1.01645	-0.0267443
ALAS1	-0.675524	-0.00532181
ALAS2	-0.651225	-0.160438	ALAS2
ALDH16A1	0.396151	0.345116
ALDH1A2	-1.77734	-0.277498	ALDH1A2
ALDH1A3	-1.46872	-0.227288	ALDH1A3
ALDH1L1	-2.80887	-0.380748	ALDH1L1
ALDH1L2	0.730978	0.233548
ALDH2	-1.15653	-0.314149	ALDH2
ALDH3B1	-1.46318	-0.16763	ALDH3B1
ALDH3B2	-0.592173	-0.0437689	ALDH3B2
ALDH4A1	-0.763879	-0.013107	ALDH4A1
ALDH6A1	-1.49727	-0.298702
ALDH7A1	-0.761233	-0.329207	ALDH7A1
ALDH9A1	-1.31992	-0.323659
ALDOA	-0.501869	-0.0829716
ALDOC	0.519635	0.407846
ALG1	0.284857	0.434518
ALG10	0.542004	0.531092
ALG10B	0.291681	0.465185	ALG10B
ALG12	0.157137	0.521822
ALG14	-0.329506	-0.00153171	ALG14
ALG1L	1.75985	0.55737	ALG1L
ALG1L2	1.71926	0.402567
ALG2	0.134284	0.528967	ALG2
ALG3	1.06837	0.429798	ALG3
ALG8	0.297459	0.411272
ALKBH1	0.335008	0.488572
ALKBH4	0.238822	0.293715	ALKBH4
ALKBH6	0.796492	0.532922
ALKBH7	-0.72888	-0.138512
ALMS1	0.410421	0.448384
ALMS1P	0.398775	0.265619
ALOX12	-2.55085	-0.206001	ALOX12
ALOX12P2	1.89798	0.551262
ALOX15	-2.72009	-0.0344696
ALOX15B	-1.03244	-0.0138201	ALOX15B
ALPK2	-1.41342	-0.16123	ALPK2
ALPK3	-2.55158	-0.301109
ALPL	-0.362603	-0.0567481	ALPL
ALPP	5.31189	0.0681766	ALPP
ALPPL2	3.31036	0.00267245	ALPPL2
ALS2CL	-0.900604	-0.195563	ALS2CL
ALS2CR11	1.37102	0.217981
ALX1	2.36109	0.0899846	ALX1
ALX4	0.668632	0.0172895
ALYREF	0.48687	0.503582
AMDHD1	2.20696	0.0864235
AMDHD2	0.295059	0.105983	AMDHD2
AMH	2.46419	0.284435
AMHR2	-1.73856	-0.235614	AMHR2
AMIGO1	-1.49116	-0.213722
AMIGO2	2.22403	0.367895	AMIGO2
AMMECR1L	0.331618	0.533061
AMOT	-2.91946	-0.319255
AMOTL2	-0.658153	-0.0854561	AMOTL2
AMPD1	-4.36673	-0.275633
AMPD2	0.428396	0.414318
AMT	-0.732979	-0.198954
AMTN	3.47516	0.256974	AMTN
AMY1A	-2.39649	-0.163809
AMY2A	-4.84052	-0.166809
AMY2B	-1.93756	-0.171279
AMZ2	0.290837	0.5405
ANAPC10	0.180246	0.353271
ANAPC11	0.259877	0.233695
ANAPC13	0.217094	0.632619	ANAPC13
ANAPC16	-0.556965	-0.119923
ANG	-1.1715	-0.204425
ANGEL1	0.415047	0.441188
ANGPT1	-1.17625	-0.142293	ANGPT1
ANGPT2	1.26411	0.319919	ANGPT2
ANGPTL1	-3.7072	-0.342444
ANGPTL3	1.28312	0.0175103
ANGPTL5	-3.6787	-0.281325	ANGPTL5
ANGPTL6	1.01029	0.465578	ANGPTL6
ANGPTL7	-3.27503	-0.0572296	ANGPTL7
ANK1	-2.52025	-0.251575	ANK1
ANK2	-2.79503	-0.323338	ANK2
ANK3	-1.00689	-0.00468425	ANK3
ANKHD1-EIF4EBP3	-0.488658	-0.0813033
ANKIB1	0.230144	0.436936
ANKLE1	1.96348	0.219022
ANKLE2	0.484931	0.356781	ANKLE2
ANKMY1	-0.799947	-0.0381611	ANKMY1
ANKRD1	-2.11594	-0.208833	ANKRD1
ANKRD13B	0.961356	0.404878
ANKRD13D	0.464385	0.407431
ANKRD19P	0.545918	0.0813604
ANKRD2	-2.70086	-0.261035	ANKRD2
ANKRD20A11P	-3.50016	-0.234444
ANKRD20A3	-0.965934	-0.00910208
ANKRD20A4	-1.74889	-0.143366
ANKRD20A5P	-4.22027	-0.164465
ANKRD22	-1.04826	-0.209098
ANKRD23	-3.3099	-0.318639	ANKRD23
ANKRD24	-0.548845	-0.0287561
ANKRD26P3	3.4163	0.472431
ANKRD27	0.256844	0.565665
ANKRD28	-0.540438	-0.0152332	ANKRD28
ANKRD29	0.901965	0.3235
ANKRD30B	0.795515	0.132172
ANKRD30BL	2.19265	0.531195
ANKRD31	-1.57896	-0.205532
ANKRD32	0.467905	0.306349	ANKRD32
ANKRD34B	3.15668	0.120414	ANKRD34B
ANKRD35	-1.94184	-0.315714
ANKRD36	0.598751	0.243926
ANKRD36B	0.555928	0.262067
ANKRD36BP2	1.22518	0.242721
ANKRD37	-1.09245	-0.183612
ANKRD39	0.616882	0.253151	ANKRD39
ANKRD49	0.232677	0.627713	ANKRD49
ANKRD5	0.409643	0.529707
ANKRD50	0.436095	0.525292
ANKRD52	0.241099	0.433174
ANKRD53	-1.40772	-0.102372
ANKRD54	0.155446	0.347319
ANKRD55	-0.9675	-0.279848
ANKRD6	-1.04418	-0.06797	ANKRD6
ANKRD63	1.88486	0.355787
ANKS1B	-2.52624	-0.327806	ANKS1B
ANKS3	0.25374	0.234819
ANKZF1	0.419424	0.292615
ANLN	1.32685	0.409215	ANLN
ANO1	2.11225	0.175383	ANO1
ANO10	-0.918693	-0.247168
ANO4	1.44357	0.0964808	ANO4
ANO5	-3.59975	-0.306373
ANO6	0.211012	0.342197	ANO6
ANO7	0.602547	0.305752
ANO8	-0.999983	-0.130686
ANO9	0.356148	0.141252	ANO9
ANP32A	0.303063	0.514414	ANP32A
ANP32A-IT1	0.78388	0.177145
ANP32AP1	0.380257	0.550504
ANP32B	0.550976	0.583409
ANP32C	0.431132	0.47863
ANP32D	0.430608	0.546058
ANP32E	0.720934	0.467621	ANP32E
ANTXR1	0.570729	0.387681	ANTXR1
ANTXR2	0.929109	0.222539	ANTXR2
ANXA1	-2.15413	-0.275338	ANXA1
ANXA10	3.40633	0.430851	ANXA10
ANXA11	-1.00268	-0.167859	ANXA11
ANXA13	2.72841	0.121382	ANXA13
ANXA3	-0.559023	-0.104348	ANXA3
ANXA4	0.21221	0.417435	ANXA4
ANXA5	0.605938	0.24522
ANXA6	-0.881688	-0.228504
ANXA9	-2.42771	-0.232007
AOAH	0.696421	0.281447	AOAH
AOC3	-1.66336	-0.245591
AOC4	-1.02213	-0.138612
AOX1	-2.42458	-0.203402	AOX1
AP1M1	0.423638	0.524459
AP1S1	0.618993	0.433826	AP1S1
AP1S2	-1.06981	-0.204898
AP2A1	0.162541	0.460495	AP2A1
AP2B1	0.411532	0.3936
AP2M1	0.831413	0.385586
AP2S1	0.337866	0.16053	AP2S1
AP3B2	0.605214	0.0943681	AP3B2
AP3M2	0.699049	0.401838	AP3M2
AP3S1	0.261106	0.368949
AP4B1	-0.236156	-0.069486
AP4M1	0.254716	0.300506
APBA2	2.56324	0.57197
APBB1	-1.45963	-0.302389
APBB2	0.960703	0.448813	APBB2
APC2	0.73392	0.256107
APCDD1	0.37888	0.215478	APCDD1
APEH	-0.471143	-0.134825
APEX1	0.241835	0.449045	APEX1
APEX2	0.385432	0.567393	APEX2
APIP	-0.371351	-0.0236688	APIP
APITD1	0.335414	0.352264
APITD1-CORT	1.12203	0.22102
APLN	1.80358	0.38199	APLN
APLP1	1.36504	0.210488
APLP2	0.205178	0.405881	APLP2
APOA1BP	0.325271	0.348844
APOA5	0.820736	0.00314588
APOB	-1.28391	-0.0168421
APOBEC2	-3.33356	-0.307018	APOBEC2
APOBEC3B	1.34766	0.370202
APOBEC3D	0.990278	0.284974
APOBEC3F	0.681337	0.321382
APOBEC3G	1.02258	0.209052
APOBEC3H	1.21898	0.148233	APOBEC3H
APOBEC4	-4.61232	-0.055859	APOBEC4
APOBR	0.543073	0.253344
APOC1	1.91866	0.141641	APOC1
APOC1P1	1.27579	0.256587
APOD	-2.81278	-0.292243	APOD
APOE	0.751796	0.158988
APOF	-1.91871	-0.144873
APOL1	1.70052	0.13159	APOL1
APOL2	0.874903	0.0917875
APOL3	0.440923	0.0156159
APOL4	0.613091	0.114306
APOL5	-1.92801	-0.206503	APOL5
APOLD1	-1.13092	-0.163286
APP	0.866978	0.351594	APP
APPL1	-1.00735	-0.142758
APTX	0.446088	0.393498	APTX
AQP1	-1.42548	-0.276862
AQP10	1.74424	0.349547	AQP10
AQP11	0.737088	0.384612	AQP11
AQP12A	-1.52246	-0.223165
AQP12B	-1.67129	-0.174122
AQP2	-1.80834	-0.163087
AQP3	-1.54498	-0.315277	AQP3
AQP4	-4.43011	-0.328669	AQP4
AQP5	-4.3245	-0.276511	AQP5
AQP6	-0.534443	-0.0279398	AQP6
AQP7	-4.34792	-0.340107	AQP7
AQP7P1	-1.92397	-0.249235
AQP7P3	-1.74018	-0.339942
AQP9	1.71693	0.286352	AQP9
AR	-1.95038	-0.209425
ARAP1	0.249598	0.379649	ARAP1
ARAP3	0.732388	0.238726	ARAP3
ARC	-0.634078	-0.105847
ARF3	0.2131	0.553998
ARFGAP1	0.816766	0.409105
ARFRP1	0.265098	0.132803
ARG2	-0.66991	-0.0829683	ARG2
ARGFX	0.994641	0.407687
ARGFXP2	0.66347	0.220099
ARHGAP10	-0.893226	-0.15715	ARHGAP10
ARHGAP11A	1.14691	0.606563
ARHGAP11B	0.947182	0.541996
ARHGAP18	-0.734551	-0.0701904	ARHGAP18
ARHGAP22	0.960753	0.339228	ARHGAP22
ARHGAP25	0.464818	0.199803	ARHGAP25
ARHGAP26	-0.452195	-0.042316	ARHGAP26
ARHGAP27	-0.90244	-0.00717948	ARHGAP27
ARHGAP28	0.427363	0.18803
ARHGAP33	0.927462	0.309503
ARHGAP36	-2.93433	-0.305638	ARHGAP36
ARHGAP39	0.25021	0.171306	ARHGAP39
ARHGAP4	1.24843	0.0522998	ARHGAP4
ARHGAP40	-1.01195	-0.227247
ARHGAP44	-1.05454	-0.0669018
ARHGAP6	-1.66989	-0.270793
ARHGAP8	0.952427	0.419006
ARHGAP9	0.610326	0.049382
ARHGDIA	0.197432	0.472924
ARHGDIG	-1.19464	-0.225869
ARHGEF1	0.643394	0.47197	ARHGEF1
ARHGEF10L	-1.60054	-0.46335	ARHGEF10L
ARHGEF15	-0.615723	-0.154951
ARHGEF17	0.299022	0.185589	ARHGEF17
ARHGEF19	0.29281	0.299605	ARHGEF19
ARHGEF25	0.463138	0.356892
ARHGEF33	1.14487	0.0347009	ARHGEF33
ARHGEF37	-0.384624	-0.059676	ARHGEF37
ARHGEF38	-0.763238	-0.17141
ARHGEF6	-0.766276	-0.248135
ARID3A	0.864129	0.597184	ARID3A
ARID3B	0.314193	0.542741	ARID3B
ARIH2	-0.479901	-0.0683466
ARL13A	0.520053	0.260777
ARL13B	0.67405	0.557184
ARL14	1.31867	0.195119
ARL2-SNX15	1.53779	0.236504
ARL2BP	0.149775	0.568901	ARL2BP
ARL4A	-0.709008	-0.00609748	ARL4A
ARL4C	0.611782	0.390716	ARL4C
ARL4D	-0.637381	-0.0619251	ARL4D
ARL6IP1	0.545635	0.500108
ARL6IP5	-0.84541	-0.271972	ARL6IP5
ARL6IP6	0.564382	0.581495	ARL6IP6
ARL9	0.633535	0.265829	ARL9
ARMC1	0.424621	0.439167
ARMC10	0.25555	0.481402	ARMC10
ARMC3	-2.54826	-0.0686138
ARMC4	-1.34526	-0.0512616
ARMC7	0.345421	0.652607
ARMC8	0.259955	0.65767
ARMC9	0.38226	0.224148
ARMCX1	-0.850899	-0.105912
ARNT2	0.689217	0.0674388	ARNT2
ARNTL	0.514602	0.353052	ARNTL
ARNTL2	0.41677	0.300283
ARPC1A	0.427609	0.489087	ARPC1A
ARPC1B	1.30812	0.41273
ARPC4	-0.200729	-0.000916329
ARPC5	0.279691	0.489502
ARPC5L	0.260471	0.332289	ARPC5L
ARPM1	0.784963	0.456304
ARPP21	-2.81741	-0.274873
ARRB1	-0.9236	-0.294633
ARRB2	0.429518	0.224496
ARRDC2	-0.338706	-0.135711	ARRDC2
ARRDC3	-0.801779	-0.200989	ARRDC3
ARRDC4	0.851799	0.266634	ARRDC4
ARRDC5	1.04268	0.291299
ARSB	0.628015	0.338679	ARSB
ARSE	1.39479	0.298292
ARSF	-3.86188	-0.147886	ARSF
ARSG	-1.25698	-0.0328612
ARSH	-1.83124	-0.266694
ARSI	1.20404	0.28374	ARSI
ARSJ	1.32324	0.429804	ARSJ
ARSK	0.270487	0.227043
ART1	-4.68369	-0.293473
ART3	-3.09479	-0.291505	ART3
ART4	-2.05791	-0.297091
ART5	-1.80468	-0.270579	ART5
ARTN	3.19424	0.437702	ARTN
ARVCF	0.319706	0.365915	ARVCF
ARX	-2.17628	-0.247434	ARX
ASAH1	-1.11342	-0.201688
ASAP1	0.924273	0.587982	ASAP1
ASAP2	0.344041	0.524602	ASAP2
ASAP3	-1.26735	-0.28906
ASB10	-4.15968	-0.307881
ASB11	-4.97571	-0.285319	ASB11
ASB12	-3.4999	-0.308911
ASB14	-2.35266	-0.306095
ASB15	-4.56368	-0.30063
ASB16	-2.31932	-0.264379	ASB16
ASB18	-2.3541	-0.182597	ASB18
ASB2	-2.13786	-0.296961	ASB2
ASB3	0.269511	0.454511
ASB4	-3.29074	-0.312685
ASB5	-2.46096	-0.286309
ASB6	0.185416	0.40419	ASB6
ASB8	-1.16662	-0.240455
ASCC1	0.296622	0.47555
ASCL2	1.1685	0.319367	ASCL2
ASCL3	-5.21638	-0.133011
ASCL4	1.54315	0.0636166	ASCL4
ASF1B	1.49805	0.58942
ASGR2	-0.81992	-0.15877
ASMT	1.44713	0.00773244
ASMTL-AS1	0.906613	0.0702302
ASNS	0.973145	0.323826
ASPA	-3.67255	-0.366945
ASPG	-1.62166	-0.239819	ASPG
ASPHD1	0.911664	0.0328029
ASPHD2	0.908043	0.257961
ASPM	1.20699	0.503356
ASPN	2.60499	0.245957	ASPN
ASPRV1	1.74115	0.0571565	ASPRV1
ASPSCR1	0.295754	0.424536	ASPSCR1
ASRGL1	-0.716852	-0.00769485	ASRGL1
ASTE1	0.44591	0.566901	ASTE1
ASTN1	-1.2326	-0.255564	ASTN1
ASTN2	0.857344	0.238545	ASTN2
ASUN	0.377927	0.508856
ASXL1	0.368455	0.421112	ASXL1
ASXL3	-1.3669	-0.148143	ASXL3
ATAD2	1.47586	0.464109
ATAD3A	0.474655	0.28108
ATAD3B	0.627662	0.163144
ATAD5	1.02873	0.603458
ATAT1	0.257125	0.305659
ATF2	0.201781	0.50472
ATF5	0.790287	0.219806
ATF7IP2	0.493232	0.0247679	ATF7IP2
ATG12	0.236135	0.416874
ATG13	0.268674	0.342448	ATG13
ATG2A	0.190151	0.351943
ATG3	0.169633	0.557629
ATG5	0.218393	0.527085	ATG5
ATG7	-0.353377	-0.105666	ATG7
ATG9B	-0.743417	-0.0831404
ATHL1	1.3836	0.283129	ATHL1
ATIC	0.580322	0.419825	ATIC
ATL1	-1.1152	-0.0953179	ATL1
ATL3	0.357399	0.510787
ATOH7	1.47145	0.397474	ATOH7
ATOH8	-1.74703	-0.363451	ATOH8
ATP10B	-1.60828	-0.141905
ATP11C	0.378858	0.335764
ATP12A	-2.63269	-0.0420906	ATP12A
ATP13A1	0.18017	0.585558
ATP13A2	0.395586	0.397983
ATP13A3	0.839751	0.545329
ATP13A4	-2.56898	-0.167379	ATP13A4
ATP1A1OS	-0.587153	-0.0955923
ATP1A2	-4.31292	-0.303479	ATP1A2
ATP1A3	-1.2982	-0.186195
ATP1A4	-1.85051	-0.217337	ATP1A4
ATP1B2	-0.626276	-0.173966
ATP1B3	1.00838	0.73367	ATP1B3
ATP1B4	-2.49783	-0.259434	ATP1B4
ATP2A1	-5.5679	-0.271345	ATP2A1
ATP2A2	-1.08862	-0.147995	ATP2A2
ATP2A3	-1.63663	-0.270177	ATP2A3
ATP2B1	0.713548	0.447411	ATP2B1
ATP2B2	-4.31544	-0.320531	ATP2B2
ATP2B4	0.460684	0.360085	ATP2B4
ATP2C1	0.731049	0.594618	ATP2C1
ATP5A1	-0.999525	-0.359402
ATP5B	-0.646001	-0.0883095	ATP5B
ATP5C1	-0.456716	-0.163025
ATP5D	-0.35924	-0.231024
ATP5F1	-0.593677	-0.269727	ATP5F1
ATP5G1	-0.290571	-0.00414921	ATP5G1
ATP5I	-0.437511	-0.216274
ATP5J	-0.582364	-0.310664	ATP5J
ATP5L	-0.580938	-0.120144
ATP5L2	-0.653844	-0.0702637	ATP5L2
ATP5O	-0.654534	-0.399874	ATP5O
ATP6AP2	0.206743	0.467321	ATP6AP2
ATP6V0A4	-4.00751	-0.348507
ATP6V0B	0.312939	0.184763
ATP6V0D2	1.0038	0.191005
ATP6V0E2	-1.21155	-0.165354
ATP6V1B1	-4.32219	-0.185753
ATP6V1C1	0.791947	0.444369	ATP6V1C1
ATP6V1C2	-1.87356	-0.200153	ATP6V1C2
ATP6V1E2	0.535082	0.393817
ATP6V1G2	-1.0001	-0.240577
ATP6V1G3	-2.06608	-0.117504	ATP6V1G3
ATP7B	-1.74067	-0.0827154
ATP8A1	-1.80148	-0.317904
ATP8A2	1.55369	0.170511	ATP8A2
ATP8B2	0.425603	0.288684	ATP8B2
ATP8B3	2.00844	0.316989	ATP8B3
ATP8B4	-0.378931	-0.107466	ATP8B4
ATPAF1	-0.793591	-0.102596	ATPAF1
ATR	0.344106	0.619371
ATRN	0.290319	0.494064	ATRN
ATXN2L	0.379222	0.54137
ATXN7L3	0.113236	0.589009
AUH	-0.663541	-0.0907776	AUH
AUP1	0.361298	0.529624
AURKA	1.674	0.392619
AURKAPS1	1.50734	0.506904
AURKB	1.79905	0.455115
AVL9	0.258475	0.466111	AVL9
AVPR2	-1.41471	-0.306659	AVPR2
AXDND1	2.10553	0.591058
AXIN1	0.40499	0.579453	AXIN1
AXL	0.86364	0.175231	AXL
AZGP1	-4.52109	-0.314925
AZGP1P1	-2.60143	-0.313561
AZI1	0.920834	0.417268
AZIN1	0.179615	0.42399	AZIN1
AZU1	-0.761151	-0.0967241
B2M	0.643348	0.27654
B3GALNT1	-0.35854	-0.00958582
B3GALT1	-3.08527	-0.260303	B3GALT1
B3GALT2	-0.562826	-0.0885951	B3GALT2
B3GALT5	-2.46164	-0.235348
B3GALT6	0.542637	0.30588
B3GALTL	0.495122	0.501111	B3GALTL
B3GAT2	0.990734	0.0434334	B3GAT2
B3GAT3	0.806499	0.372203	B3GAT3
B3GNT3	-1.00862	-0.0562705	B3GNT3
B3GNT4	1.85487	0.376144
B3GNT6	-2.96885	-0.137536
B3GNT7	-1.58991	-0.0748307
B3GNT8	-1.06292	-0.126819	B3GNT8
B3GNT9	0.845523	0.519076	B3GNT9
B4GALNT1	2.13508	0.4365
B4GALNT2	1.9422	0.0870927	B4GALNT2
B4GALNT3	0.463982	0.551275	B4GALNT3
B4GALNT4	1.60929	0.378073	B4GALNT4
B4GALT1	0.358401	0.251988	B4GALT1
B4GALT2	0.512184	0.233296	B4GALT2
B4GALT3	0.336312	0.367582
B4GALT4	0.649302	0.500004	B4GALT4
B4GALT5	-0.814182	-0.0410625	B4GALT5
B4GALT6	-0.524012	-0.0185574	B4GALT6
B4GALT7	0.300404	0.273389
B7H6	0.611192	0.304227
BAALC	1.3513	0.215577	BAALC
BACE2	-0.408314	-0.090656
BAD	0.29693	0.34485
BAG1	-0.672966	-0.21396	BAG1
BAG2	0.92609	0.383063	BAG2
BAG4	0.437499	0.423189
BAGE	3.05514	0.176705
BAHCC1	0.323409	0.409038
BAI2	1.38258	0.233934	BAI2
BAI3	-2.11808	-0.383774	BAI3
BAIAP2L1	0.528837	0.406598	BAIAP2L1
BAIAP2L2	0.632798	0.185726	BAIAP2L2
BAK1	0.787685	0.322691	BAK1
BAMBI	-0.616825	-0.0253329	BAMBI
BANF1	0.546828	0.470982
BANP	0.3326	0.568906	BANP
BARHL1	0.865838	0.139309	BARHL1
BARHL2	1.57679	0.226246	BARHL2
BARX1	1.24516	0.291722	BARX1
BARX2	-2.34686	-0.385405	BARX2
BASP1	1.52395	0.335113	BASP1
BASP1P1	1.6864	0.354181
BATF2	1.69084	0.0545136	BATF2
BATF3	0.426597	0.00863042
BAX	0.617921	0.355282	BAX
BAZ1A	0.203332	0.614299	BAZ1A
BAZ1B	0.373006	0.535225	BAZ1B
BBC3	0.666464	0.253469	BBC3
BBOX1	-0.898122	-0.0282904	BBOX1
BCAM	0.950246	0.428074	BCAM
BCAN	1.18433	0.237263
BCAP31	0.369288	0.378714	BCAP31
BCAR1	0.379686	0.465491	BCAR1
BCAR3	0.408429	0.153358	BCAR3
BCAR4	0.878606	0.25433
BCAS1	-2.60211	-0.208513	BCAS1
BCAS4	1.79361	0.382795	BCAS4
BCAT1	1.62885	0.345292	BCAT1
BCHE	1.69972	0.194998	BCHE
BCKDHA	-0.676618	-0.213479
BCKDHB	-1.21853	-0.173173	BCKDHB
BCL11B	0.353308	0.474925	BCL11B
BCL2A1	0.99215	0.176696	BCL2A1
BCL2L10	0.733448	0.237575	BCL2L10
BCL2L11	0.423381	0.338657	BCL2L11
BCL2L12	1.11203	0.477096
BCL2L15	-2.7819	-0.204457
BCL2L2-PABPN1	1.25018	0.231357
BCL7A	0.309451	0.446888	BCL7A
BCL7C	0.412843	0.246746
BCL9L	0.257185	0.36111	BCL9L
BCO2	-0.705903	-0.115417	BCO2
BCORL1	0.387556	0.398688	BCORL1
BCORP1	0.907459	0.00496759
BCRP2	0.555271	0.327433
BCRP3	0.868681	0.43448
BDH2	-0.819079	-0.334336
BDNF	0.641862	0.313838	BDNF
BDNF-AS1	-1.06658	-0.103222
BEND3	0.234581	0.372566
BEND4	1.26852	0.39203
BEND6	1.48567	0.443904
BEND7	-1.67764	-0.201719
BEST2	2.2968	0.0954088	BEST2
BEST3	-2.70397	-0.277694
BEST4	0.857324	0.190018
BET1	0.273233	0.282937	BET1
BET3L	1.13356	0.165234
BEX4	-1.60874	-0.134967
BFAR	0.474685	0.502197
BFSP1	1.34195	0.528361	BFSP1
BFSP2	0.857592	0.388665
BGLAP	1.19914	0.11173
BGN	1.5357	0.363254	BGN
BHLHA15	-2.62237	-0.139086
BHLHE22	-0.523009	-0.0200212
BHMT	1.2869	0.190529	BHMT
BHMT2	-1.99571	-0.243766
BICD1	1.5189	0.5013
BICD2	0.328612	0.743927	BICD2
BID	0.93861	0.54116	BID
BIN1	-1.83346	-0.296899	BIN1
BIN2	0.39267	0.0594804
BIRC2	0.546144	0.055436
BIRC5	1.70084	0.598337	BIRC5
BIRC7	0.59951	0.126262	BIRC7
BIRC8	0.395245	0.484438
BK250D10.8	2.60749	0.489203
BLK	1.22679	0.100781	BLK
BLM	1.04923	0.423958
BLNK	-1.59038	-0.282649	BLNK
BLOC1S1	-0.421858	-0.129932
BLOC1S3	0.889754	0.597146
BLVRB	-0.6218	-0.103959
BMF	0.774312	0.142654	BMF
BMP1	1.6844	0.460015	BMP1
BMP15	-2.21543	-0.0712869
BMP2	0.943412	0.414787	BMP2
BMP5	-1.16035	-0.263845	BMP5
BMP8A	2.84806	0.505857	BMP8A
BMP8B	0.930585	0.135609	BMP8B
BMPER	-0.690047	-0.115766	BMPER
BMPR1B	1.03405	0.260651	BMPR1B
BMS1	0.183636	0.422755
BMX	-1.56398	-0.291594	BMX
BNC1	1.29023	0.595384	BNC1
BNIP2	0.123242	0.562633	BNIP2
BNIPL	-1.69428	-0.203065
BOC	-1.92112	-0.214477	BOC
BOD1P	0.195818	0.310604
BOK-AS1	4.29794	0.0848211
BOLA3	0.327093	0.475732	BOLA3
BOLL	-0.996072	-0.15276
BOP1	0.849498	0.331814	BOP1
BORA	1.11323	0.414632	BORA
BPESC1	1.33583	0.354726
BPGM	0.673151	0.370691	BPGM
BPHL	-0.300325	-0.047266
BPI	-0.831235	-0.128364
BPIFA1	-3.43945	-0.130759
BPIFA2	-11.5119	-0.166653
BPIFA4P	-2.25577	-0.176776
BPIFB1	-4.97722	-0.150524
BPIFB2	-3.66344	-0.210998
BPIFB3	-2.18436	-0.0859752	BPIFB3
BPIFB6	-2.6332	-0.220181
BRAP	0.101976	0.51917
BRAT1	0.785856	0.324388	BRAT1
BRCA1	1.07514	0.586485	BRCA1
BRCA2	1.18786	0.556997	BRCA2
BRD3	0.235418	0.503165
BRD4	0.206819	0.654387	BRD4
BRD9	0.465721	0.381639	BRD9
BRDT	4.85527	0.136579
BREA2	1.44512	0.321284
BRF1	0.320497	0.346844
BRF2	0.424775	0.242407
BRI3	0.257231	0.370781	BRI3
BRI3BP	0.342768	0.342809
BRIP1	1.0215	0.500213
BRIX1	0.618405	0.614636
BRK1	-0.514215	-0.229535
BRMS1	0.900302	0.320372
BRMS1L	0.219777	0.402076	BRMS1L
BRP44	-0.522272	-0.0591585
BRP44L	-1.59019	-0.404348
BRS3	0.845869	0.159174
BRSK1	1.1192	0.391429
BRSK2	1.58137	0.134178
BSG	0.457356	0.360395
BSND	-3.22018	-0.234526
BSPRY	-1.66881	-0.337269
BST1	-0.498902	-0.0753663
BST2	2.55558	0.193555
BTBD1	-0.698527	-0.0171464
BTBD16	1.99053	0.238166
BTBD17	1.21739	0.0956808	BTBD17
BTBD19	0.714235	0.295168
BTBD2	0.147264	0.569731	BTBD2
BTBD9	-0.823013	-0.111644	BTBD9
BTC	-2.11747	-0.179287	BTC
BTD	-0.753783	-0.227905
BTF3	-0.433976	-0.0240354	BTF3
BTG1	0.468913	0.340299	BTG1
BTG2	-1.35089	-0.190698	BTG2
BTG3	0.383261	0.359697	BTG3
BTG4	1.67637	0.20851	BTG4
BTN1A1	1.10076	0.226178
BTN2A1	0.278132	0.355422
BTN2A2	0.410716	0.101519
BTN2A3P	0.641296	0.29479
BTN3A1	0.739736	0.218217
BTN3A2	0.686665	0.260338
BTN3A3	0.742799	0.22239
BUB1	1.38936	0.521358
BUB1B	1.31119	0.636562
BUB3	0.575878	0.534413	BUB3
BUD31	0.320669	0.45269	BUD31
BVES	-0.802578	-0.158078
BVES-AS1	-1.28833	-0.267992
BYSL	0.395754	0.483824
BZRAP1	-0.854791	-0.185761
C10orf10	-1.28684	-0.274315
C10orf105	0.462258	0.0565018	C10orf105
C10orf107	-3.7351	-0.0972921
C10orf108	-1.44654	-0.189537
C10orf11	-0.49807	-0.0856235	C10orf11
C10orf114	1.01851	0.36544
C10orf128	-0.753615	-0.190641	C10orf128
C10orf136	-1.41914	-0.210403
C10orf2	0.247068	0.399377
C10orf25	0.51757	0.164322
C10orf28	0.34811	0.575948
C10orf32	-0.786307	-0.19544
C10orf35	1.09928	0.326871	C10orf35
C10orf46	0.240773	0.425652
C10orf47	0.569077	0.383887
C10orf54	-0.5634	-0.118333	C10orf54
C10orf55	1.52692	0.387159
C10orf67	0.834916	0.164546
C10orf71	-3.59167	-0.300348
C10orf81	-3.62434	-0.235552
C10orf88	0.28147	0.469027
C10orf90	-2.76558	-0.175566	C10orf90
C10orf91	1.85013	0.470942
C10orf95	-1.28706	-0.0565529
C11orf16	0.646599	0.0446995
C11orf20	1.4916	0.193144
C11orf21	0.563807	0.0546242
C11orf24	0.884508	0.541447	C11orf24
C11orf35	0.363097	0.368103
C11orf41	1.7283	0.576728
C11orf42	0.689117	0.284136
C11orf45	0.582387	0.328268	C11orf45
C11orf48	0.270319	0.299881
C11orf54	-0.735175	-0.0248527
C11orf61	0.19259	0.357956
C11orf63	0.463634	0.332216
C11orf67	-0.440502	-0.249638
C11orf68	0.232598	0.350941
C11orf74	-0.377447	-0.119334
C11orf80	0.321302	0.338704
C11orf82	1.04423	0.542324	C11orf82
C11orf84	1.37741	0.616031
C11orf85	1.85308	0.0814123
C11orf87	3.73281	0.214805	C11orf87
C11orf88	-0.611616	-0.0608168
C11orf9	-1.15176	-0.102525
C11orf92	-0.853238	-0.0744014	C11orf92
C11orf95	0.375903	0.483826
C11orf96	-0.936022	-0.0905959
C12orf23	0.700413	0.37427
C12orf26	-0.66267	-0.22761
C12orf29	-0.688282	-0.0854211
C12orf32	0.453063	0.561341
C12orf35	0.418639	0.383343
C12orf39	-4.12098	-0.338037
C12orf40	-1.21998	-0.0700607
C12orf42	1.17832	0.330988
C12orf43	0.14749	0.440589
C12orf44	0.306111	0.488217	C12orf44
C12orf45	0.331585	0.261842
C12orf47	0.421582	0.449416
C12orf5	0.356483	0.459317
C12orf50	1.26058	0.2687
C12orf53	0.876135	0.164668
C12orf59	2.32757	0.0657401
C12orf60	0.27202	0.257747
C12orf65	0.554444	0.519139
C12orf70	1.36303	0.420981
C12orf74	-2.22882	-0.0560896
C12orf75	1.42962	0.301553
C12orf76	0.477396	0.386477
C13orf33	-1.23722	-0.124531
C14orf101	0.371478	0.52963
C14orf105	1.27911	0.0548255
C14orf109	0.399837	0.585186
C14orf118	0.209246	0.425203
C14orf119	0.397868	0.595249
C14orf126	0.285781	0.527305
C14orf132	-0.617215	-0.0499655	C14orf132
C14orf135	0.28122	0.422809
C14orf149	0.96958	0.486298
C14orf159	-1.41631	-0.282018
C14orf162	1.32664	0.238627
C14orf166	0.195276	0.251331
C14orf169	0.389124	0.552144
C14orf180	-4.53052	-0.304443	C14orf180
C14orf183	0.971451	0.103284
C14orf23	-0.907333	-0.0745952
C14orf39	-0.74911	-0.329853	C14orf39
C14orf45	-1.29045	-0.0845885
C14orf55	1.78045	0.348608
C14orf79	0.238337	0.237163
C14orf80	1.2302	0.361651
C15orf17	-0.732468	-0.0219594
C15orf23	1.08285	0.673364
C15orf26	-0.497387	-0.054021
C15orf27	-0.682823	-0.154536	C15orf27
C15orf33	-0.437198	-0.0277018
C15orf42	0.883886	0.490904
C15orf43	-2.02431	-0.0174868
C15orf44	0.222542	0.589749
C15orf48	-1.48038	-0.21592
C15orf52	-1.45127	-0.379813
C15orf54	1.0089	0.0274591
C15orf55	1.74043	0.243158
C15orf58	-0.434318	-0.0472307
C15orf60	1.30151	0.511046	C15orf60
C15orf62	-2.49815	-0.292167
C16orf13	0.571816	0.440714
C16orf42	0.253283	0.290559
C16orf45	-1.29323	-0.233258
C16orf5	-0.371737	-0.0736871
C16orf53	0.267758	0.47107
C16orf54	0.55678	0.10971	C16orf54
C16orf55	0.632654	0.385106
C16orf57	1.1429	0.65455
C16orf59	1.91428	0.586205
C16orf7	-0.664845	-0.141893
C16orf71	-1.41961	-0.0457017
C16orf72	0.210256	0.423414
C16orf73	2.72208	0.0632102
C16orf74	1.70931	0.554506
C16orf79	1.06892	0.181904
C16orf80	0.373077	0.615606	C16orf80
C16orf86	-0.607254	-0.281502
C16orf87	0.371999	0.595685	C16orf87
C16orf88	0.294273	0.488336
C16orf89	-4.77757	-0.27636
C16orf90	1.62953	0.115329
C16orf91	0.193579	0.365199
C16orf95	0.285788	0.463893
C17orf103	-1.05121	-0.274066
C17orf104	0.418741	0.206756
C17orf107	-0.691843	-0.0605839
C17orf108	-1.07418	-0.237605
C17orf109	-2.58274	-0.402282
C17orf110	-2.5092	-0.0712897
C17orf28	-1.71177	-0.159579
C17orf47	0.988777	0.260459
C17orf51	0.752949	0.399006
C17orf53	1.24342	0.578544
C17orf56	0.550119	0.501635
C17orf59	-0.246112	-0.0119694
C17orf62	0.514186	0.395418
C17orf64	0.724075	0.384543
C17orf65	0.260722	0.400817
C17orf66	0.844916	0.134954
C17orf67	0.68247	0.225123	C17orf67
C17orf72	-2.1017	-0.0668236
C17orf74	0.736722	0.0270515
C17orf78	0.687941	0.490767	C17orf78
C17orf79	0.334836	0.267537
C17orf82	0.765832	0.315124
C17orf90	0.518852	0.353243
C17orf96	0.808934	0.344618
C17orf97	-0.983517	-0.0365682
C17orf99	1.4256	0.451086	C17orf99
C18orf21	0.192982	0.118255
C18orf25	-0.850934	-0.0630782	C18orf25
C18orf26	-4.72983	-0.194007
C18orf34	-2.41259	-0.251739
C18orf54	1.44329	0.436523	C18orf54
C18orf56	1.24925	0.228586
C18orf62	1.3193	0.471013
C18orf8	0.154294	0.3227	C18orf8
C19orf10	0.480538	0.286428	C19orf10
C19orf18	-0.449403	-0.0114416
C19orf21	0.667338	0.025667
C19orf24	0.264293	0.167298	C19orf24
C19orf25	0.284958	0.188657
C19orf29	0.322669	0.613325
C19orf35	0.429298	0.199459
C19orf38	0.603151	0.0402192
C19orf40	1.0424	0.425572	C19orf40
C19orf43	0.205124	0.422548
C19orf45	1.1371	0.22906
C19orf46	-0.665142	-0.136025
C19orf47	-0.363788	-0.030331
C19orf48	0.790593	0.451197
C19orf52	0.193235	0.527113
C19orf53	0.208185	0.549918
C19orf54	0.29868	0.407457
C19orf55	0.347567	0.40454
C19orf57	0.381172	0.148924	C19orf57
C19orf59	1.84391	0.174104
C19orf6	0.27627	0.476171
C19orf60	0.341108	0.267854
C19orf63	0.292586	0.319535
C19orf66	0.94902	0.355557
C19orf70	-0.423557	-0.126518
C19orf71	0.300319	0.289983
C19orf76	-0.471927	-0.046712
C19orf77	2.40118	0.196064	C19orf77
C19orf81	2.25564	0.349112
C1orf100	0.920114	0.328785
C1orf105	-2.11164	-0.227103
C1orf109	0.276833	0.45231
C1orf111	0.579867	0.127822
C1orf112	1.04725	0.384624
C1orf114	-1.19336	-0.0910785
C1orf115	-1.48431	-0.23602
C1orf116	-1.51047	-0.148995
C1orf123	-0.176623	-0.066232
C1orf126	-1.1334	-0.183738	C1QTNF7
C1orf127	-2.52815	-0.281231	C1QTNF9
C1orf129	-0.784602	-0.0531029
C1orf130	-3.70633	-0.276108	C1R
C1orf131	0.392732	0.54021
C1orf135	1.70519	0.495711
C1orf140	-0.854587	-0.160771
C1orf141	-2.04041	-0.0353968
C1orf144	0.106184	0.406762
C1orf146	0.945577	0.0813525
C1orf150	-0.910391	-0.130432
C1orf158	-5.16859	-0.0843601
C1orf159	0.65769	0.36782	C1orf116
C1orf168	-2.79986	-0.246166
C1orf170	-2.52807	-0.338049
C1orf173	-4.43144	-0.0724324
C1orf174	0.272934	0.451681
C1orf177	-2.33161	-0.285024
C1orf180	1.79078	0.361673
C1orf182	0.6842	0.428684
C1orf187	0.857474	0.115118
C1orf189	-1.75109	-0.0637915
C1orf192	-1.73935	-0.164578
C1orf194	-2.52763	-0.0709565
C1orf201	0.48447	0.541995
C1orf204	-1.61239	-0.161442
C1orf210	-1.38165	-0.26597	C1orf159
C1orf213	0.332637	0.150781
C1orf216	0.66947	0.286121
C1orf220	0.721355	0.289295
C1orf226	0.429324	0.351003
C1orf31	0.644859	0.50533
C1orf35	0.464122	0.361041
C1orf38	0.903559	0.131498
C1orf50	0.257524	0.199751
C1orf52	0.215863	0.374664
C1orf53	0.326379	0.273871
C1orf63	0.368491	0.3057
C1orf74	0.736616	0.175363
C1orf85	0.41747	0.312878
C1orf86	0.581214	0.343558
C1orf87	-5.82981	-0.0700849
C1orf88	-3.99869	-0.0944717
C1orf94	1.67046	0.0463868
C1orf95	-1.14881	-0.28403
C1orf96	0.946941	0.420748
C1orf98	1.58469	0.0355194
C1QA	0.699723	0.0157119
C1QB	0.842352	0.0685465
C1QC	0.777119	0.102149
C1QL1	3.0665	0.0827487
C1QL3	-0.621181	-0.130216
C1QL4	3.20991	0.347057
C1QTNF1	0.50193	0.150864
C1QTNF2	-0.432792	-0.182406	C1orf86
C1QTNF6	2.62078	0.421924	C1orf87
C1QTNF7	-3.36755	-0.236676
C1QTNF9	-1.86703	-0.17738	C1orf94
C1QTNF9B-AS1	-1.24914	-0.137142	C1orf95
C1R	0.272044	0.194343
C1S	0.646302	0.247365
C2	1.07893	0.207941
C20orf112	0.562135	0.311815
C20orf118	0.580131	0.488829
C20orf123	1.24099	0.254979
C20orf132	-1.17343	-0.172153
C20orf141	3.63932	0.220173
C20orf144	1.57919	0.292346
C20orf151	-1.11586	-0.0297399
C20orf160	-0.763631	-0.201387
C20orf166	-4.00847	-0.286234
C20orf166-AS1	-2.37882	-0.272771
C20orf195	0.987498	0.0682166
C20orf197	1.92612	0.104486
C20orf20	1.24288	0.504589
C20orf201	1.03667	0.173862
C20orf202	-0.525416	-0.0674663
C20orf203	1.00053	0.232292
C20orf26	-2.95545	-0.21781
C20orf27	0.804805	0.428475	C20orf27
C20orf3	0.681641	0.233156
C20orf30	0.320459	0.519137
C20orf4	0.373513	0.424783
C20orf72	0.892438	0.517216
C20orf85	-3.9046	-0.0770607
C20orf94	0.511469	0.350939
C20orf96	-0.38116	-0.0632392
C21orf128	-1.00683	-0.0742999
C21orf15	-4.7236	-0.234609
C21orf33	-0.915034	-0.290256	C21orf33
C21orf37	-1.72133	-0.195756
C21orf49	-0.642748	-0.159048
C21orf56	0.651381	0.388631
C21orf58	0.530164	0.228872
C21orf62	-0.840525	-0.164236
C21orf63	-1.05495	-0.154458
C21orf7	-1.06228	-0.186261
C21orf90	3.57714	0.198395
C22orf24	0.726158	0.378238
C22orf25	0.350742	0.280074
C22orf26	0.60814	0.378434
C22orf29	0.179782	0.373099	C22orf29
C22orf32	-1.03758	-0.399273
C22orf34	0.76615	0.0619186
C22orf43	0.520403	0.0672335
C22orf45	0.846873	0.0645444
C22orf46	0.493115	0.405204
C2CD2L	-0.719329	-0.0636811
C2CD4A	0.454941	0.0995049	C2CD4A
C2CD4B	-1.67366	-0.247588	C2CD4B
C2CD4C	1.74349	0.330951
C2orf27A	1.05939	0.518984
C2orf27B	0.877739	0.361565
C2orf40	-3.37617	-0.358491	C2orf40
C2orf44	0.513291	0.463916
C2orf48	1.99761	0.316518
C2orf50	-2.48743	-0.0758413
C2orf51	1.87081	0.489372
C2orf53	1.21242	0.392576
C2orf54	-2.99223	-0.339966
C2orf55	-1.74369	-0.2005
C2orf61	0.766513	0.243862
C2orf62	-1.7614	-0.0696795
C2orf65	1.4801	0.0782026
C2orf66	1.0475	0.219001
C2orf70	-1.061	-0.0301371
C2orf71	-1.95454	-0.0427981	C2orf71
C2orf73	-3.72691	-0.077583
C2orf77	-2.74794	-0.0652063
C2orf80	1.23247	0.060963
C2orf81	0.665884	0.16298
C2orf88	-2.64218	-0.383374
C2orf91	1.62349	0.109675
C3	-1.25627	-0.203069
C3AR1	0.575986	0.122297
C3orf14	-0.837527	-0.0434685
C3orf15	-2.44117	-0.0920395
C3orf17	0.313066	0.510341
C3orf18	-1.41625	-0.277267	C3orf17
C3orf23	-0.885698	-0.205762
C3orf24	-1.04256	-0.211274
C3orf26	0.809966	0.535267
C3orf27	1.17638	0.418779
C3orf30	1.40235	0.120358
C3orf32	-0.830325	-0.166363
C3orf36	0.433994	0.0443664
C3orf37	0.575425	0.641459
C3orf39	-0.463741	-0.0260312
C3orf43	-5.531	-0.297773
C3orf45	-3.63697	-0.319201
C3orf49	-1.08622	-0.16627
C3orf52	0.794093	0.491842
C3orf65	1.61983	0.529095	C3orf52
C3orf71	-0.674156	-0.0163148
C3orf72	2.83313	0.468454
C3orf74	0.739698	0.174289
C3orf75	-0.241177	-0.0233327
C3orf77	1.14386	0.144287
C3orf78	-0.727135	-0.256684
C3P1	1.23078	0.4189
C4BPB	-1.90571	-0.19575	C4BPB
C4orf19	-2.29254	-0.242161
C4orf21	1.17676	0.533752
C4orf22	-1.50517	-0.0730125
C4orf3	-0.793326	-0.0518339
C4orf32	-0.620386	-0.0848986	C4orf32
C4orf33	-0.405743	-0.0901872
C4orf34	-0.629309	-0.0619583
C4orf40	-10.3135	-0.22529
C4orf43	0.315002	0.4105
C4orf46	0.712466	0.4366
C4orf47	0.382874	0.0595914
C4orf48	1.61913	0.162252
C4orf51	1.90169	0.342723
C4orf52	-0.415696	-0.0588976
C4orf6	-1.82396	-0.220239	C4orf6
C5AR1	0.512869	0.180508
C5orf15	0.343637	0.270703	C5orf15
C5orf22	0.176032	0.549713
C5orf25	0.403998	0.294181
C5orf27	-2.95947	-0.242471
C5orf28	0.2506	0.467649	C5orf28
C5orf34	1.12705	0.516871
C5orf38	0.977226	0.28999	C5orf38
C5orf39	0.95629	0.15059
C5orf4	-2.12525	-0.240883
C5orf41	-0.599842	-0.0737191
C5orf45	-0.413009	-0.0671104
C5orf46	-2.77097	-0.212967	C5orf46
C5orf49	-1.52564	-0.0699498
C5orf51	0.281652	0.529009
C5orf54	0.293801	0.359876
C5orf60	1.96965	0.440981
C5orf62	0.922901	0.233966
C5orf63	-0.532445	-0.115147	C5orf63
C5orf65	-0.944865	-0.159624
C6	-4.11268	-0.286385	C6
C6orf1	0.188756	0.488924	C6orf1
C6orf10	3.12399	0.441432
C6orf106	0.16333	0.331537	C6orf106
C6orf115	0.370046	0.472961
C6orf118	-2.00369	-0.0720256
C6orf123	-1.11927	-0.275786
C6orf132	-1.34715	-0.118593
C6orf141	2.26188	0.410818
C6orf147	1.9824	0.524798
C6orf15	1.40085	0.294762	C6orf15
C6orf165	-0.844937	-0.0584597
C6orf170	0.552853	0.430013
C6orf192	-0.83061	-0.268011
C6orf195	-1.85511	-0.308075
C6orf201	0.57352	0.251242
C6orf211	0.186443	0.480819
C6orf221	1.20696	0.24693
C6orf222	1.1077	0.0392025
C6orf223	1.47064	0.273044
C6orf225	-0.842422	-0.145626
C6orf228	0.208267	0.453989
C6orf58	-5.794	-0.172583	C6orf58
C6orf62	0.233742	0.330788	C6orf62
C6orf97	-2.25955	-0.0659459
C6orf99	0.36457	0.146777
C7	-2.95388	-0.217498	C7
C7orf10	1.85632	0.295184	C7orf10
C7orf11	0.625646	0.654174
C7orf13	0.761037	0.223844	C7orf13
C7orf25	0.290011	0.421162
C7orf29	0.463689	0.310496
C7orf33	1.99534	0.218152
C7orf41	-1.34102	-0.291432
C7orf43	0.321131	0.419902
C7orf46	-1.18708	-0.0441774
C7orf49	0.540165	0.550532	C7orf49
C7orf50	0.516577	0.268974
C7orf53	-2.34851	-0.292655
C7orf58	-1.11533	-0.153192
C7orf59	0.29777	0.297052
C7orf61	1.14916	0.242946
C7orf63	-0.857151	-0.0301607
C7orf65	1.38807	0.17195
C7orf69	1.23037	0.47894	C7orf69
C7orf70	0.151976	0.339626
C7orf71	1.41149	0.0787709
C8B	-1.18162	-0.107713
C8orf22	-5.08254	-0.264893
C8orf33	0.396213	0.349867	C8orf22
C8orf34	-1.99762	-0.101697
C8orf37	0.218944	0.165543
C8orf38	0.332358	0.226131	C8orf37
C8orf39	1.25792	0.479234
C8orf42	0.785204	0.380206
C8orf44	0.772748	0.426656
C8orf44-SGK3	1.00299	0.447874
C8orf46	-0.695058	-0.1762	C8orf44-SGK3
C8orf51	0.498514	0.136414
C8orf58	0.316021	0.336691
C8orf59	0.329699	0.159563
C8orf73	-0.370954	-0.0709473
C8orf74	-1.27494	-0.120958
C8orf76	0.438695	0.301224	C8orf74
C8orf77	1.22099	0.298202
C8orf83	0.225274	0.261175
C8orf85	-2.12163	-0.231421
C8ORFK29	2.20815	0.105112
C9	1.68611	0.275652
C9orf100	1.5372	0.358536
C9orf103	-0.811509	-0.0565472
C9orf11	1.36759	0.365763
C9orf114	0.330369	0.483413	C9orf114
C9orf117	0.629836	0.143226
C9orf131	0.899451	0.288178
C9orf135	-5.55253	-0.10672	C9orf135
C9orf139	0.964657	0.070869
C9orf142	0.604264	0.184838
C9orf152	-3.77225	-0.336827
C9orf153	1.82172	0.393334
C9orf163	0.743328	0.393674
C9orf167	0.673075	0.32612
C9orf169	-2.40667	-0.369584
C9orf171	-1.28305	-0.0626022
C9orf172	1.24691	0.194123
C9orf173	1.31331	0.144322
C9orf21	0.477983	0.382424
C9orf24	-3.26038	-0.0752063
C9orf25	0.789098	0.338955
C9orf30	1.01727	0.513849
C9orf30-TMEFF1	0.625438	0.370412
C9orf37	0.358616	0.339019
C9orf40	0.752323	0.488714
C9orf47	-0.473016	-0.106863	C9orf47
C9orf53	3.05206	0.267808
C9orf64	0.364622	0.494381
C9orf66	-1.4487	-0.240898
C9orf69	0.49335	0.533208	C9orf69
C9orf71	-2.44107	-0.302843
C9orf78	0.249814	0.629671
C9orf80	0.135124	0.532044
C9orf84	1.52674	0.288979
C9orf89	0.509569	0.422366	C9orf89
C9orf9	-1.11505	-0.0786293	C9orf9
C9orf91	0.560732	0.311972	C9orf91
CA1	-2.42582	-0.151139
CA10	-3.09882	-0.34592
CA13	-1.73971	-0.214722
CA14	-1.59946	-0.222542
CA2	1.21275	0.245343	CA2
CA3	-5.15714	-0.289867
CA4	-2.96427	-0.288451	CA4
CA5A	1.51631	0.324097
CA5B	-0.558349	-0.0251866
CA5BP1	0.336959	0.410604
CA6	-6.09325	-0.155012	CA6
CA7	-1.15512	-0.112523	CA7
CA8	-2.78124	-0.227826	CA8
CA9	5.79602	0.243567	CA9
CAB39L	-2.2172	-0.5215
CABIN1	0.163587	0.587866
CABLES1	-0.878842	-0.189645	CABLES1
CABLES2	0.752838	0.444519	CABLES2
CABP1	0.745248	0.0729414
CABP5	1.75262	0.490246	CABP5
CABP7	0.959084	0.355686	CABP7
CABS1	-2.47329	-0.134433
CABYR	1.24705	0.276432	CABYR
CACNA1A	0.793955	0.314078
CACNA1B	3.83067	0.315876	CACNA1B
CACNA1C	0.553125	0.210608
CACNA1D	-1.315	-0.240007	CACNA1D
CACNA1F	0.768085	0.298411
CACNA1H	0.579047	0.0192795
CACNA1I	0.518966	0.175729	CACNA1I
CACNA1S	-3.89515	-0.283622
CACNA2D1	-1.48841	-0.115464
CACNA2D2	-1.18162	-0.243356
CACNA2D3	-1.13504	-0.0779952	CACNA2D3
CACNB1	-2.15795	-0.298645
CACNB2	-1.14554	-0.236965
CACNB4	-2.56655	-0.187945	CACNB4
CACNG1	-2.69955	-0.305025
CACNG2	1.32401	0.463782	CACNG2
CACNG3	1.35204	0.249814	CACNG3
CACNG4	0.777327	0.421291	CACNG4
CACNG5	1.69415	0.088953	CACNG5
CACNG6	-3.04863	-0.31098
CACNG7	1.85205	0.452705
CACNG8	0.45747	0.0928926
CACYBP	0.495408	0.428664	CACYBP
CAD	0.65222	0.428581
CADM2	-3.21025	-0.304731	CADM2
CADM3	-1.01626	-0.170477	CADM3
CADPS	-0.827627	-0.170441	CADPS
CADPS2	-1.18293	-0.17817
CAGE1	2.0476	0.4255
CALB1	7.11913	0.0240522	CALB1
CALCA	-1.10628	-0.0634035
CALCOCO1	-0.989985	-0.271528	CALCOCO1
CALD1	0.848621	0.429071
CALHM1	2.44615	0.285751	CALHM1
CALHM3	1.51877	0.199843	CALHM3
CALM3	0.353112	0.30919
CALML6	-5.36727	-0.227771	CALML6
CALN1	0.895134	0.0979756
CALR	0.579199	0.497577
CALU	1.00255	0.57678
CAMK1G	1.34054	0.257232	CAMK1G
CAMK2A	-2.92224	-0.299481	CAMK2A
CAMK2B	-3.02842	-0.310484	CAMK2B
CAMK2G	-0.441255	-0.0101327	CAMK2G
CAMK2N2	2.47938	0.448404
CAMK4	1.11962	0.23135	CAMK4
CAMKK2	0.304612	0.5161
CAMKV	1.39375	0.160953
CAMLG	-0.350782	-0.00217318
CAMSAP2	0.407516	0.586674
CAND1	0.361912	0.185837	CAND1
CAND2	-2.89744	-0.288402
CAP1	0.376727	0.414464	CAP1
CAP2	-2.49911	-0.291806
CAPG	0.39888	0.320489	CAPG
CAPN11	0.592856	0.13712	CAPN11
CAPN12	0.912949	0.38745	CAPN12
CAPN14	-4.27205	-0.188428	CAPN14
CAPN3	-3.17231	-0.295064
CAPN5	-2.66044	-0.229248
CAPN6	-2.03969	-0.292817
CAPN9	-2.69722	-0.160475
CAPNS2	-1.01551	-0.0308482	CAPNS2
CAPRIN2	0.772977	0.230672
CAPS	-2.75025	-0.0849307	CAPS
CAPS2	-1.50356	-0.163433
CAPSL	-4.80034	-0.0778625	CAPSL
CARD10	0.753	0.372725	CARD10
CARD11	1.18218	0.51677	CARD11
CARD14	-0.677216	-0.130108	CARD14
CARD16	0.416761	0.203225
CARD17	0.714456	0.28247
CARD18	0.922141	0.0142547
CARNS1	-2.98538	-0.287847
CARS	0.251358	0.313652	CARS
CASC1	-3.32812	-0.0873097	CASC1
CASC2	-0.675711	-0.0504065
CASC5	1.05757	0.590379
CASK	0.793151	0.528956	CASK
CASP1	0.407539	0.157692	CASP1
CASP12	-0.997142	-0.177859
CASP2	0.388374	0.507474
CASP5	0.945467	0.165909
CASP6	0.379662	0.300094
CASP7	0.283786	0.237892
CASP8	0.417628	0.44776
CASQ1	-5.05716	-0.307323
CASQ2	-1.76571	-0.225369	CASQ2
CAST	-1.06823	-0.224676	CAST
CATSPER1	0.970718	0.388253
CATSPER3	-0.651192	-0.317931
CATSPER4	0.72157	0.326301
CATSPERD	-1.06621	-0.00600917
CAV1	1.74531	0.349753	CAV1
CAV2	0.837282	0.417275	CAV2
CAV3	-3.22501	-0.29869	CAV3
CBFA2T2	0.292587	0.36909	CBFA2T2
CBFB	0.262353	0.561766
CBL	0.407053	0.464289
CBLB	0.991963	0.529323	CBLB
CBLC	0.370195	0.183299	CBLC
CBLN1	-0.823848	-0.171336	CBLN1
CBLN2	2.82795	0.0232805
CBLN3	0.496197	0.22007
CBR3	-0.61578	-0.039797	CBR3
CBR3-AS1	-0.714306	-0.344641
CBR4	-0.613614	-0.131158	CBR4
CBS	1.77932	0.255969
CBWD1	-0.198208	-0.0199305
CBWD3	0.187199	0.434834
CBWD6	0.44322	0.392916
CBX1	0.684391	0.628769
CBX2	1.45108	0.501093	CBX2
CBX3	0.902057	0.509311	CBX3
CBX5	0.394453	0.43955	CBX5
CBX7	-1.22066	-0.302367	CBX7
CBX8	0.909693	0.421613
CCBE1	1.26293	0.207885	CCBE1
CCBL1	0.489488	0.276379	CCBL1
CCBL2	-0.53539	-0.0542216
CCBP2	-0.750085	-0.255873
CCDC102A	0.443061	0.353122
CCDC102B	0.999502	0.3187
CCDC105	1.33964	0.344921
CCDC106	-0.30269	-0.107381	CCDC106
CCDC108	-3.8871	-0.0722816
CCDC109B	0.746734	0.287362	CCDC109B
CCDC11	0.690666	0.0120785
CCDC110	-1.5497	-0.183053
CCDC113	-0.66637	-0.0231316	CCDC113
CCDC116	0.999986	0.179749
CCDC117	0.23869	0.41559
CCDC12	-0.61566	-0.247748	CCDC12
CCDC120	-0.924741	-0.112685
CCDC121	-0.717252	-0.0231128
CCDC125	-0.996083	-0.333885
CCDC127	0.532595	0.428875
CCDC129	-3.44127	-0.271051
CCDC13	-1.12827	-0.0760376
CCDC130	0.258112	0.384393
CCDC134	0.424829	0.245883	CCDC134
CCDC135	-1.40038	-0.063179
CCDC137	0.355907	0.358974
CCDC138	0.344658	0.333645
CCDC14	1.16813	0.506538
CCDC141	-1.43673	-0.256944
CCDC142	0.530459	0.520787
CCDC144A	1.16532	0.110577
CCDC144B	0.919767	0.311427
CCDC144C	1.87109	0.375984
CCDC144NL	2.48931	0.117387
CCDC146	-0.875871	-0.0454291
CCDC147	0.52553	0.135344
CCDC148	-1.65631	-0.118708
CCDC15	0.198773	0.380765
CCDC150	1.69394	0.430956
CCDC153	-1.02609	-0.036637
CCDC154	1.45793	0.192285
CCDC155	3.18608	0.140321
CCDC158	-1.58025	-0.238377
CCDC159	-0.423303	-0.0204176
CCDC160	-3.98523	-0.293975
CCDC162P	2.22972	0.456744
CCDC163P	0.305877	0.217739
CCDC164	-1.21211	-0.05383
CCDC165	0.881571	0.589437
CCDC166	1.50957	0.130984
CCDC167	0.305529	0.331548	CCDC167
CCDC17	-0.605893	-0.0676154
CCDC18	0.680567	0.335478
CCDC19	-1.7405	-0.0584361
CCDC23	0.46434	0.309065
CCDC24	0.807886	0.187413
CCDC3	0.603009	0.291202	CCDC3
CCDC30	-1.10589	-0.0926568
CCDC33	-2.16669	-0.0719154	CCDC33
CCDC34	0.648065	0.405741
CCDC38	2.14561	0.356816
CCDC40	-0.486489	-0.0388677
CCDC41	0.160139	0.463886	CCDC41
CCDC42	1.16284	0.346719
CCDC42B	-2.28034	-0.0801767
CCDC50	0.345646	0.418957
CCDC51	0.284548	0.604464
CCDC56	-0.480215	-0.0307741
CCDC58	0.602985	0.557811
CCDC59	0.190477	0.485655	CCDC59
CCDC6	-0.789244	-0.0351772	CCDC6
CCDC60	-3.27106	-0.086413
CCDC63	-2.34312	-0.220596
CCDC64B	-1.84111	-0.345492
CCDC65	-0.616386	-0.0662852
CCDC69	-1.48479	-0.346861
CCDC71	-0.350349	-0.00889224
CCDC72	-0.48692	-0.221135
CCDC77	0.847332	0.500191
CCDC8	0.797658	0.0360226	CCDC8
CCDC80	-0.8808	-0.00575252	CCDC80
CCDC83	1.19334	0.416137
CCDC84	0.395237	0.292787
CCDC85A	-1.67537	-0.0430197
CCDC86	0.48989	0.608693
CCDC87	1.31877	0.321082
CCDC88A	0.789407	0.288854
CCDC88B	0.686319	0.138999
CCDC89	-0.906793	-0.0330135
CCDC9	0.285194	0.440316
CCDC91	0.21746	0.466596	CCDC91
CCDC93	0.237619	0.371434
CCDC96	-0.658957	-0.0257942
CCDC99	0.388972	0.365697
CCHCR1	0.47686	0.223199
CCIN	1.08358	0.357561
CCL11	3.86978	0.242564	CCL11
CCL14	-2.96307	-0.310039
CCL14-CCL15	-3.02466	-0.0629118
CCL16	-1.68935	-0.177692
CCL17	-0.788687	-0.0749192	CCL17
CCL2	-1.9048	-0.261864	CCL2
CCL20	2.24398	0.0760222	CCL20
CCL21	-0.579146	-0.193884
CCL23	-2.35647	-0.266456
CCL25	1.48137	0.199093	CCL25
CCL26	1.8949	0.278775
CCL28	-4.17618	-0.249123	CCL28
CCL3	0.989768	0.241569
CCL4	0.676475	0.089954
CCL5	1.83937	0.161054	CCL5
CCL7	1.96172	0.0786189
CCM2	1.11105	0.402902	CCM2
CCNA1	2.82538	0.171728
CCNA2	1.13658	0.488625
CCNB1	1.15404	0.355892
CCNB2	1.44073	0.697816
CCND1	0.461064	0.127723	CCND1
CCND2	0.572159	0.456569	CCND2
CCNE1	1.46824	0.43393
CCNE2	1.13914	0.325872
CCNF	0.918204	0.507682	CCNF
CCNG1	-1.10035	-0.344266	CCNG1
CCNG2	-1.18975	-0.242102	CCNG2
CCNH	-0.284834	-0.0488084	CCNH
CCNJ	0.209396	0.40593
CCNK	0.30614	0.578898	CCNK
CCNL2	0.691242	0.209002
CCNT1	0.165979	0.535165	CCNT1
CCNT2	0.227827	0.518077
CCPG1	-0.609855	-0.0357964	CCPG1
CCR1	0.641396	0.0879509	CCR1
CCR5	0.625622	0.0358962	CCR5
CCR8	1.75396	0.273395
CCRL2	0.808953	0.252914
CCRN4L	0.571272	0.251198	CCRN4L
CCS	0.462265	0.181781
CCT2	0.431053	0.155974
CCT3	0.369912	0.390431
CCT4	0.393044	0.512034	CCT4
CCT5	0.725518	0.543333	CCT5
CCT6A	0.695866	0.309254
CCT6B	-1.111	-0.133906	CCT6B
CCT6P1	0.648784	0.522842
CCT6P3	0.376773	0.438209
CCT7	0.267914	0.441102
CCZ1	0.127383	0.436656
CCZ1B	0.130727	0.398785	CCZ1B
CD101	0.424664	0.356842
CD109	0.966025	0.452351	CD109
CD151	0.564763	0.220359	CD151
CD160	-0.559586	-0.262361
CD163	0.63143	0.141479	CD163
CD164L2	-1.27837	-0.315817
CD180	0.542461	0.162334	CD180
CD19	1.31224	0.127776
CD1A	-0.642251	-0.0372743
CD1C	-1.28848	-0.262383
CD1E	-1.27034	-0.242833
CD2	0.515154	0.0040128	CD2
CD200R1	-2.24987	-0.118678
CD207	-1.29356	-0.127912	CD207
CD24	-1.41445	-0.329442
CD247	0.741728	0.170992	CD247
CD248	0.416481	0.116521
CD27	1.02878	0.17073
CD274	1.1153	0.276835
CD276	1.79701	0.568158	CD276
CD28	0.544525	0.0265448	CD28
CD2BP2	0.230114	0.421517
CD300A	0.57114	0.101184
CD300C	0.604747	0.14923	CD300C
CD300E	0.646274	0.0916617	CD300E
CD300LF	1.33152	0.215921
CD300LG	-3.78032	-0.218516	CD300LG
CD302	-0.671529	-0.0251386	CD302
CD320	0.65084	0.277961	CD320
CD34	-1.05441	-0.204318	CD34
CD36	-1.24507	-0.172991	CD36
CD37	0.607506	0.116886
CD38	0.988695	0.259534	CD38
CD3E	0.421288	0.0358702	CD3E
CD3EAP	0.592187	0.420175	CD3EAP
CD4	0.49502	0.113323
CD40	0.494719	0.107574	CD40
CD40LG	-0.955431	-0.192747
CD44	0.572282	0.417954	CD44
CD47	0.505342	0.260958	CD47
CD5	-0.543248	-0.180371	CD5
CD52	0.396636	0.064689	CD52
CD53	0.586407	0.142901	CD53
CD55	-0.67835	-0.00728928	CD55
CD58	0.2709	0.332626	CD58
CD59	-0.411081	-0.133247	CD59
CD68	0.529094	0.321379
CD7	0.996168	0.0959115	CD7
CD72	1.08566	0.0697417
CD79A	1.42384	0.302456
CD80	2.16237	0.398917
CD83	0.32813	0.178921	CD83
CD84	0.898136	0.21554	CD84
CD86	0.85993	0.249722	CD86
CD8A	0.666338	0.00660262	CD8A
CD97	0.375317	0.181296
CD99L2	-0.558463	-0.0255421	CD99L2
CD99P1	0.315064	0.314666
CDAN1	0.278196	0.430847	CDAN1
CDC123	0.145628	0.386963
CDC20	1.63652	0.374815
CDC20B	-0.721142	-0.0796493
CDC23	0.204179	0.379609
CDC25A	0.773545	0.451842
CDC25B	1.38277	0.501005	CDC25B
CDC25C	1.75261	0.45445	CDC25C
CDC27	0.376128	0.524647
CDC42EP2	0.373999	0.182986
CDC42EP3	0.546344	0.317781	CDC42EP3
CDC42EP5	-0.784019	-0.146972
CDC45	1.81294	0.468094	CDC45
CDC6	1.75873	0.553701	CDC6
CDC7	0.94559	0.431311	CDC7
CDCA2	1.29862	0.498085	CDCA2
CDCA3	1.70487	0.630594
CDCA4	1.16425	0.538119
CDCA5	1.93251	0.571197
CDCA7	0.855933	0.417812	CDCA7
CDCA7L	0.719414	0.573162	CDCA7L
CDCA8	1.44002	0.520458
CDH10	-1.29292	-0.202668
CDH11	1.996	0.43771	CDH11
CDH13	0.651863	0.382064	CDH13
CDH15	-1.92199	-0.244018	CDH15
CDH17	-0.60756	-0.0452904
CDH18	1.66699	0.0853866	CDH18
CDH19	-1.99006	-0.174909
CDH2	1.67586	0.114547	CDH2
CDH20	-2.91283	-0.208751	CDH20
CDH22	-1.86902	-0.156696	CDH22
CDH24	1.65348	0.553558
CDH26	-2.23267	-0.0838857	CDH26
CDH3	1.32578	0.443312	CDH3
CDH4	1.26427	0.178587	CDH4
CDH5	-0.484346	-0.0661655	CDH5
CDH6	0.972176	0.283721	CDH6
CDH8	0.722997	0.29166	CDH8
CDHR2	1.0987	0.280592	CDHR2
CDHR3	-2.1891	-0.0658673	CDHR3
CDHR4	-0.808837	-0.0502939	CDHR4
CDIPT	0.286293	0.552149
CDK1	1.27027	0.605391	CDK1
CDK11A	0.362092	0.262321
CDK12	0.305294	0.56178	CDK12
CDK14	0.856921	0.244859	CDK14
CDK17	0.334169	0.439956	CDK17
CDK18	0.925776	0.314921	CDK18
CDK2	0.85451	0.557526
CDK2AP1	0.16547	0.611606
CDK2AP2	0.524721	0.368988
CDK4	0.749386	0.666535
CDK5	0.308243	0.418485
CDK5R1	0.714166	0.379017	CDK5R1
CDK5R2	1.99694	0.206204	CDK5R2
CDK5RAP1	0.435706	0.261675	CDK5RAP1
CDK5RAP3	0.224644	0.157649	CDK5RAP3
CDK6	1.22355	0.300362	CDK6
CDK9	0.559147	0.580646
CDKL2	-0.636451	-0.0208529	CDKL2
CDKN2A	3.30653	0.292039	CDKN2A
CDKN2AIP	-1.05634	-0.00984531	CDKN2AIP
CDKN2B-AS1	2.50744	0.377881
CDKN2C	0.886921	0.159845
CDKN2D	0.577488	0.377893	CDKN2D
CDKN3	1.57177	0.548003	CDKN3
CDNF	-2.49428	-0.353762	CDNF
CDO1	-1.91095	-0.174195
CDON	-1.04988	-0.0298751	CDON
CDR1	-1.06666	-0.0899528
CDR2	0.710979	0.493862	CDR2
CDR2L	1.10686	0.522941
CDRT15	0.50834	0.210019
CDRT15P1	0.52599	0.0457025
CDRT4	0.887762	0.156265
CDS1	-0.709602	-0.0265057	CDS1
CDS2	0.214523	0.428225	CDS2
CDSN	2.26223	0.0460111
CDT1	1.48165	0.454534
CDV3	0.174568	0.66294
CDX1	2.7513	0.167444
CDX2	3.03338	0.219203
CDYL2	1.21377	0.352051	CDYL2
CEACAM1	-2.67468	-0.266358
CEACAM19	0.979489	0.352582
CEACAM20	1.54288	0.370394
CEACAM22P	1.97137	0.415408
CEACAM3	-1.06529	-0.15209
CEACAM4	0.411651	0.078729
CEACAM5	-2.72011	-0.0957108	CEACAM5
CEACAM6	-2.1262	-0.127952
CEACAM7	-3.28461	-0.201688	CEACAM7
CEACAM8	-2.17693	-0.117829
CEBPB	0.428685	0.209681	CEBPB
CEBPE	3.11134	0.122016	CEBPE
CECR5	0.168969	0.443485
CECR6	-0.30671	-0.0809321
CEL	0.920366	0.226128	CEL
CELA3A	1.73131	0.331095	CELA3A
CELA3B	1.91458	0.400774	CELA3B
CELF1	0.168407	0.448992
CELF2	-0.861354	-0.0847948	CELF2
CELF6	0.763856	0.390608
CELP	1.01694	0.254004
CELSR1	0.548247	0.570468	CELSR1
CELSR3	2.36224	0.362815
CEND1	1.63536	0.317509
CENPA	1.77691	0.660142	CENPA
CENPBD1	0.350349	0.393281
CENPE	1.25259	0.481182	CENPE
CENPF	1.35124	0.546268	CENPF
CENPH	0.993951	0.373344
CENPI	1.53167	0.551355
CENPJ	0.80157	0.547932	CENPJ
CENPK	1.12668	0.298342
CENPL	1.18448	0.520982
CENPM	1.28401	0.529062
CENPN	1.08809	0.67149
CENPO	1.22125	0.571608
CENPQ	0.735237	0.554072
CENPT	0.47161	0.38094
CENPW	1.08346	0.381662
CEP128	0.51538	0.465942	CEP128
CEP135	0.604954	0.426852
CEP152	0.524745	0.487061	CEP152
CEP164	0.491157	0.397623	CEP164
CEP170	0.62537	0.420708
CEP170P1	0.749679	0.432318
CEP19	0.793632	0.491072	CEP19
CEP192	0.36795	0.433233
CEP250	0.540603	0.449866	CEP250
CEP290	0.758606	0.456329	CEP290
CEP55	1.77187	0.598493
CEP57L1	0.575021	0.447105	CEP57L1
CEP70	0.506501	0.316184
CEP72	1.0553	0.389163	CEP72
CEP78	0.618739	0.473675	CEP78
CEP85L	-1.05306	-0.214487	CEP85L
CEP89	0.297896	0.376141
CEP95	0.488624	0.518202	CEP95
CEP97	0.644813	0.582225	CEP97
CERCAM	1.70598	0.382287
CERS1	-0.994468	-0.30927
CERS2	0.608824	0.48721
CERS5	0.591149	0.572514	CERS5
CERS6	0.450105	0.548518	CERS6
CES1P2	1.08538	0.348222
CES3	-1.20674	-0.139656	CES3
CES5A	1.38917	0.126694	CES5A
CETN4P	-0.843848	-0.260834
CETP	0.491024	0.0383071
CFB	-0.467519	-0.172114
CFD	-2.57567	-0.336974	CFD
CFDP1	0.258635	0.490591	CFDP1
CFH	-0.739135	-0.152571
CFHR1	-0.600929	-0.153521
CFHR4	3.49793	0.225555
CFI	-0.67991	-0.130584
CFL1	0.643733	0.555081	CFL1
CFL1P1	1.21456	0.453081
CFL2	-2.2441	-0.278542	CFL2
CFLAR-AS1	0.606778	0.350411
CFP	-1.15508	-0.33975
CFTR	-5.18908	-0.198819	CFTR
CG030	0.490263	0.118785
CGB	3.53791	0.0534513
CGB1	2.13125	0.429353
CGB2	2.31582	0.33907
CGB5	3.24474	0.052148
CGB7	1.87483	0.31257	CGB7
CGB8	4.97775	0.0742018	CGB8
CGN	-1.70177	-0.16369
CGNL1	-3.04185	-0.410526	CGNL1
CGREF1	-0.909206	-0.156198
CGRRF1	-0.422535	-0.104033
CH25H	-1.65577	-0.2361
CHAC1	-0.956163	-0.0995624
CHAD	-2.80393	-0.311811
CHADL	-1.14362	-0.217389	CHADL
CHAF1A	0.926079	0.484288
CHAF1B	0.735106	0.275077	CHAF1B
CHAT	2.20834	0.222913	CHAT
CHCHD10	-1.01411	-0.250209
CHCHD2	0.494459	0.237925	CHCHD2
CHCHD6	0.420149	0.401612	CHCHD6
CHD1L	0.364986	0.321792
CHD3	0.222369	0.406512	CHD3
[truncated: 9,971 more rows]

## Sheet: SCC25 DEG Analysis (p63kD)
	log2Fold sh48	log2Fold sh50	AverageFc
MTND2P28	-5.26888	-0.527541	-2.89821
RP5-857K21.7	-4.63953	-0.704342	-2.67194
MTATP6P1	-5.91941	-0.457144	-3.18828
LINC01128	-0.652923	-0.618396	-0.63566
ISG15	0.419456	1.29739	0.858422
FAM132A	-3.11746	-2.17958	-2.64852
ACAP3	-1.54797	-0.258614	-0.903291
CPSF3L	-1.26199	-0.310438	-0.786214
ATAD3A	-1.06322	-0.376085	-0.719653
SSU72	-0.713821	-0.211758	-0.462789
MIB2	-1.9936	-0.698302	-1.34595
GNB1	-0.900596	-0.435013	-0.667805
C1orf86	-1.62259	-0.478791	-1.05069
PLCH2	-2.64454	-0.962109	-1.80333
PANK4	-1.12174	-0.467161	-0.794451
ARHGEF16	-1.1078	-0.559561	-0.833679
WRAP73	-0.961657	-0.470538	-0.716097
TP73	-2.2038	-1.50929	-1.85655
LRRC47	-1.02344	-0.326991	-0.675215
CEP104	-0.70752	-0.249894	-0.478707
DFFB	-0.674742	-0.732101	-0.703422
AJAP1	-0.575206	-0.864504	-0.719855
KCNAB2	-1.76833	-0.737283	-1.25281
GPR153	-1.48375	-0.817003	-1.15038
TNFRSF25	-1.86693	-0.71751	-1.29222
PLEKHG5	-1.42582	-0.988873	-1.20735
KLHL21	-0.673817	-0.325249	-0.499533
CAMTA1	-0.451656	-0.60484	-0.528248
VAMP3	-0.251595	-0.195569	-0.223582
PER3	-0.713938	-0.4325	-0.573219
GPR157	-0.284011	-0.51738	-0.400696
H6PD	-1.57448	-0.613003	-1.09374
PIK3CD	-0.76206	-0.746519	-0.75429
CLSTN1	-1.37116	-0.20746	-0.789309
CTNNBIP1	-0.870828	-0.421212	-0.64602
UBE4B	-0.824822	-0.320473	-0.572648
PGD	-0.470164	-0.322886	-0.396525
EXOSC10	-0.23335	-0.208044	-0.220697
PTCHD2	-2.50487	-1.79665	-2.15076
MAD2L2	-0.825349	-0.494577	-0.659963
AGTRAP	-1.34414	-0.886976	-1.11556
MFN2	-0.739896	-0.390271	-0.565084
MIIP	-1.22041	-0.300623	-0.760515
PDPN	-0.615558	-1.80574	-1.21065
SCARNA21	12.2993	3.78523	8.04226
CROCC	-1.41717	-0.338093	-0.877629
ALDH4A1	-0.947853	-0.625974	-0.786913
IFFO2	-1.2296	-0.518802	-0.874199
SH2D5	-1.2	-1.45074	-1.32537
WNT4	-0.607657	-1.22496	-0.916307
LUZP1	-0.179676	-0.384974	-0.282325
TCEB3	0.455717	0.336939	0.396328
PNRC2	0.893901	0.492767	0.693334
IL22RA1	-1.35718	-0.599414	-0.978294
NIPAL3	0.370595	0.539867	0.455231
CLIC4	0.443313	0.238218	0.340766
RHCE	-1.50404	-1.65665	-1.58034
LDLRAP1	-0.99822	-0.300202	-0.649211
SH3BGRL3	-1.39455	-0.277688	-0.836118
RPS6KA1	-0.427892	-0.489474	-0.458683
ZDHHC18	-1.19575	-0.278811	-0.737279
SFN	-1.33572	-0.944636	-1.14018
SLC9A1	-3.06762	-0.365081	-1.71635
WASF2	-1.548	-0.535747	-1.04187
IFI6	0.86563	2.15594	1.51078
RP11-288L9.4	1.2996	1.49571	1.39766
ATPIF1	-0.285634	-0.316164	-0.300899
MECR	-1.05655	-0.387871	-0.722213
LAPTM5	-2.06717	-1.5908	-1.82898
COL16A1	-1.55829	-0.596483	-1.07738
PTP4A2	0.308374	0.394862	0.351618
KHDRBS1	-0.4443	-0.19865	-0.321475
RBBP4	0.398532	0.257263	0.327898
SYNC	1.08001	0.685844	0.882925
YARS	-0.254237	-0.299651	-0.276944
FNDC5	1.68888	2.27786	1.98337
RNF19B	-0.281103	-0.311964	-0.296534
GJB3	-0.858164	-0.624573	-0.741369
SFPQ	-0.852022	-0.408345	-0.630183
ZMYM4	0.587733	0.233981	0.410857
CLSPN	1.18249	0.293035	0.737765
COL8A2	-1.14646	-0.544095	-0.845277
ZC3H12A	-2.03207	-2.0407	-2.03639
C1orf109	-0.344682	-0.469808	-0.407245
MANEAL	1.0689	2.53835	1.80363
INPP5B	0.490425	0.471465	0.480945
RHBDL2	-0.533581	-1.00709	-0.770335
KIAA0754	1.15321	1.30311	1.22816
PABPC4	-0.787769	-0.253445	-0.520607
PPIE	-0.257568	-0.234328	-0.245948
MFSD2A	-0.815988	-2.34984	-1.58292
ZMPSTE24	0.607077	0.365368	0.486222
EDN2	-1.01565	-0.827573	-0.921611
WDR65	-1.43367	-1.59577	-1.51472
RP1-92O14.3	-1.01108	-1.72606	-1.36857
CDC20	-0.370775	-0.212538	-0.291657
HYI	-2.89992	-0.790788	-1.84535
PTPRF	-1.64107	-0.469987	-1.05553
ST3GAL3	-0.447482	-0.640801	-0.544141
ARTN	-1.16106	-1.25334	-1.2072
IPO13	-0.766913	-0.334255	-0.550584
B4GALT2	-0.628437	-0.311186	-0.469811
CCDC24	-0.770745	-1.03178	-0.901261
PLK3	-1.30707	-0.784794	-1.04593
HPDL	-1.17922	-0.705441	-0.94233
PIK3R3	1.76572	2.76899	2.26735
TSPAN1	1.57015	3.38119	2.47567
CYP4B1	1.51396	5.03996	3.27696
FOXD2-AS1	-2.35495	-1.06304	-1.709
TRABD2B	-2.10099	-2.03918	-2.07008
RNF11	0.513527	0.311434	0.412481
OSBPL9	0.692385	0.367763	0.530074
LRP8	-1.16644	-0.900267	-1.03335
TMEM59	0.201564	0.384531	0.293048
PPAP2B	1.4392	1.60086	1.52003
ROR1	1.46103	2.27432	1.86767
CACHD1	1.04745	1.53082	1.28913
RAVER2	1.12909	0.689127	0.909106
JAK1	1.04826	0.507741	0.777998
AK4	0.66481	0.282849	0.473829
DNAJC6	1.68291	2.94608	2.3145
IL12RB2	-0.580461	-0.787054	-0.683757
NEXN	0.967373	1.16423	1.0658
DNAJB4	1.09529	0.823429	0.95936
IFI44L	2.22412	1.88897	2.05654
IFI44	0.676854	0.283498	0.480176
LPHN2	3.00566	3.46474	3.2352
SYDE2	1.95499	1.85102	1.90301
DDAH1	1.58572	1.4881	1.53691
2023-09-15	0.282957	0.198179	0.240568
GBP4	0.879828	1.00841	0.94412
LRRC8B	-0.536433	-0.346789	-0.441611
TGFBR3	0.726512	1.23369	0.980103
GFI1	0.976487	1.93677	1.45663
FNBP1L	0.543141	0.521217	0.532179
GCLM	-0.910141	-1.26487	-1.08751
ABCA4	-1.14037	-1.39707	-1.26872
ARHGAP29	0.568548	0.871822	0.720185
LINC01057	-2.59043	-1.00078	-1.7956
TMEM56	1.67768	2.31447	1.99607
PALMD	-0.551935	-1.03248	-0.792207
HIAT1	-0.330186	-0.325874	-0.32803
PRPF38B	-0.514597	-0.222533	-0.368565
TMEM167B	-0.354074	-0.378489	-0.366282
SARS	-0.567864	-0.4751	-0.521482
SORT1	2.03499	3.39494	2.71497
AMPD2	-1.64625	-0.288084	-0.967168
GSTM4	-1.63731	-0.526443	-1.08188
AHCYL1	-0.584852	-0.303406	-0.444129
SLC16A4	2.16756	0.772963	1.47026
LAMTOR5	-0.365046	-0.409108	-0.387077
DENND2D	0.607262	0.789626	0.698444
WNT2B	-0.77602	-0.563133	-0.669577
PPM1J	-1.25553	-0.732965	-0.994248
CASQ2	-1.13033	-2.22175	-1.67604
NHLH2	-1.37501	-1.53063	-1.45282
IGSF3	-1.2179	-0.724828	-0.971364
PTGFRN	-0.636093	-0.509839	-0.572966
PHGDH	-1.26108	-0.808142	-1.03461
NOTCH2	0.259344	0.249001	0.254172
PDE4DIP	-0.454533	-0.482993	-0.468763
SEC22B	0.391115	0.223141	0.307128
GJA5	5.85923	9.11641	7.48782
HIST2H2BF	5.13144	1.06605	3.09874
RP11-196G18.22	0.639456	0.453562	0.546509
HIST2H2BE	1.31998	1.54443	1.4322
HIST2H2AC	6.62498	1.06775	3.84637
HIST2H2AB	6.91909	1.86325	4.39117
SV2A	-2.04613	-1.41262	-1.72937
MTMR11	-0.92839	-0.960392	-0.944391
TARS2	-0.659809	-0.644998	-0.652403
ECM1	-1.85742	-0.824605	-1.34101
ADAMTSL4	-2.81185	-0.659702	-1.73578
MCL1	-0.888985	-0.537348	-0.713166
HORMAD1	-0.337436	-1.48989	-0.913662
ARNT	-0.454885	-0.244206	-0.349545
SCNM1	-0.441404	-0.274847	-0.358125
VPS72	-0.50077	-0.334488	-0.417629
PSMD4	-0.298437	-0.278068	-0.288253
PSMB4	-0.364486	-0.284119	-0.324302
TUFT1	0.605068	0.985565	0.795317
MRPL9	-0.447217	-0.285924	-0.366571
THEM4	-0.438438	-0.514018	-0.476228
S100A11	-0.937595	-0.23706	-0.587327
S100A9	-1.07597	-2.0729	-1.57443
S100A8	-0.938172	-3.24876	-2.09347
S100A2	-0.509791	-0.72923	-0.619511
S100A14	-0.591936	-0.550098	-0.571017
INTS3	-0.689023	-0.284775	-0.486899
RAB13	-0.782728	-0.506871	-0.644799
RPS27	-0.624859	-0.431875	-0.528367
TPM3	-0.242151	-0.15576	-0.198955
AQP10	-1.9809	-1.74233	-1.86161
ATP8B2	-0.38844	-0.543518	-0.465979
IL6R	-0.68846	-1.14666	-0.917559
PYGO2	-1.22229	-0.259181	-0.740735
SHC1	-1.05446	-0.52814	-0.7913
MTX1	-1.13408	-0.360674	-0.747379
FAM189B	-2.38662	-0.48114	-1.43388
SCAMP3	-1.40262	-0.275087	-0.838855
FDPS	-0.48295	-0.289986	-0.386468
DAP3	-0.370384	-0.305555	-0.337969
SSR2	-0.660096	-0.222392	-0.441244
LMNA	-1.07524	-0.353543	-0.714391
SEMA4A	-1.33736	-0.407373	-0.872367
TMEM79	-1.66675	-1.19764	-1.43219
APOA1BP	-0.512977	-0.441819	-0.477398
RRNAD1	-1.09059	-0.419359	-0.754973
MRPL24	-0.241731	-0.435336	-0.338534
HDGF	-0.587683	-0.314486	-0.451085
SH2D2A	-1.5467	-0.957226	-1.25196
KIRREL	-0.902701	-0.685666	-0.794183
CD1D	-1.84142	-3.11983	-2.48063
IGSF8	-1.82043	-0.829293	-1.32486
DCAF8	-0.473667	-0.226643	-0.350155
VANGL2	-2.12712	-0.460102	-1.29361
PVRL4	0.424866	0.916081	0.670474
PFDN2	-0.731944	-0.35212	-0.542032
B4GALT3	-0.765483	-0.32473	-0.545106
NDUFS2	-0.538048	-0.385065	-0.461556
SDHC	-0.661333	-0.256649	-0.458991
C1orf226	-1.30335	-0.610223	-0.956786
C1orf110	3.10437	2.41599	2.76018
PBX1	0.450045	1.32557	0.887807
UCK2	-0.266896	-0.421158	-0.344027
POU2F1	0.552234	0.280563	0.416398
SFT2D2	0.807297	0.290069	0.548683
BLZF1	0.85586	0.348612	0.602236
FMO4	0.590151	0.732098	0.661125
VAMP4	-0.512118	-0.34999	-0.431054
PAPPA2	-1.10185	-2.93281	-2.01733
RASAL2-AS1	0.899059	0.757428	0.828243
RASAL2	0.63122	0.29118	0.4612
ACBD6	-0.622817	-0.776381	-0.699599
LAMC1	-1.31105	-0.6039	-0.957476
LAMC2	-0.815563	-0.988542	-0.902052
NMNAT2	-1.57198	-1.33801	-1.455
NCF2	-0.638771	-0.979641	-0.809206
ARPC5	-0.392599	-0.39419	-0.393395
RGL1	-0.864674	-0.735309	-0.799992
TSEN15	-0.563636	-0.587405	-0.57552
C1orf21	-0.548467	-1.36766	-0.958063
EDEM3	-0.365102	-0.624547	-0.494825
FAM129A	-0.313445	-1.25989	-0.786665
HMCN1	-1.24784	-2.63051	-1.93917
CFH	0.549032	0.752522	0.650777
DENND1B	0.958494	0.772134	0.865314
KIF21B	-1.69519	-1.19543	-1.44531
TMEM9	-1.14649	-0.352847	-0.749671
PKP1	-1.12322	-1.14361	-1.13341
LAD1	-0.731442	-0.570034	-0.650738
PHLDA3	-1.27673	-0.299509	-0.788121
NAV1	-2.17162	-1.51042	-1.84102
RNPEP	-1.34614	-0.283937	-0.81504
ARL8A	-1.37295	-0.282507	-0.827727
PPP1R12B	-0.774869	-0.368813	-0.571841
KDM5B	0.554482	0.293221	0.423851
ADIPOR1	-0.518871	-0.279209	-0.39904
CYB5R1	-0.951916	-0.568191	-0.760053
BTG2	-2.02214	-1.74845	-1.88529
ATP2B4	-1.2837	-1.24545	-1.26458
SOX13	-1.73192	-0.412291	-1.07211
ETNK2	-2.25271	-1.36257	-1.80764
DSTYK	-0.21989	-0.315062	-0.267476
TMCC2	-0.922877	-0.747011	-0.834944
NUAK2	-1.1782	-0.515004	-0.846603
RAB7L1	-0.375236	-1.18039	-0.777814
SLC41A1	-1.52339	-0.430984	-0.977188
IKBKE	-0.968985	-0.567503	-0.768244
EIF2D	-0.691842	-0.693315	-0.692579
MAPKAPK2	-1.01831	-0.20226	-0.610286
IL20	-2.14231	-3.8298	-2.98606
C1orf116	-1.5259	-0.66954	-1.09772
PFKFB2	-0.205361	-1.04975	-0.627554
CD55	-0.340006	-0.329587	-0.334796
CD46	-0.28218	-0.417277	-0.349729
LAMB3	-1.40166	-0.388945	-0.895304
PPP2R5A	-0.460043	-0.940416	-0.700229
TMEM206	-0.510219	-0.838995	-0.674607
NENF	-0.545227	-0.371082	-0.458155
ATF3	-2.20331	-2.19806	-2.20069
SMYD2	-0.293376	-0.606238	-0.449807
PTPN14	-0.208456	-0.550848	-0.379652
BPNT1	-0.380795	-0.393861	-0.387328
MARK1	-0.361656	-1.07131	-0.716485
2023-03-01	0.657689	0.803311	0.7305
HHIPL2	-1.07974	-1.59351	-1.33663
MIA3	-0.218067	-0.328918	-0.273493
AIDA	-0.334477	-0.374543	-0.35451
LBR	-0.388384	-0.742363	-0.565374
PYCR2	-0.862303	-0.67096	-0.766632
PARP1	-0.547039	-0.435477	-0.491258
C1orf95	-2.39853	-3.34721	-2.87287
ADCK3	-1.07498	-0.500594	-0.787786
CDC42BPA	0.459451	0.273277	0.366364
SNAP47	-0.625618	-0.588232	-0.606925
WNT9A	-1.47948	-0.858788	-1.16913
ARF1	-0.988657	-0.530867	-0.759762
C1orf35	-1.24966	-0.304355	-0.777008
MRPL55	-1.20381	-0.439684	-0.821749
RNF187	-1.0526	-0.455495	-0.754049
ABCB10	-0.46194	-0.728783	-0.595361
TAF5L	-0.598154	-0.481573	-0.539863
GALNT2	-1.0994	-0.351548	-0.725475
PGBD5	-2.78173	-0.955691	-1.86871
COG2	-0.375301	-0.453613	-0.414457
TTC13	-0.665224	-0.705448	-0.685336
ARV1	-0.783911	-0.611097	-0.697504
FAM89A	-0.585706	-1.10487	-0.845287
GNPAT	-0.308349	-0.696795	-0.502572
NTPCR	-0.429307	-0.471098	-0.450203
TARBP1	-0.412197	-0.477309	-0.444753
TOMM20	-0.41007	-0.287055	-0.348563
TBCE	-0.374916	-0.940036	-0.657476
EDARADD	-0.615284	-0.875496	-0.74539
FH	-0.376309	-0.338824	-0.357566
KMO	1.6029	1.8343	1.7186
SMYD3	-0.746364	-0.815492	-0.780928
ZNF496	-1.22887	-0.593241	-0.911057
ZNF672	-1.41093	-0.624042	-1.01749
ZNF692	-1.4423	-0.381054	-0.911678
LINC00702	1.00866	0.854889	0.931775
ASB13	-0.281563	-0.354518	-0.318041
FAM208B	0.881359	0.252188	0.566773
ANKRD16	-0.970963	-1.04319	-1.00707
SFMBT2	1.79498	1.26607	1.53053
SFTA1P	1.21254	1.05511	1.13382
PROSER2	-1.50185	-0.838181	-1.17002
DHTKD1	-0.350289	-0.633065	-0.491677
CCDC3	-2.12507	-2.52596	-2.32551
BEND7	1.8165	2.25409	2.0353
FRMD4A	-0.757038	-0.632853	-0.694946
FAM188A	0.828599	0.344837	0.586718
PLXDC2	1.15671	1.43313	1.29492
NEBL	0.958326	0.917505	0.937915
DNAJC1	0.377475	0.371951	0.374713
MSRB2	-0.481651	-0.292809	-0.38723
ARHGAP21	0.860892	0.606301	0.733597
PRTFDC1	0.378755	0.499565	0.43916
BAMBI	0.583373	1.17781	0.88059
ZEB1	1.89352	1.4259	1.65971
NRP1	0.718575	0.664404	0.691489
FZD8	-2.01408	-0.3523	-1.18319
LINC00839	-0.603555	-0.424698	-0.514126
ZNF33B	0.625575	0.297964	0.46177
ZNF239	0.96988	1.25758	1.11373
ANXA8	-1.2661	-0.467177	-0.866641
MAPK8	0.421379	0.245808	0.333593
ERCC6	0.729872	0.722182	0.726027
SLC16A9	1.09792	0.567621	0.832773
ARID5B	0.826063	0.424822	0.625442
RTKN2	0.684756	1.23729	0.961024
JMJD1C	1.03048	0.401911	0.716196
HERC4	0.728837	0.370708	0.549772
MYPN	2.8746	3.53046	3.20253
TET1	1.93853	1.5474	1.74296
STOX1	1.80646	2.41705	2.11176
SRGN	1.34617	0.615166	0.980666
HK1	-0.370788	-0.304159	-0.337473
COL13A1	-2.11679	-2.28094	-2.19887
TYSND1	-0.9232	-0.29695	-0.610075
PPA1	0.507729	0.325357	0.416543
ADAMTS14	2.10421	3.46376	2.78399
SGPL1	0.661775	0.210932	0.436353
C10orf54	-1.49568	-0.594073	-1.04487
MCU	0.450612	0.373128	0.41187
P4HA1	1.40199	0.358674	0.880333
TTC18	1.52905	1.29708	1.41307
PPP3CB	-0.25373	-0.31933	-0.28653
USP54	0.916213	1.27847	1.09734
COMTD1	-1.32502	-0.278889	-0.801955
KCNMA1	0.899083	0.787016	0.84305
ZMIZ1	-3.08522	-0.553928	-1.81958
PPIF	-0.659193	-0.465053	-0.562123
CDHR1	-2.11324	-2.73996	-2.4266
ADIRF-AS1	-1.28563	-1.02854	-1.15708
PAPSS2	1.3673	1.56153	1.46441
PTEN	1.0242	0.293391	0.658796
ANKRD22	2.13827	1.50882	1.82354
STAMBPL1	1.26089	0.616475	0.938682
IFIT2	2.24565	1.84653	2.04609
IFIT3	1.41865	1.32578	1.37222
IFIT1	2.12688	1.96855	2.04771
IFIT5	1.09681	0.512044	0.804425
RPP30	0.288489	0.304909	0.296699
PCGF5	0.706546	0.513435	0.60999
HECTD2	0.921294	0.673718	0.797506
PPP1R3C	1.36636	0.765763	1.06606
EXOC6	1.38746	0.649784	1.01862
MYOF	0.226415	0.50819	0.367302
RBP4	0.750997	2.73431	1.74265
PLCE1	1.96843	2.63108	2.29976
PDLIM1	-1.23108	-0.583509	-0.907295
PIK3AP1	1.90115	1.62888	1.76501
MMS19	-0.311647	-0.341557	-0.326602
LOXL4	-1.34451	-2.62291	-1.98371
GOT1	-0.495376	-0.458027	-0.476702
SLC25A28	-0.974033	-0.663025	-0.818529
SCD	-1.48695	-1.70351	-1.59523
NPM3	-0.279564	-0.572956	-0.42626
LDB1	-1.14612	-0.301511	-0.723814
PPRC1	-1.22039	-0.29784	-0.759117
NFKB2	-1.36208	-0.886698	-1.12439
CUEDC2	-0.835388	-0.402685	-0.619037
TMEM180	-0.664272	-0.478424	-0.571348
ARL3	-0.655838	-0.588919	-0.622378
NT5C2	0.642094	0.869566	0.75583
SH3PXD2A	-0.750691	-0.435753	-0.593222
COL17A1	-0.928341	-0.843851	-0.886096
GSTO1	-0.427385	-0.958584	-0.692984
GSTO2	-0.267738	-0.724267	-0.496003
ADD3	0.513449	0.209892	0.361671
ACSL5	1.08764	1.72835	1.40799
VWA2	-1.08186	-0.649626	-0.86574
HSPA12A	0.398884	0.816437	0.607661
PDZD8	0.80588	0.279848	0.542864
GRK5	-0.546736	-1.08137	-0.814052
TACC2	-1.2241	-0.836466	-1.03028
CHST15	-0.243352	-0.272293	-0.257822
FANK1	0.577622	0.793788	0.685705
ADAM12	1.08592	2.74534	1.91563
PTPRE	-0.448881	-0.749745	-0.599313
B4GALNT4	0.743646	2.66346	1.70356
IRF7	0.305253	1.10508	0.705165
LSP1	-2.74916	-1.58792	-2.16854
MRPL23	-0.612699	-0.318256	-0.465478
H19	0.59111	3.38633	1.98872
TH	-1.77663	-0.98566	-1.38115
KCNQ1OT1	2.60053	0.365748	1.48314
ZNF195	0.692444	0.357622	0.525033
NUP98	0.711685	0.46534	0.588512
TRIM21	0.431222	0.554701	0.492961
TRIM5	0.697848	0.459544	0.578696
TRIM22	1.27514	1.29567	1.2854
TIMM10B	0.412536	0.429764	0.42115
TMEM9B	0.227724	0.32794	0.277832
NRIP3	1.06318	0.599615	0.831398
DENND5A	0.641809	0.446278	0.544043
ADM	-1.28598	-0.885599	-1.08579
GALNT18	-0.678709	-0.79397	-0.736339
DKK3	-0.936385	-0.84089	-0.888637
MICALCL	-0.875438	-0.908619	-0.892029
TEAD1	0.349985	0.629508	0.489746
RASSF10	-1.77219	-1.60007	-1.68613
ARNTL	0.440825	0.286309	0.363567
RRAS2	0.510114	0.283544	0.396829
MRGPRX3	-1.55743	-0.75265	-1.15504
SAA2	-0.695777	-2.66653	-1.68115
SAA1	-0.660648	-1.09047	-0.875556
HPS5	0.888878	0.236348	0.562613
LDHA	0.699255	0.35944	0.529348
SLC5A12	1.12739	1.16881	1.1481
FIBIN	2.19009	3.03856	2.61432
LGR4	0.614102	0.406757	0.51043
PAX6	0.451889	0.64697	0.549429
RCN1	0.329229	0.357262	0.343246
PRRG4	-0.227111	-0.3732	-0.300155
CD59	1.14079	0.65819	0.899488
FBXO3	0.680894	0.286448	0.483671
CAPRIN1	0.616015	0.289298	0.452657
EHF	0.539634	0.359138	0.449386
CHST1	-1.96896	-1.42529	-1.69712
SLC35C1	-1.61921	-0.303586	-0.961397
PEX16	-1.21962	-0.355226	-0.787421
GYLTL1B	-2.44715	-1.40093	-1.92404
LRP4	-0.820973	-0.625079	-0.723026
DDB2	-0.296964	-0.357157	-0.327061
NDUFS3	-0.273299	-0.277295	-0.275297
SMTNL1	1.54752	1.92083	1.73418
UBE2L6	0.683423	0.507121	0.595272
LPXN	-1.15401	-1.29193	-1.22297
FAM111B	0.599432	0.541023	0.570227
FAM111A	1.0642	0.594479	0.82934
TMEM109	-1.17257	-0.310416	-0.741495
TMEM132A	-1.63559	-0.478237	-1.05691
DAK	-0.853845	-0.463779	-0.658812
FADS3	-1.10914	-0.565739	-0.837437
BEST1	1.98703	0.825007	1.40602
SLC3A2	-1.08819	-0.790231	-0.93921
MACROD1	-1.12582	-0.322768	-0.724296
PPP1R14B	-0.304204	-0.256353	-0.280278
PLCB3	-0.681086	-0.351985	-0.516535
TRMT112	-0.676613	-0.307715	-0.492164
CCDC88B	-2.31342	-1.03628	-1.67485
ARL2	-0.947141	-0.443598	-0.695369
FAU	-0.150293	-0.17154	-0.160916
EHBP1L1	-0.866448	-0.24064	-0.553544
RNASEH2C	-0.785723	-0.33718	-0.561452
AP5B1	-1.03054	-0.560649	-0.795596
OVOL1	-1.81875	-1.64078	-1.72977
CCDC85B	-1.54994	-0.688013	-1.11898
DRAP1	-0.820677	-0.436325	-0.628501
RIN1	-1.108	-0.607886	-0.857943
MRPL11	-0.206852	-0.323358	-0.265105
RBM14	-0.773323	-0.27121	-0.522267
C11orf80	-0.345925	-0.330176	-0.33805
PC	-1.59286	-1.2325	-1.41268
ADRBK1	-1.06309	-0.341403	-0.702245
ANKRD13D	-1.02338	-0.344057	-0.683717
SSH3	-1.57894	-0.39926	-0.989098
AIP	-0.851829	-0.250829	-0.551329
GSTP1	-0.41546	-0.435553	-0.425506
NDUFV1	-0.769245	-0.396051	-0.582648
CPT1A	0.453551	0.582386	0.517969
ANO1	-1.59715	-1.20441	-1.40078
STARD10	-1.10663	-0.458925	-0.782778
FCHSD2	-0.63844	-0.411043	-0.524741
P2RY2	-1.27711	-0.721628	-0.999367
RP11-800A3.4	-1.48944	-0.708069	-1.09875
PGM2L1	1.12342	1.40198	1.2627
DGAT2	-1.1074	-0.952781	-1.03009
PAK1	-0.282732	-0.7106	-0.496666
RP11-727A23.10	-4.03756	-0.590054	-2.31381
SYTL2	3.41152	3.43721	3.42436
PRSS23	0.381685	0.284128	0.332906
FZD4	0.694616	0.721559	0.708087
ENDOD1	0.38655	0.487357	0.436954
KIAA1377	0.848293	0.578436	0.713364
C11orf70	1.21426	0.624425	0.919342
YAP1	0.160914	0.178733	0.169824
BIRC3	2.37274	0.523735	1.44824
TMEM123	0.387176	0.3626	0.374888
MMP7	2.14072	2.48354	2.31213
MMP1	0.710294	0.757167	0.73373
MMP12	2.21575	2.06172	2.13874
CWF19L2	1.27236	0.252059	0.762211
ALKBH8	0.862108	0.432349	0.647228
SLC35F2	0.296778	0.269856	0.283317
DIXDC1	0.651153	0.705689	0.678421
NNMT	0.999915	1.72331	1.36161
REXO2	0.440421	0.3208	0.38061
CADM1	1.27791	1.60618	1.44204
BUD13	-0.408157	-0.29511	-0.351633
SIDT2	-1.58294	-0.315244	-0.949091
BACE1	-0.635842	-0.293078	-0.46446
CEP164	-0.390856	-0.587508	-0.489182
TMPRSS13	1.59813	2.89046	2.2443
TMPRSS4	-0.446992	-0.860098	-0.653545
SCN4B	-2.36377	-2.24427	-2.30402
SCN2B	-1.91283	-3.39809	-2.65546
DDX6	1.14969	0.23877	0.694229
CCDC84	0.510436	0.462028	0.486232
RPS25	-0.404575	-0.441853	-0.423214
SLC37A4	-0.823071	-0.435225	-0.629148
HYOU1	-0.664735	-0.278117	-0.471426
CBL	-0.485965	-0.276478	-0.381222
OAF	-0.99036	-0.709038	-0.849699
ARHGEF12	0.890411	0.206501	0.548456
TBCEL	0.720416	0.883095	0.801756
SC5D	0.496215	0.685076	0.590646
SORL1	-0.592006	-1.26344	-0.927721
UBASH3B	1.2415	0.615468	0.928486
SNORD14E	2.17385	1.76367	1.96876
VWA5A	1.96613	2.57041	2.26827
ROBO3	-2.36811	-0.794574	-1.58134
FEZ1	-1.35684	-1.92665	-1.64174
ETS1	0.361486	0.454632	0.408059
FLI1	-2.03666	-1.18192	-1.60929
SENCR	-1.69596	-1.58654	-1.64125
TP53AIP1	-0.838505	-1.67428	-1.25639
PRDM10	0.372674	0.372854	0.372764
RP11-218M22.1	0.848707	1.00609	0.927397
RHNO1	0.272089	0.337066	0.304577
PRMT8	-1.07031	-2.25046	-1.66039
CCND2	2.37438	0.971697	1.67304
C12orf4	0.880806	0.381304	0.631055
RAD51AP1	0.435394	0.400563	0.417979
CD9	-0.434519	-0.665372	-0.549945
CD163L1	0.923019	1.06585	0.994436
MFAP5	2.44872	3.63915	3.04393
RIMKLB	0.470094	0.580177	0.525135
A2ML1	0.76262	1.31619	1.03941
CLEC2B	1.30937	0.703159	1.00627
CLEC7A	3.07406	3.06292	3.06849
LRP6	0.644683	0.317374	0.481029
CREBL2	0.474452	0.312507	0.39348
EMP1	0.633935	1.44639	1.04016
C12orf36	3.46585	4.16719	3.81652
PLBD1	0.951635	0.490366	0.721
RP11-174G6.5	1.18152	1.79134	1.48643
HIST4H4	4.55499	1.95709	3.25604
MGP	2.10921	5.00923	3.55922
EPS8	1.31821	1.48092	1.39957
PIK3C2G	2.19061	1.12688	1.65874
PDE3A	2.80841	1.39202	2.10022
SLCO1B3	1.28853	0.457498	0.873012
ITPR2	1.831	0.93784	1.38442
STK38L	1.20787	0.414321	0.811095
CCDC91	1.21667	0.546136	0.881405
ERGIC2	1.10452	0.276775	0.690647
TMTC1	1.32889	0.353488	0.841191
DENND5B	0.741879	1.27473	1.00831
FGD4	1.23905	0.274985	0.757016
PKP2	0.558636	0.655046	0.606841
5S_rRNA	7.47079	4.19344	5.83211
CNTN1	-1.68401	-3.20474	-2.44438
TWF1	0.929636	0.207081	0.568358
PLEKHA8P1	1.05205	0.934849	0.993449
ANO6	1.03555	0.362581	0.699068
SCAF11	0.987542	0.384246	0.685894
SLC38A2	0.795843	0.350809	0.573326
SLC38A4	1.59419	2.34744	1.97081
TMEM106C	0.226111	0.266509	0.24631
KANSL2	0.87592	0.294478	0.585199
FKBP11	-0.895637	-0.416844	-0.65624
DDN	-0.99425	-1.18883	-1.09154
TUBA1A	0.694158	0.978072	0.836115
SPATS2	-0.349081	-0.345589	-0.347335
DIP2B	0.903231	0.315717	0.609474
METTL7A	0.98067	1.56143	1.27105
SLC4A8	1.23395	0.904055	1.069
KRT75	0.457037	0.538782	0.49791
KRT5	-0.29636	-0.25891	-0.277635
KRT1	2.00591	1.70199	1.85395
KRT4	2.54182	5.69137	4.11659
KRT8	0.777358	2.16347	1.47042
KRT18	0.638375	1.56013	1.09925
TENC1	1.03629	1.57661	1.30645
SPRYD3	-0.845197	-0.453334	-0.649265
IGFBP6	-0.964303	-0.798425	-0.881364
ZNF740	0.355522	0.2912	0.323361
AAAS	-0.728988	-0.25523	-0.492109
ATP5G2	-0.247752	-0.319572	-0.283662
HOXC13-AS	-0.987644	-0.863395	-0.92552
HNRNPA1	-0.412544	-0.215689	-0.314116
ZNF385A	-3.48872	-0.335503	-1.91211
ITGA7	-1.50759	-1.38052	-1.44406
RP11-644F5.11	0.871668	0.913601	0.892635
DGKA	-0.98105	-0.533251	-0.757151
CDK2	0.31665	0.342446	0.329548
ESYT1	-0.324766	-0.325405	-0.325086
MYL6	0.558167	0.509256	0.533712
RNF41	0.394794	0.279912	0.337353
CS	-0.685383	-0.19831	-0.441847
PAN2	-0.287039	-0.232617	-0.259828
STAT2	0.446739	0.290033	0.368386
SPRYD4	0.75084	0.681686	0.716263
NAB2	-0.929898	-0.362826	-0.646362
LRP1	-1.91172	-0.39047	-1.1511
DCTN2	-0.44182	-0.207109	-0.324465
B4GALNT1	-1.55608	-0.499566	-1.02782
2023-03-09	-1.42839	-0.406832	-0.917612
CYP27B1	-1.47522	-2.1995	-1.83736
LRIG3	0.86954	0.659692	0.764616
MSRB3	1.03862	1.3564	1.19751
HMGA2	-1.33538	-1.52676	-1.43107
GRIP1	-0.984482	-1.19063	-1.08756
KRT8P39	2.53402	1.6164	2.07521
CPM	-0.462908	-1.1746	-0.818753
CPSF6	-0.159051	-0.254058	-0.206554
TMEM19	0.706639	0.287277	0.496958
GLIPR1	0.779526	0.413795	0.59666
PHLDA1	-0.812987	-1.3377	-1.07534
E2F7	-0.272945	-0.293666	-0.283306
PAWR	0.676505	0.272594	0.474549
METTL25	0.953447	0.598195	0.775821
TMTC2	0.468197	0.6472	0.557699
RASSF9	0.781069	0.478621	0.629845
KITLG	1.69549	1.41556	1.55552
BTG1	0.366997	0.494991	0.430994
NUDT4	0.70598	0.265777	0.485879
SOCS2	-0.504099	-1.22973	-0.866913
SLC25A3	-0.197526	-0.400308	-0.298917
DRAM1	0.352679	0.385359	0.369019
NT5DC3	0.585632	0.40504	0.495336
HSP90B1	0.701229	0.161263	0.431246
GLT8D2	0.735217	0.95022	0.842719
SLC41A2	3.0767	1.33085	2.20377
APPL2	-0.502418	-0.549273	-0.525846
CKAP4	-0.800312	-0.519411	-0.659862
MVK	-0.842472	-0.625754	-0.734113
TCHP	-0.877657	-0.551149	-0.714403
ANKRD13A	0.298732	0.417981	0.358357
ATP2A2	-1.36032	-0.368119	-0.864219
ALDH2	-1.12516	-1.29548	-1.21032
MAPKAPK5-AS1	-0.668612	-1.06147	-0.865039
TRAFD1	0.266719	0.781462	0.524091
OAS1	1.03931	1.15368	1.0965
OAS2	0.257966	0.664255	0.461111
TPCN1	-1.72629	-0.451916	-1.0891
SLC8B1	-0.72892	-0.358975	-0.543948
LINC00173	-1.53452	-1.6734	-1.60396
HRK	2.93048	3.08966	3.01007
VSIG10	0.893202	1.24629	1.06975
CIT	-0.797277	-0.428392	-0.612834
RPLP0	-0.386557	-0.443632	-0.415094
MLEC	0.347619	0.226141	0.28688
OASL	0.819566	1.1427	0.981132
CAMKK2	-0.633147	-0.39793	-0.515538
TMEM120B	-0.446548	-0.403715	-0.425132
WDR66	-0.325966	-1.72538	-1.02567
BCL7A	-1.03675	-0.698918	-0.867834
RP11-512M8.3	2.21994	1.06318	1.64156
HCAR3	-1.41601	-0.913485	-1.16475
RILPL2	-0.984843	-0.653332	-0.819087
DNAH10OS	-1.89575	-2.28889	-2.09232
AACS	-0.442201	-0.207152	-0.324676
RIMBP2	-2.32594	-2.00081	-2.16338
MMP17	-1.6092	-0.52681	-1.068
DDX51	-1.16028	-0.317708	-0.738996
FBRSL1	-2.33246	-0.412584	-1.37252
CHFR	-0.829626	-0.350279	-0.589953
ZMYM2	0.929456	0.209495	0.569475
GJB2	-0.828001	-2.23125	-1.52962
GJB6	-0.850308	-1.93165	-1.39098
PARP4	0.298103	0.248482	0.273292
USP12	0.45451	0.457547	0.456028
SLC7A1	-1.86561	-1.09671	-1.48116
HSPH1	0.784905	0.261692	0.523298
B3GALTL	0.521683	0.364783	0.443233
DCLK1	3.11253	3.64058	3.37656
CCNA1	-0.958685	-2.87441	-1.91655
RGCC	-1.12613	-0.520833	-0.823482
EPSTI1	1.62758	1.74718	1.68738
DNAJC15	0.632438	0.422439	0.527439
TSC22D1	0.434644	0.669091	0.551867
ITM2B	-0.244491	-0.248693	-0.246592
WDFY2	-0.58317	-0.634681	-0.608926
DIAPH3	0.420778	0.346142	0.38346
KLF5	-0.724066	-0.791974	-0.75802
LMO7	0.94913	1.63505	1.29209
SCEL	2.2209	1.96207	2.09148
EDNRB	1.93832	1.2319	1.58511
NDFIP2	0.305562	0.235634	0.270598
MBNL2	0.996184	0.482514	0.739349
FARP1	0.571606	0.647057	0.609332
STK24	-0.487502	-0.294658	-0.39108
TM9SF2	0.495962	0.409887	0.452924
IRS2	-2.70726	-0.68249	-1.69488
LINC00346	1.88314	1.94108	1.91211
NDRG2	-1.45813	-0.411938	-0.935033
ZNF219	-1.55979	-0.542338	-1.05107
LINC00641	-0.609591	-0.856073	-0.732832
CHD8	0.481532	0.193069	0.3373
AJUBA	-0.587166	-0.334307	-0.460737
SLC7A8	-1.90555	-1.32077	-1.61316
C14orf164	-2.03529	-2.50827	-2.27178
BCL2L2	-0.599601	-0.401675	-0.500638
DHRS2	0.988794	1.20771	1.09825
DHRS4-AS1	-0.7408	-0.518205	-0.629502
DHRS4	-0.537199	-0.407075	-0.472137
DHRS4L2	-0.67255	-0.893478	-0.783014
LRRC16B	-1.43625	-2.36389	-1.90007
PCK2	-1.29364	-0.900819	-1.09723
PSME2	0.207731	0.27971	0.243721
TGM1	-0.323958	-1.14044	-0.732199
RABGGTA	-1.31231	-0.449963	-0.881137
DHRS1	-0.674539	-0.585792	-0.630166
LTB4R	-1.45097	-1.51493	-1.48295
CTD-3006G17.2	1.795	0.922782	1.35889
AP4S1	1.44402	0.640215	1.04212
HEATR5A	0.994483	0.610031	0.802257
ARHGAP5	1.66058	0.606941	1.13376
AKAP6	0.677621	0.560369	0.618995
EGLN3	1.76025	1.73471	1.74748
SPTSSA	-0.409883	-0.316796	-0.363339
EAPP	0.341155	0.335093	0.338124
CFL2	0.600085	0.2669	0.433493
NFKBIA	-0.331003	-1.21403	-0.772517
RALGAPA1	1.18875	0.307403	0.748076
TTC6	2.98265	2.72249	2.85257
CTD-2058B24.2	-4.35075	-0.795123	-2.57294
TRAPPC6B	1.13227	0.541897	0.837082
PNN	0.423446	0.517474	0.47046
FBXO33	1.03837	0.63721	0.837788
MIS18BP1	0.903923	0.249983	0.576953
SOS2	0.825322	0.48821	0.656766
ABHD12B	-1.08711	-1.49007	-1.28859
FRMD6	0.73541	0.582402	0.658906
NID2	1.07924	0.967919	1.02358
PTGER2	3.1884	4.2848	3.7366
PSMC6	0.696325	0.20084	0.448582
FERMT2	1.10475	0.750449	0.927598
DDHD1	1.61458	0.613045	1.11381
BMP4	0.743209	3.18039	1.9618
SAMD4A	0.966042	1.41104	1.18854
FBXO34	0.561947	0.278026	0.419986
ATG14	0.706387	0.549709	0.628048
KTN1	1.22541	0.282358	0.753884
RP11-349A22.5	0.485118	0.360192	0.422655
KIAA0586	0.795405	0.280613	0.538009
DAAM1	0.255136	0.321242	0.288189
TMEM30B	-0.558741	-0.31089	-0.434816
HIF1A	1.23948	0.404932	0.822206
CHURC1	0.799529	0.79623	0.797879
MPP5	0.723863	0.371835	0.547849
ARG2	-0.566431	-1.17937	-0.8729
NUMB	-0.525426	-0.301167	-0.413297
ELMSAN1	-0.576839	-0.503902	-0.540371
ENTPD5	-0.325863	-0.392063	-0.358963
NPC2	-0.2194	-0.1856	-0.2025
PROX2	2.22121	2.20844	2.21482
DLST	-0.535767	-0.237234	-0.386501
TMED10	0.519338	0.217573	0.368455
FOS	-5.11376	-0.222929	-2.66835
JDP2	0.290781	1.20152	0.746151
AC007182.6	3.06191	2.94377	3.00284
FLVCR2	1.38078	1.61853	1.49966
ANGEL1	-0.698704	-0.339138	-0.518921
IRF2BPL	-1.19192	-0.273176	-0.732547
FKSG61	-0.548273	-0.635563	-0.591918
SPTLC2	1.19383	0.486667	0.840246
DIO2	4.24269	6.07058	5.15663
STON2	1.9996	0.30919	1.15439
GPR68	-1.26523	-0.677172	-0.971203
CCDC88C	-1.04313	-0.887887	-0.965506
BTBD7	0.192944	0.241187	0.217066
OTUB2	0.559529	0.665657	0.612593
IFI27	0.641204	1.05534	0.848271
IFI27L2	-0.630861	-0.461156	-0.546008
DICER1-AS1	-0.970418	-1.03484	-1.00263
BDKRB2	-0.678205	-1.10392	-0.891064
BDKRB1	-1.44153	-1.71359	-1.57756
EML1	1.39201	1.33185	1.36193
HSP90AA1	0.418211	0.158159	0.288185
MOK	-0.873506	-0.813304	-0.843405
ZNF839	-0.408118	-0.349129	-0.378623
CKB	-1.65954	-0.511546	-1.08554
BAG5	0.652811	0.217227	0.435019
KLC1	-0.297867	-0.283159	-0.290513
CRIP2	-1.62156	-0.628274	-1.12491
TMEM121	-2.39264	-1.40377	-1.89821
TUBGCP5	-0.608249	-0.654899	-0.631574
CYFIP1	-0.787255	-0.845961	-0.816608
NIPA2	-0.324328	-0.215506	-0.269917
NIPA1	-0.646057	-0.563374	-0.604716
UBE3A	0.667215	0.277789	0.472502
MTMR10	-0.322114	-0.366953	-0.344534
KLF13	-0.804426	-0.51785	-0.661138
GREM1	0.63492	0.76856	0.70174
FMN1	0.913042	0.714954	0.813998
RP11-602M11.3	2.74328	1.71422	2.22875
RP11-346D14.1	1.35888	0.977639	1.16826
GPR176	-0.362725	-1.15516	-0.758945
BMF	0.535649	1.81003	1.17284
C15orf62	1.29925	1.46507	1.38216
RHOV	0.381157	0.81174	0.596449
CHP1	0.517289	0.304362	0.410826
OIP5-AS1	0.603537	0.235073	0.419305
RPAP1	-1.15896	-0.279985	-0.71947
MGA	1.64752	0.348329	0.997923
MAPKBP1	-0.713472	-0.79019	-0.751831
PLA2G4F	-1.30005	-2.09425	-1.69715
TGM5	1.98581	2.40496	2.19538
TP53BP1	0.714747	0.3261	0.520424
MAP1A	-1.9135	-1.03505	-1.47427
CKMT1B	-0.705903	-0.85555	-0.780726
FRMD5	0.742821	0.840606	0.791713
CASC4	0.661471	0.294994	0.478233
B2M	0.466057	0.55278	0.509419
TRIM69	1.1215	0.656228	0.888866
DUOXA1	-1.31981	-0.392261	-0.856038
DUOX1	-1.82189	-0.562646	-1.19227
GATM	1.19609	1.22552	1.21081
SLC30A4	1.06068	0.983733	1.02221
SEMA6D	-0.807446	-0.795006	-0.801226
FBN1	1.08979	2.23193	1.66086
SECISBP2L	0.7305	0.432348	0.581424
TNFAIP8L3	1.47201	1.24481	1.35841
TMOD2	0.970689	0.730021	0.850355
TMOD3	0.728186	0.249566	0.488876
MYO5C	2.10542	3.9221	3.01376
FAM214A	0.551788	0.899489	0.725638
CCPG1	0.792855	0.404641	0.598748
TCF12	0.435281	0.222385	0.328833
CGNL1	-0.883016	-1.363	-1.12301
MYO1E	0.619534	0.234845	0.42719
FAM81A	1.80852	1.40812	1.60832
GCNT3	0.757156	0.576899	0.667028
ANXA2	0.429417	0.305859	0.367638
VPS13C	2.13793	0.821858	1.47989
C2CD4A	4.79262	7.15742	5.97502
TLN2	0.807864	1.04796	0.927913
TPM1	0.298122	1.01483	0.656478
PLEKHO2	-0.759418	-0.399726	-0.579572
ANKDD1A	-1.38591	-0.670715	-1.02831
MAP2K1	-0.246119	-0.234592	-0.240355
GLCE	0.7455	0.378461	0.561981
RPLP1	-1.01124	-0.360179	-0.68571
UACA	0.958768	0.6045	0.781634
THSD4	-0.795513	-0.476321	-0.635917
MYO9A	1.14248	0.230073	0.686279
ARID3B	-1.09874	-0.511343	-0.805044
CSPG4	-2.3691	-1.75926	-2.06418
TSPAN3	0.319512	0.54889	0.434201
PEAK1	1.03977	1.05079	1.04528
CSPG4P13	-1.65014	-1.35819	-1.50417
ABHD17C	-0.308465	-0.311546	-0.310006
STARD5	-0.639747	-0.968975	-0.804361
HDGFRP3	1.43854	0.482336	0.960436
ADAMTSL3	1.81848	2.03501	1.92675
WDR73	0.420635	0.472008	0.446322
SEC11A	0.258694	0.211148	0.234921
AKAP13	0.460144	0.395234	0.427689
POLG	-0.470263	-0.253867	-0.362065
ANPEP	-2.39165	-0.388885	-1.39027
IDH2	-0.664695	-0.261039	-0.462867
SEMA4B	-1.46329	-0.242681	-0.852986
FAM174B	1.29553	1.78186	1.53869
MCTP2	0.927776	0.394468	0.661122
LRRC28	-0.355894	-0.811033	-0.583463
MEF2A	-0.536697	-0.58292	-0.559808
CERS3	-0.926357	-2.37719	-1.65177
AXIN1	-0.697463	-0.283199	-0.490331
MRPL28	-0.75244	-0.322955	-0.537697
C16orf13	-1.01439	-0.278784	-0.646588
HAGHL	-1.42084	-0.804306	-1.11257
CHTF18	-1.65501	-0.281771	-0.968392
TSR3	-1.3465	-0.323601	-0.83505
TMEM204	-1.38522	-1.76264	-1.57393
NDUFB10	-0.589912	-0.341452	-0.465682
RPS2	-0.633065	-0.46234	-0.547703
TBL3	-1.70191	-0.220278	-0.961095
ZNF598	-1.39013	-0.414283	-0.902205
SLC9A3R2	-1.38617	-0.300728	-0.843447
NTHL1	-0.828678	-0.389139	-0.608909
TRAF7	-0.929098	-0.304366	-0.616732
MLST8	-1.19497	-0.341085	-0.768027
ECI1	-0.879521	-0.25356	-0.56654
RNPS1	-0.787329	-0.318219	-0.552774
TCEB2	-0.344823	-0.26787	-0.306347
FLYWCH1	-1.20337	-0.455786	-0.829579
KREMEN2	-2.07813	-1.34495	-1.71154
PKMYT1	-2.3287	-0.344628	-1.33666
HCFC1R1	-1.08113	-0.280898	-0.681012
THOC6	-1.20258	-0.311298	-0.756938
CLUAP1	0.564322	0.30707	0.435696
TRAP1	-0.948525	-0.327612	-0.638068
TFAP4	-0.768283	-0.431632	-0.599958
HMOX2	-0.524402	-0.310184	-0.417293
METTL22	-0.859473	-0.470505	-0.664989
ABAT	1.11847	2.13885	1.62866
C16orf72	-0.207726	-0.530068	-0.368897
ATF7IP2	0.875949	0.6342	0.755075
EMP2	0.239847	0.330272	0.285059
CIITA	1.33919	1.55108	1.44513
RMI2	-0.638422	-0.450617	-0.544519
SOCS1	-1.54266	-0.783286	-1.16297
NTAN1	-0.387238	-0.590168	-0.488703
NDE1	-0.87016	-0.397268	-0.633714
ABCC1	-1.289	-0.38835	-0.838673
ITPRIPL2	0.545755	0.401651	0.473703
SYT17	0.961976	1.53637	1.24917
TMC5	1.15692	2.32693	1.74192
IQCK	0.667108	1.07234	0.869726
SCNN1G	1.29845	3.79928	2.54887
COG7	-0.65221	-0.477506	-0.564858
GGA2	-0.607794	-0.205646	-0.40672
UBFD1	0.31527	0.403218	0.359244
NSMCE1	-0.248273	-0.296245	-0.272259
SULT1A1	-1.1063	-1.12035	-1.11333
EIF3C	0.453356	0.460403	0.45688
ATXN2L	-2.99997	-0.32035	-1.66016
TUFM	-0.631764	-0.172148	-0.401956
MAPK3	-1.84216	-0.396635	-1.1194
PRR14	-2.37843	-0.455648	-1.41704
BCL7C	-0.367366	-0.400997	-0.384181
ARMC5	-1.88802	-0.357802	-1.12291
NETO2	0.315573	0.354601	0.335087
SIAH1	-0.314021	-0.566416	-0.440219
RP11-42I10.1	-0.912119	-1.18882	-1.05047
ADCY7	-0.487849	-0.265093	-0.376471
RP11-21B23.2	1.94707	1.32283	1.63495
NOD2	-0.884306	-1.82865	-1.35648
CHD9	1.13874	0.235727	0.687233
MMP2	-2.29445	-0.394938	-1.34469
SLC6A2	-1.20399	-1.73979	-1.47189
MT1L	-1.06503	-1.13907	-1.10205
MT1F	-1.68494	-0.909292	-1.29711
HERPUD1	-0.333865	-0.309922	-0.321893
CPNE2	-1.6611	-0.44472	-1.05291
ARL2BP	-0.576005	-0.493938	-0.534972
COQ9	-0.464299	-0.282794	-0.373547
DOK4	-0.716311	-0.529795	-0.623053
KATNB1	-1.06064	-0.28004	-0.670342
CNGB1	-0.605643	-1.33373	-0.969685
CSNK2A2	-0.293806	-0.227128	-0.260467
NDRG4	0.741745	0.396717	0.569231
GOT2	-0.319066	-0.338311	-0.328688
PDP2	-0.432621	-0.43161	-0.432115
RRAD	1.01739	0.837153	0.927273
CES2	0.324129	0.722267	0.523198
CES3	0.666851	0.745511	0.706181
ELMO3	-1.0494	-0.371924	-0.710664
TPPP3	-1.06896	-0.698873	-0.883915
RLTPR	-1.28285	-1.31604	-1.29945
THAP11	-0.438482	-0.26143	-0.349956
LCAT	-1.21059	-0.555221	-0.882904
SLC12A4	-1.17237	-0.357248	-0.764808
DUS2	-0.294614	-0.524207	-0.409411
DDX28	-0.49828	-0.296527	-0.397403
HAS3	-1.56579	-1.85288	-1.70933
VPS4A	-0.675112	-0.508267	-0.591689
TERF2	-0.83441	-0.281514	-0.557962
NOB1	-0.934135	-0.407981	-0.671058
PDPR	-1.06268	-0.30084	-0.681758
EXOSC6	-0.406126	-0.262404	-0.334265
AARS	-0.376813	-0.327796	-0.352304
DDX19A	-0.356971	-0.24366	-0.300316
ST3GAL2	-0.420941	-0.441469	-0.431205
PHLPP2	0.671062	0.445368	0.558215
DHODH	-0.763661	-0.619106	-0.691383
DHX38	-0.758101	-0.288191	-0.523146
WDR59	-0.680352	-0.218225	-0.449288
TERF2IP	-0.229959	-0.265581	-0.24777
ATMIN	0.778092	0.48817	0.633131
GAN	1.5806	0.268221	0.924411
HSD17B2	-1.96911	-2.25365	-2.11138
CDH13	-1.00037	-0.451864	-0.726115
OSGIN1	-1.25903	-0.482047	-0.870539
MBTPS1	0.169121	0.256978	0.21305
ATP2C2	-1.03199	-1.02424	-1.02812
TLDC1	-0.244336	-0.222583	-0.233459
COTL1	-0.685154	-0.228208	-0.456681
CRISPLD2	0.691728	1.30973	1.00073
C16orf74	-0.618942	-0.432326	-0.525634
COX4I1	-0.356367	-0.37873	-0.367548
FOXL1	-0.993686	-0.634833	-0.814259
SLC7A5	-2.27975	-0.736697	-1.50822
MVD	-1.20591	-0.49112	-0.848512
RPL13	-0.694353	-0.3062	-0.500276
FAM101B	-0.5553	-0.325779	-0.440539
FAM57A	-0.738842	-0.449943	-0.594393
NXN	-1.06401	-0.350774	-0.707392
YWHAE	-0.515546	-0.402132	-0.458839
SERPINF2	-1.37609	-0.986113	-1.1811
SERPINF1	-1.38789	-1.52196	-1.45492
MNT	-1.99281	-0.435946	-1.21438
RAP1GAP2	-0.412355	-0.327766	-0.37006
CAMKK1	-1.08386	-0.733178	-0.908519
ARRB2	-1.64282	-0.55505	-1.09893
PSMB6	-0.421443	-0.414075	-0.417759
PLD2	-1.04996	-0.670293	-0.860129
MINK1	-1.83482	-0.404842	-1.11983
SLC25A11	-0.720924	-0.249003	-0.484964
PFN1	-0.902475	-0.198998	-0.550737
CAMTA2	-2.56164	-0.337202	-1.44942
ZNF594	1.08199	0.48326	0.782627
DHX33	-1.15518	-0.378457	-0.766818
NLRP1	-1.39628	-0.757024	-1.07665
XAF1	0.55345	1.25572	0.904586
ELP5	-0.423848	-0.284549	-0.354199
EIF5A	-0.817097	-0.316345	-0.566721
EIF4A1	-0.913647	-0.824193	-0.86892
AC113189.5	-1.89253	-1.00063	-1.44658
SOX15	-1.74937	-0.937089	-1.34323
FXR2	-0.776616	-0.223173	-0.499894
AC025335.1	-0.688398	-0.934013	-0.811205
TRAPPC1	-1.88773	-0.394291	-1.14101
CNTROB	-1.17707	-0.261946	-0.719507
ALOX15B	-0.779103	-1.86981	-1.32446
ALOX12B	-2.51434	-1.72993	-2.12213
ALOXE3	-2.92088	-2.72361	-2.82224
PER1	-2.31392	-0.252686	-1.28331
VAMP2	-2.78091	-0.533977	-1.65744
NDEL1	-0.428574	-0.211702	-0.320138
MYH10	-0.786125	-0.650487	-0.718306
NTN1	1.38169	3.83458	2.60813
GAS7	-2.69267	-1.51658	-2.10462
COX10	-0.41424	-0.546475	-0.480358
TRIM16	0.349188	0.317996	0.333592
AC022596.6	-2.58843	-0.682968	-1.6357
KRT16P2	-1.68314	-1.12298	-1.40306
NT5M	-1.72451	-0.964597	-1.34456
PEMT	-1.21695	-0.438285	-0.827619
SREBF1	-2.06078	-0.380509	-1.22064
GID4	-0.783028	-0.500577	-0.641803
DRG2	-0.640205	-0.31963	-0.479918
LLGL1	-1.37543	-0.252327	-0.813878
SHMT1	-0.698083	-0.346358	-0.52222
LGALS9C	-2.59038	-3.75293	-3.17166
FAM83G	-1.13411	-1.10846	-1.12128
B9D1	-0.525355	-0.498283	-0.511819
SPECC1	0.771961	0.484418	0.628189
LGALS9B	-2.27455	-3.01746	-2.64601
LGALS9	1.07908	3.27537	2.17723
NLK	0.845108	0.56812	0.706614
FOXN1	-1.89766	-0.841557	-1.36961
ALDOC	-0.442716	-0.625898	-0.534307
KIAA0100	0.663992	0.341092	0.502542
SDF2	0.318285	0.330899	0.324592
SSH2	0.38474	0.518009	0.451375
BLMH	-0.345961	-0.759393	-0.552677
NF1	0.641011	0.314234	0.477622
SUZ12	0.398323	0.284888	0.341605
SLFN5	1.11035	0.472878	0.791615
SLFN12	1.34438	0.744629	1.0445
MYO19	-0.318103	-0.2127	-0.265401
MRM1	-0.544202	-0.493084	-0.518643
LHX1	-2.32781	-0.875971	-1.60189
PLXDC1	2.09795	2.77231	2.43513
STAC2	2.06237	3.58059	2.82148
MED1	0.307699	0.339198	0.323449
RAPGEFL1	-0.915529	-0.345304	-0.630417
TOP2A	0.812604	0.298321	0.555463
RP5-1028K7.2	1.66514	2.04328	1.85421
KRT23	-1.78215	-1.55794	-1.67004
KRT34	-2.74849	-3.35126	-3.04988
KRT31	-2.77822	-3.07505	-2.92664
KRT13	-2.12885	-1.80877	-1.96881
KRT14	-0.500861	-0.188823	-0.344842
KRT16	1.18607	1.10817	1.14712
JUP	-1.58412	-0.219768	-0.901944
EIF1	-1.51891	-0.313831	-0.916372
STAT3	0.226534	0.609952	0.418243
CNTNAP1	-1.89757	-0.563353	-1.23046
RPL27	-0.78276	-0.496027	-0.639393
VAT1	-1.52902	-0.631592	-1.08031
ARL4D	-0.93663	-0.339766	-0.638198
ETV4	-1.23921	-1.65509	-1.44715
TMEM101	-0.999294	-0.479231	-0.739262
LSM12	-0.46457	-0.291367	-0.377969
HDAC5	-1.47692	-0.768981	-1.12295
C17orf53	-0.807115	-0.447884	-0.627499
ATXN7L3	-1.21624	-0.313024	-0.764634
SLC25A39	-1.15924	-0.261419	-0.710329
EFTUD2	-0.324732	-0.218313	-0.271522
DCAKD	-1.08495	-0.307778	-0.696365
PLCD3	-1.21159	-0.238683	-0.725139
CRHR1-IT1	-0.426066	-0.480111	-0.453088
GOSR2	0.558495	0.370531	0.464513
ITGB3	1.20683	2.59683	1.90183
MRPL10	-0.856673	-0.337023	-0.596848
PRR15L	2.25779	4.34839	3.30309
COPZ2	-1.01147	-0.568119	-0.789796
NFE2L1	-1.40086	-0.336243	-0.868551
HOXB7	-0.581118	-0.364602	-0.47286
CALCOCO2	-0.211122	-0.187319	-0.19922
ATP5G1	-0.830833	-0.547918	-0.689375
UBE2Z	-0.690269	-0.221595	-0.455932
IGF2BP1	-1.65713	-0.518444	-1.08779
RP11-708H21.4	1.18401	1.17133	1.17767
PHB	-0.664288	-0.290203	-0.477245
NGFR	-2.68132	-2.51556	-2.59844
FAM117A	-1.11203	-0.431934	-0.771983
XYLT2	-1.04395	-0.242914	-0.643434
EME1	-0.548372	-0.506044	-0.527208
RSAD1	-1.0415	-0.576399	-0.808951
NME1-NME2	-4.08318	-0.402393	-2.24279
TRIM25	-0.62501	-0.250872	-0.437941
VEZF1	0.233769	0.548813	0.391291
YPEL2	0.878492	0.944848	0.91167
CLTC	0.921331	0.196283	0.558807
VMP1	1.69505	0.750744	1.2229
TUBD1	0.706166	0.414833	0.560499
APPBP2	1.04742	0.501389	0.774405
PPM1D	0.426083	0.662556	0.544319
MED13	1.13069	0.332313	0.7315
CCDC47	0.435819	0.403837	0.419828
TEX2	0.3401	0.28994	0.31502
SMURF2	0.650473	0.407208	0.528841
AMZ2	-0.612053	-0.797328	-0.70469
WIPI1	-1.07696	-0.948636	-1.0128
CDC42EP4	-1.27825	-1.05143	-1.16484
SDK2	-1.4857	-0.424746	-0.955221
TTYH2	-1.53213	-0.85242	-1.19227
SLC9A3R1	-1.16286	-0.250421	-0.706638
FDXR	-1.25671	-0.597809	-0.927261
CDR2L	-1.52925	-0.660866	-1.09506
ICT1	-0.269581	-0.358399	-0.31399
ATP5H	-0.345407	-0.386819	-0.366113
SLC16A5	-1.34182	-0.394399	-0.868108
NT5C	-1.45508	-0.745232	-1.10016
NUP85	-0.54232	-0.243656	-0.392988
MRPS7	-0.569962	-0.227004	-0.398483
MIF4GD	-1.28754	-0.638475	-0.963008
GRB2	-0.776057	-0.205536	-0.490796
TSEN54	-1.32022	-0.389228	-0.854724
RECQL5	-0.973016	-0.28489	-0.628953
ITGB4	-2.12749	-0.315509	-1.2215
GALK1	-1.34597	-0.503369	-0.92467
H3F3B	-0.552412	-0.291792	-0.422102
UNC13D	-1.49302	-0.734492	-1.11376
TRIM47	-1.14054	-0.729262	-0.9349
TRIM65	-0.565661	-0.343088	-0.454374
FBF1	-1.15821	-0.698908	-0.92856
EVPL	-2.51851	-0.595852	-1.55718
SRP68	-1.19162	-0.534285	-0.862952
GALR2	-2.55296	-1.70379	-2.12838
UBALD2	-2.08919	-0.495909	-1.29255
PRPSAP1	-0.976162	-0.468428	-0.722295
SPHK1	-1.62534	-0.816249	-1.22079
UBE2O	-1.2169	-0.293922	-0.75541
AANAT	-2.70321	-1.98781	-2.34551
RHBDF2	-2.13814	-0.980797	-1.55947
CYGB	-1.88473	-1.68681	-1.78577
PRCD	-1.10654	-1.84133	-1.47394
ST6GALNAC2	-1.47092	-1.27504	-1.37298
MXRA7	-0.618872	-0.530705	-0.574789
JMJD6	-0.657698	-0.55849	-0.608094
SRSF2	-0.433104	-0.207647	-0.320375
MFSD11	-0.695677	-0.337412	-0.516544
TMC6	-1.43544	-0.582364	-1.0089
TMC8	-1.24974	-2.49951	-1.87462
SYNGR2	-1.19713	-0.564884	-0.881008
TK1	-1.33646	-0.316471	-0.826465
AFMID	-0.421232	-0.428393	-0.424813
SOCS3	-1.80738	-1.38639	-1.59689
TBC1D16	-0.747572	-0.313156	-0.530364
EIF4A3	-0.391477	-0.216986	-0.304232
RPTOR	-1.28371	-0.263718	-0.773716
BAIAP2	-1.43424	-0.60208	-1.01816
C17orf89	-0.724119	-0.498856	-0.611488
NPLOC4	-0.843533	-0.25545	-0.549491
OXLD1	-1.10577	-0.546456	-0.826112
CCDC137	-0.984408	-0.356899	-0.670653
HGS	-1.46163	-0.200113	-0.830872
ARHGDIA	-2.4351	-0.355303	-1.3952
ANAPC11	-1.23988	-0.464604	-0.852241
PCYT2	-1.30877	-0.338902	-0.823835
MAFG	-1.12257	-0.38147	-0.752021
PYCR1	-1.42224	-0.507105	-0.964671
DCXR	-1.50755	-0.548442	-1.028
RFNG	-1.80034	-0.55985	-1.1801
FASN	-2.5555	-0.388479	-1.47199
CSNK1D	-1.63753	-0.203466	-0.9205
NARF	-0.928048	-0.367187	-0.647618
FOXK2	-0.805201	-0.310692	-0.557946
TBCD	-1.07864	-0.198783	-0.63871
ZNF750	-1.7135	-0.801691	-1.2576
NDC80	0.475773	0.368314	0.422044
SMCHD1	1.00169	0.401748	0.701719
LAMA1	-1.43166	-1.76471	-1.59819
TWSG1	0.408424	0.439002	0.423713
IMPA2	-1.11518	-0.979523	-1.04735
TUBB6	-0.561829	-0.38772	-0.474775
ABHD3	0.288317	0.319662	0.30399
TMEM241	-0.539922	-0.511662	-0.525792
RIOK3	-0.225043	-0.367832	-0.296438
C18orf8	-0.413856	-0.344551	-0.379204
NPC1	-0.564787	-0.270382	-0.417585
ANKRD29	-0.734283	-1.10618	-0.920232
LAMA3	-0.508551	-0.753945	-0.631248
KCTD1	-1.3063	-0.53251	-0.919407
DSG2	0.252771	0.411691	0.332231
TPGS2	-0.631802	-0.249107	-0.440455
KIAA1328	1.00684	0.542441	0.774641
EPG5	0.383657	0.304472	0.344065
LIPG	0.493763	0.772234	0.632999
ACAA2	1.45033	1.6219	1.53612
MYO5B	2.80473	2.60067	2.7027
TCF4	0.682148	0.444177	0.563162
SEC11C	0.617065	0.796344	0.706705
CCBE1	0.687777	0.492131	0.589954
PMAIP1	-0.353651	-0.564149	-0.4589
SERPINB13	1.21778	0.518437	0.86811
SERPINB4	1.96734	0.454239	1.21079
SERPINB2	-1.82651	-4.66025	-3.24338
SERPINB8	-1.03219	-0.748852	-0.890519
TSHZ1	-1.25373	-0.285236	-0.769485
ZNF516	-0.858287	-0.598796	-0.728541
NFATC1	-1.97384	-0.40649	-1.19016
PARD6G	-1.23174	-1.3838	-1.30777
FSTL3	-1.1175	-0.279676	-0.698589
MISP	0.708742	1.45999	1.08437
SBNO2	-1.22843	-0.377443	-0.802938
NDUFS7	-1.5637	-0.769157	-1.16643
GAMT	-1.53918	-0.523253	-1.03122
DAZAP1	-0.767787	-0.297241	-0.532514
RPS15	-1.43002	-0.326275	-0.878149
PLEKHJ1	-0.748627	-0.343008	-0.545818
OAZ1	-0.160043	-0.283319	-0.221681
GNA15	-0.515696	-0.706938	-0.611317
HMG20B	-1.10977	-0.353182	-0.731475
MAP2K2	-0.799719	-0.196448	-0.498084
STAP2	-0.740892	-0.570048	-0.65547
TNFAIP8L1	-0.956171	-0.558723	-0.757447
TINCR	-1.85739	-1.2905	-1.57394
RPL36	-0.154034	-0.214731	-0.184383
C19orf70	-0.874796	-0.389597	-0.632196
CLPP	-1.17585	-0.383666	-0.779757
ALKBH7	-1.71993	-0.480783	-1.10036
CD70	0.7756	1.36931	1.07245
VAV1	1.36454	1.36325	1.36389
PNPLA6	-1.68857	-0.488665	-1.08862
CAMSAP3	-2.24843	-0.735148	-1.49179
TIMM44	-0.671584	-0.28406	-0.477822
CERS4	-0.76475	-0.383112	-0.573931
RPS28	-0.646437	-0.355333	-0.500885
ZNF558	1.00674	0.370345	0.688541
MUC16	1.57186	3.80263	2.68725
ZNF561	0.340215	0.299064	0.319639
ZNF562	1.06806	0.218206	0.643135
MRPL4	-1.66769	-0.317948	-0.992817
ICAM5	-1.83408	-0.585532	-1.20981
AP1M2	-0.717238	-0.207317	-0.462277
CARM1	-1.26939	-0.335126	-0.802259
C19orf52	-0.844442	-0.275656	-0.560049
SMARCA4	-1.65069	-0.192184	-0.921436
LDLR	-0.84466	-0.709253	-0.776957
SPC24	-0.476109	-0.577188	-0.526648
DOCK6	-2.24465	-0.373074	-1.30886
ZNF627	0.916952	0.520449	0.718701
ZNF441	1.28072	0.621114	0.950916
ZNF136	0.832423	0.632663	0.732543
ZNF44	0.933908	0.641617	0.787763
ZNF799	1.66959	1.34576	1.50768
WDR83	-1.53301	-0.516806	-1.02491
DHPS	-1.28212	-0.539277	-0.9107
JUNB	-2.87916	-0.725397	-1.80228
RNASEH2A	-0.860121	-0.292439	-0.57628
RAD23A	-1.23884	-0.225215	-0.732027
STX10	-1.07054	-0.288251	-0.679396
IER2	-3.28192	-0.510937	-1.89643
MIR24-2	-0.960087	-1.23982	-1.09995
PODNL1	-1.83473	-0.658741	-1.24674
DCAF15	-1.585	-0.311975	-0.948489
IL27RA	-1.07721	-0.60959	-0.843399
DDX39A	-0.903308	-0.379048	-0.641178
TECR	-1.23522	-0.224104	-0.729661
AC005336.4	-1.31055	-1.65569	-1.48312
CYP4F11	-1.44342	-1.66614	-1.55478
HSH2D	2.82679	3.15791	2.99235
AP1M1	-1.08386	-0.516812	-0.800336
NWD1	1.05383	2.4339	1.74386
MRPL34	-0.881989	-0.305853	-0.593921
ANO8	-2.9287	-0.518913	-1.72381
GTPBP3	-1.66266	-0.365449	-1.01405
PLVAP	2.04053	3.79098	2.91576
BST2	0.725176	1.64112	1.18315
MVB12A	-1.18377	-0.284957	-0.734364
B3GNT3	0.741406	2.105	1.4232
RPL18A	-1.31992	-0.26644	-0.793179
JUND	-1.9013	-0.257834	-1.07957
FKBP8	-1.25008	-0.193452	-0.721766
TMEM59L	-1.65278	-1.91809	-1.78544
ZNF506	1.45377	0.578159	1.01597
CTC-260E6.6	0.988685	0.756826	0.872755
CTD-2626G11.2	1.28453	0.711649	0.998088
ZNF66	2.40976	1.57102	1.99039
ZNF708	3.33881	2.714	3.0264
ZNF100	2.77995	1.49214	2.13604
ZNF724P	2.82836	0.949442	1.8889
ZNF91	2.83519	0.368699	1.60194
ZNF675	1.41616	0.374406	0.895282
ZNF681	2.18018	0.84153	1.51085
PLEKHF1	-1.47071	-0.812034	-1.14137
TSHZ3	-1.60488	-0.625729	-1.1153
ZNF302	0.700476	0.384664	0.54257
FXYD3	-0.778507	-0.430253	-0.60438
USF2	-1.43429	-0.328104	-0.881198
COX6B1	-0.421777	-0.294231	-0.358004
ZNF260	0.644077	0.289726	0.466901
ZNF420	2.87802	1.74935	2.31368
ZNF585A	0.896375	1.03274	0.96456
ZNF585B	1.07022	0.801668	0.935944
DPF1	-1.68558	-1.54093	-1.61326
PPP1R14A	-3.64382	-2.21831	-2.93107
YIF1B	-1.24424	-0.292327	-0.768283
KCNK6	-1.36821	-0.886732	-1.12747
AC026806.2	-0.816015	-1.00851	-0.912264
EIF3K	-0.526984	-0.444985	-0.485984
SIRT2	-1.24971	-0.286558	-0.768133
NFKBIB	-1.49637	-0.357852	-0.927111
FBXO17	-1.26548	-0.594601	-0.930041
NCCRP1	0.759367	2.80525	1.78231
ZFP36	-3.33077	-0.713228	-2.022
RPS16	-1.28313	-0.408479	-0.845803
TIMM50	-1.0455	-0.351741	-0.698621
FBL	-1.10855	-0.585942	-0.847245
ZNF780B	1.37163	0.666357	1.01899
ZNF780A	1.43684	0.535465	0.986152
BLVRB	-1.14058	-1.09584	-1.11821
SHKBP1	-1.74541	-0.242943	-0.994179
LTBP4	-2.94524	-0.447809	-1.69653
C19orf54	-2.44462	-0.427546	-1.43608
SNRPA	-0.783074	-0.493193	-0.638134
CYP2S1	-4.24816	-1.95552	-3.10184
TGFB1	-2.28959	-0.817053	-1.55332
TMEM91	-1.05162	-0.650735	-0.851177
EXOSC5	-0.884425	-0.346912	-0.615668
B3GNT8	-2.03294	-1.86948	-1.95121
ATP5SL	-1.03822	-0.292713	-0.665468
RPS19	-0.511374	-0.230338	-0.370856
ARHGEF1	-1.44898	-0.223199	-0.836088
ERF	-1.6175	-0.32771	-0.972606
PHLDB3	-1.25874	-0.704907	-0.981824
ETHE1	-0.614829	-0.314663	-0.464746
ZNF221	2.39993	1.19935	1.79964
ZNF112	1.68037	0.710682	1.19553
CBLC	-1.22702	-0.812506	-1.01976
BCAM	-3.89003	-2.03011	-2.96007
APOC1	-0.876273	-0.773506	-0.824889
RELB	-0.972349	-0.995631	-0.98399
MARK4	-1.94062	-0.397749	-1.16918
KLC3	-1.54849	-0.94578	-1.24714
ERCC1	-0.855929	-0.328014	-0.591972
FOSB	-7.88295	-2.0842	-4.98358
EML2	-1.17638	-0.368955	-0.772669
CCDC61	-1.9103	-0.614193	-1.26224
AC006262.5	-0.601949	-0.286178	-0.444063
IGFL1	0.441432	1.98659	1.21401
SLC1A5	-1.55431	-0.601158	-1.07773
GLTSCR2	-1.45098	-0.399741	-0.925359
SEPW1	-0.700422	-0.383795	-0.542108
TMEM143	-1.9088	-0.462201	-1.1855
RPL18	-0.602892	-0.257008	-0.42995
DBP	-1.04359	-0.377018	-0.710306
FUT2	0.732693	0.916816	0.824754
RASIP1	-1.29405	-0.588752	-0.941403
PLEKHA4	-1.39808	-0.473537	-0.935808
PPP1R15A	-1.89018	-1.01225	-1.45121
DHDH	-1.97551	-1.52665	-1.75108
FTL	-0.281811	-0.505351	-0.393581
GYS1	-1.24266	-0.277977	-0.76032
RUVBL2	-0.5184	-0.224512	-0.371456
PIH1D1	-0.78421	-0.268513	-0.526362
RPS11	-0.338484	-0.293814	-0.316149
RCN3	-1.2597	-0.559726	-0.909712
RRAS	-1.92866	-0.528491	-1.22858
FAM71E1	-1.11261	-0.35494	-0.733776
KLK1	-4.20205	-1.75791	-2.97998
HAS1	-1.85563	-2.38672	-2.12117
ZNF350	0.919804	0.745851	0.832828
ZNF480	0.947655	0.392202	0.669929
ZNF528	0.845859	0.542282	0.694071
ZNF320	1.36604	1.00575	1.18589
ZNF160	1.7452	0.834529	1.28987
ZNF813	1.55695	0.757897	1.15742
CACNG8	-1.42956	-1.09373	-1.26165
NDUFA3	-0.563297	-0.285848	-0.424572
RPS9	-1.01827	-0.256895	-0.63758
CDC42EP5	-1.84968	-0.570255	-1.20997
TNNT1	-0.522245	-0.638798	-0.580522
COX6B2	-2.06389	-1.03586	-1.54988
RPL28	-1.79885	-0.197938	-0.998392
ZNF581	-0.855353	-0.396215	-0.625784
CCDC106	-1.88111	-0.51823	-1.19967
ZNF547	1.61399	1.40566	1.50983
ZNF772	0.955771	0.496889	0.72633
ZNF416	0.66785	0.577968	0.622909
ZNF134	0.619631	0.439319	0.529475
ZNF551	0.812275	0.554105	0.68319
ZNF417	1.32506	1.01584	1.17045
ZNF606	0.873858	0.546965	0.710411
ZNF544	1.19955	0.26203	0.730789
RPS5	-0.478004	-0.188275	-0.33314
CTD-2619J13.14	-1.34685	-0.574728	-0.960788
FAM110C	-0.388754	-0.395664	-0.392209
RPS7	-0.278091	-0.242977	-0.260534
CMPK2	1.89007	2.39538	2.14272
RSAD2	2.71114	2.95579	2.83347
ID2	-1.07432	-0.321685	-0.698
RP11-521D12.5	-0.970183	-1.48544	-1.22781
KLF11	-0.517122	-0.584911	-0.551017
LPIN1	0.77173	1.43005	1.10089
FAM49A	2.06611	3.37564	2.72087
VSNL1	-0.687274	-1.35136	-1.01932
TTC32	-0.599925	-0.559741	-0.579833
RHOB	-2.01797	-0.336035	-1.177
HS1BP3	-0.788659	-0.336356	-0.562508
KLHL29	0.853605	1.82186	1.33773
TP53I3	0.880148	2.02527	1.45271
NCOA1	0.536715	0.894968	0.715841
HADHA	-0.29563	-0.229913	-0.262771
SLC5A6	-1.23652	-0.298823	-0.767673
AC074117.10	-1.36365	-0.45895	-0.911302
KRTCAP3	-1.17817	-0.41363	-0.795899
IFT172	-0.498163	-0.330236	-0.414199
FNDC4	-2.21281	-1.0259	-1.61935
LBH	0.397934	1.99494	1.19644
XDH	-0.503823	-0.980957	-0.74239
SLC30A6	0.53222	0.368166	0.450193
BIRC6	1.2607	0.190038	0.725369
LTBP1	-0.783821	-1.36033	-1.07208
EIF2AK2	0.88006	0.507776	0.693918
HNRNPLL	0.480655	0.298375	0.389515
MAP4K3	0.437769	0.417503	0.427636
SLC8A1	0.896712	1.58755	1.24213
ZFP36L2	-2.90411	-0.589538	-1.74683
PREPL	0.508221	0.455057	0.481639
EPAS1	-1.10754	-0.41007	-0.758806
MCFD2	0.383721	0.461099	0.42241
CALM2	0.588352	0.463672	0.526012
STON1	-0.72107	-0.703638	-0.712354
AC007743.1	1.0188	1.17371	1.09626
BCL11A	-0.536809	-0.951692	-0.744251
AC016747.3	0.569071	0.545888	0.55748
USP34	0.954167	0.286017	0.620092
XPO1	0.666566	0.167466	0.417016
B3GNT2	1.1045	1.00623	1.05536
EHBP1	0.207024	0.354905	0.280965
LGALSL	-0.568141	-1.09853	-0.833335
SLC1A4	-1.35876	-2.28776	-1.82326
RAB1A	-0.254652	-0.271066	-0.262859
AC092669.3	1.48548	1.16258	1.32403
GMCL1	-0.260231	-0.27649	-0.26836
PCYOX1	-0.409526	-0.368084	-0.388805
FAM136A	0.254206	0.41623	0.335218
ADD2	-0.536556	-0.814331	-0.675443
DYSF	0.504888	2.11807	1.31148
CYP26B1	-1.09191	-0.699439	-0.895677
DGUOK	-0.351672	-0.238048	-0.29486
WDR54	-0.581086	-0.683019	-0.632052
RTKN	-1.37355	-0.62107	-0.997308
DQX1	-0.742164	-0.938812	-0.840488
SEMA4F	-0.835143	-0.296625	-0.565884
EVA1A	0.887792	2.36469	1.62624
SUCLG1	-0.188485	-0.242462	-0.215474
TMSB10	-0.231664	-0.630311	-0.430988
RETSAT	-0.808686	-0.958651	-0.883669
CAPG	-0.941212	-0.475919	-0.708565
ST3GAL5	-1.16782	-1.72783	-1.44783
KDM3A	0.253798	0.355196	0.304497
LINC00152	0.555632	0.617322	0.586477
MRPS5	-0.200649	-0.365895	-0.283272
AC009237.8	1.33486	0.665455	1.00016
COX5B	-0.35535	-0.265156	-0.310253
MGAT4A	2.79042	2.77496	2.78269
KIAA1211L	0.984113	2.11524	1.54968
CHST10	-1.43266	-0.619677	-1.02617
CNOT11	-0.510601	-0.202872	-0.356736
IL1R2	-2.60093	-2.14793	-2.37443
IL1R1	0.602127	0.576789	0.589458
TGFBRAP1	-0.819884	-0.326825	-0.573355
LIMS1	0.534075	0.584927	0.559501
SOWAHC	-0.719942	-0.541038	-0.63049
MALL	0.975513	0.873317	0.924415
LINC00116	-0.370692	-0.399736	-0.385214
IL1B	-1.93917	-4.74889	-3.34403
IL36G	-2.25438	-5.25775	-3.75607
IL1RN	-1.19994	-2.75456	-1.97725
RPL23AP7	-0.79747	-0.982168	-0.889819
EN1	-2.18	-0.384913	-1.28246
CLASP1	-0.186496	-0.39814	-0.292318
MZT2B	-0.282249	-0.475286	-0.378767
IMP4	-0.473785	-0.243652	-0.358719
FAM168B	-0.544812	-0.24703	-0.395921
MZT2A	-0.534654	-0.360345	-0.4475
ORC4	0.929294	0.675348	0.802321
EPC2	0.432629	0.400186	0.416408
RBM43	0.454764	0.55265	0.503707
NMI	0.736079	0.776446	0.756262
RIF1	1.62628	0.324587	0.975435
STAM2	0.600639	0.261327	0.430983
PRPF40A	0.833681	0.203827	0.518754
GALNT5	-0.311493	-0.512396	-0.411945
DAPL1	-0.759287	-0.515519	-0.637403
BAZ2B	1.28102	0.532179	0.906599
LY75	0.710798	1.20389	0.957345
PLA2R1	-0.456138	-0.850474	-0.653306
ITGB6	1.29887	1.56632	1.43259
RBMS1	0.345597	0.50134	0.423468
PSMD14	0.56931	0.212449	0.390879
FAP	2.01635	1.9051	1.96073
IFIH1	0.995604	0.866352	0.930978
GCA	0.816108	0.921696	0.868902
COBLL1	1.09821	0.394396	0.746303
SCN2A	1.61216	1.17463	1.39339
CERS6	0.781725	0.478167	0.629946
KLHL23	1.2421	0.819856	1.03098
SSB	0.668097	0.28132	0.474708
UBR3	0.757821	0.30015	0.528985
MYO3B	0.687517	0.553585	0.620551
GAD1	1.92078	3.32562	2.6232
AC068039.4	-0.678703	-0.56633	-0.622516
HAT1	0.590425	0.293149	0.441787
DLX1	-1.2054	-0.402512	-0.803954
DLX2	-2.44985	-1.04136	-1.74561
AC093818.1	1.63343	0.783103	1.20827
SP3	0.958402	0.238115	0.598259
CIR1	0.261785	0.309931	0.285858
SCRN3	0.346451	0.442411	0.394431
CHN1	2.7642	2.20196	2.48308
ATP5G3	-0.356011	-0.312302	-0.334156
KIAA1715	0.513187	0.30162	0.407404
HOXD11	-0.917043	-0.3818	-0.649422
HOXD10	-0.77844	-0.504019	-0.64123
HOXD9	-1.93989	-0.394179	-1.16704
HOXD8	-0.883006	-0.798378	-0.840692
AGPS	0.892808	0.24753	0.570169
TTC30A	0.747361	0.537797	0.642579
AC009948.5	0.450673	0.348492	0.399582
FKBP7	0.681783	1.07441	0.878096
PLEKHA3	0.897507	0.454038	0.675772
TTN	1.44339	0.394509	0.91895
SESTD1	0.836056	0.867513	0.851785
FSIP2	1.17178	0.58618	0.878981
TFPI	1.20518	0.664379	0.934778
COL3A1	1.20549	2.70712	1.95631
GLS	1.07226	0.793985	0.933124
STAT1	0.538274	0.740746	0.63951
NABP1	1.90561	1.55296	1.72928
SDPR	1.2093	1.06553	1.13742
HSPD1	0.971318	0.19194	0.581629
RFTN2	-0.927147	-1.72336	-1.32525
AOX1	1.28318	1.57818	1.43068
BZW1	0.668901	0.309327	0.489114
CLK1	0.921764	0.380561	0.651163
CFLAR	-0.308168	-0.492407	-0.400287
CASP8	0.555341	0.339082	0.447211
TRAK2	0.413839	0.268108	0.340973
TMEM237	-0.411187	-0.343387	-0.377287
GPR1	0.583639	1.26382	0.923729
KLF7	-0.682467	-1.22502	-0.953742
METTL21A	-0.841914	-0.358258	-0.600086
IDH1	0.693973	0.627451	0.660712
LANCL1	-0.42219	-0.421618	-0.421904
IKZF2	0.794153	1.11481	0.954482
ABCA12	1.13244	1.61506	1.37375
ATIC	-1.36019	-0.227826	-0.794006
IGFBP2	-1.17944	-0.621075	-0.900259
TNS1	-1.96258	-0.6796	-1.32109
ARPC2	-0.322476	-0.239407	-0.280942
PLCD4	-1.47964	-0.933253	-1.20645
BCS1L	-0.256813	-0.299797	-0.278305
TTLL4	-1.05665	-0.379446	-0.718048
WNT10A	-1.55027	-1.09083	-1.32055
STK16	-0.590472	-0.369933	-0.480202
STK11IP	-1.81321	-0.290332	-1.05177
SLC4A3	-2.43956	-0.680027	-1.55979
EPHA4	0.844528	1.76086	1.3027
ACSL3	0.535746	0.317906	0.426826
SERPINE2	-0.795696	-0.454903	-0.6253
CCL20	-1.45318	-3.74171	-2.59744
SP110	0.315121	0.593459	0.45429
SP100	0.640571	0.263561	0.452066
PTMA	-0.348955	-0.243151	-0.296053
PDE6D	-0.450089	-0.433435	-0.441762
ALPP	0.395476	3.71951	2.05749
ALPPL2	1.07183	3.79001	2.43092
UGT1A8	-0.672213	-0.994182	-0.833197
UGT1A10	-0.334584	-0.408634	-0.371609
ARL4C	-0.934925	-0.256171	-0.595548
FAM132B	-1.79221	-1.3379	-1.56505
ILKAP	-0.57121	-0.310371	-0.440791
ASB1	-0.821864	-0.609502	-0.715683
NDUFA10	-0.630646	-0.436181	-0.533413
GPC1	-1.62983	-0.451668	-1.04075
RNPEPL1	-1.62975	-0.270475	-0.95011
PPP1R7	-0.570032	-0.211218	-0.390625
THAP4	-0.769413	-0.333742	-0.551578
DTYMK	-0.615605	-0.272883	-0.444244
SIRPB2	1.4008	1.75842	1.57961
SIRPA	-2.15704	-0.782401	-1.46972
IDH3B	-0.401486	-0.197386	-0.299436
FASTKD5	0.228296	0.336386	0.282341
C20orf194	-0.610642	-0.844799	-0.727721
ATRN	-0.678895	-0.194933	-0.436914
C20orf27	-0.795978	-0.248538	-0.522258
CDC25B	-1.37243	-0.504111	-0.938271
TMX4	-0.748273	-0.448396	-0.598335
JAG1	0.566812	0.356211	0.461512
SPTLC3	0.993224	0.69442	0.843822
DSTN	0.186312	0.560104	0.373208
RALGAPA2	0.52189	0.558029	0.539959
PLK1S1	-0.297158	-0.954463	-0.625811
THBD	-2.27656	-1.78111	-2.02883
ENTPD6	-1.3173	-0.368937	-0.843116
PYGB	-1.20455	-0.461692	-0.833121
ID1	-0.907534	-0.4721	-0.689817
PLAGL2	-2.17459	-0.467516	-1.32105
DNMT3B	-0.354928	-0.399615	-0.377272
ACSS2	-0.622071	-0.415859	-0.518965
MMP24	1.5921	2.72894	2.16052
FAM83C	-0.997053	-1.61153	-1.30429
CPNE1	-0.499292	-0.171262	-0.335277
SAMHD1	1.12899	1.22527	1.17713
ARHGAP40	-1.86905	-1.51073	-1.68989
CHD6	0.418966	0.371471	0.395218
ADA	-0.268049	-0.257093	-0.262571
TOMM34	-0.411079	-0.233224	-0.322151
SLPI	1.29787	1.91267	1.60527
SYS1	0.392321	0.274221	0.333271
PLTP	-1.88776	-1.28972	-1.58874
ZNFX1	0.858994	0.923886	0.89144
TMEM189	-0.50576	-0.309033	-0.407396
CEBPB	-1.26229	-0.321336	-0.791812
PTPN1	-0.443291	-0.373167	-0.408229
FAM65C	-0.884772	-1.34567	-1.11522
ZFP64	-0.401184	-0.381608	-0.391396
ZNF217	0.260601	0.249841	0.255221
BMP7	-0.656996	-0.831778	-0.744387
APCDD1L	-1.64937	-0.537923	-1.09365
FAM217B	-0.415157	-0.342122	-0.378639
PSMA7	-0.405427	-0.283188	-0.344307
OSBPL2	-0.240471	-0.289044	-0.264757
RPS21	-0.482183	-0.458785	-0.470484
SLCO4A1	-0.417298	-0.566283	-0.49179
SLC2A4RG	-1.43643	-0.241078	-0.838753
TPD52L2	-0.308013	-0.164187	-0.2361
DNAJC5	-0.838713	-0.218065	-0.528389
USP25	1.0204	0.257456	0.638929
MAP3K7CL	0.778162	0.574256	0.676209
TIAM1	2.11987	1.07327	1.59657
EVA1C	-1.93755	-1.20566	-1.57161
IFNAR2	-0.947052	-0.470765	-0.708909
IFNAR1	0.190194	0.382749	0.286472
IFNGR2	-0.303197	-0.680347	-0.491772
CBR1	-0.57211	-0.902521	-0.737315
CBR3	-1.14749	-0.683546	-0.915517
DSCR3	-0.283265	-0.253783	-0.268524
ETS2	-0.620763	-0.661419	-0.641091
PDE9A	-2.54501	-1.124	-1.8345
CBS	-1.83633	-0.658575	-1.24745
CSTB	-1.00455	-0.427049	-0.715798
ADARB1	-1.80454	-1.41662	-1.61058
COL18A1	-2.93172	-0.321996	-1.62686
LSS	-1.40061	-0.78475	-1.09268
AP000525.9	0.732073	0.472328	0.6022
LL22NC03-N14H11.1	0.636529	0.827831	0.73218
TPTEP1	-2.72309	-0.372184	-1.54764
CECR5	-0.797645	-0.380685	-0.589165
BCL2L13	-0.203058	-0.330065	-0.266562
MICAL3	-0.884721	-0.329473	-0.607097
DGCR6	-1.28635	-0.502055	-0.894204
UFD1L	-0.600215	-0.204917	-0.402566
2023-09-05	-2.16124	-1.60808	-1.88466
TBX1	-2.70449	-0.979555	-1.84202
GNB1L	-1.20521	-0.961815	-1.08351
C22orf29	-1.03916	-0.391671	-0.715418
TANGO2	-0.746185	-0.424755	-0.58547
RANBP1	-0.376507	-0.245115	-0.310811
ZDHHC8	-2.381	-0.30492	-1.34296
ZNF74	-0.819043	-0.48912	-0.654082
MED15	-1.94279	-0.207511	-1.07515
SNAP29	-0.905533	-0.359307	-0.63242
CRKL	-0.587232	-0.766107	-0.676669
AIFM3	-1.93302	-0.661154	-1.29709
LZTR1	-1.37446	-0.602773	-0.988615
HIC2	-1.13365	-1.00407	-1.06886
PI4KAP2	-1.50879	-1.05105	-1.27992
UBE2L3	-0.381759	-0.195265	-0.288512
PPM1F	-1.11081	-0.419855	-0.765333
BCR	-1.1057	-0.560377	-0.833039
CHCHD10	-1.20679	-0.53039	-0.868592
SMARCB1	-1.37672	-0.377058	-0.876888
GUCD1	-0.343666	-0.211441	-0.277553
SNRPD3	-0.202354	-0.184065	-0.19321
GGT1	-1.65578	-1.48179	-1.56878
FAM211B	-1.89799	-1.155	-1.52649
HPS4	-0.501702	-0.309592	-0.405647
MIAT	2.8442	2.00312	2.42366
MN1	-2.62329	-0.510695	-1.56699
PITPNB	-0.968902	-0.32108	-0.644991
XBP1	-0.517904	-1.10381	-0.810855
ZNRF3	-0.988628	-0.415472	-0.70205
KREMEN1	-1.60518	-1.23796	-1.42157
EWSR1	-0.64492	-0.336834	-0.490877
THOC5	-0.22291	-0.319514	-0.271212
NIPSNAP1	-0.600222	-0.466062	-0.533142
UQCR10	-0.297518	-0.409459	-0.353489
MTFP1	-0.818523	-0.733445	-0.775984
SMTN	-2.3039	-1.21182	-1.75786
RNF185	-0.886699	-0.349776	-0.618237
SFI1	-1.1344	-0.422395	-0.778395
PISD	-1.08465	-0.573978	-0.829313
DEPDC5	-0.409396	-0.449029	-0.429212
YWHAH	-0.450263	-0.368318	-0.409291
RTCB	-0.177268	-0.338258	-0.257763
FBXO7	-0.191829	-0.217395	-0.204612
HMGXB4	-0.5005	-0.433785	-0.467142
TOM1	-1.45386	-0.501688	-0.977775
MCM5	-1.17823	-0.469462	-0.823847
RASD2	-2.78633	-1.17574	-1.98104
APOL6	0.861076	0.319934	0.590505
RBFOX2	-0.214181	-0.217028	-0.215604
APOL3	0.342786	0.593786	0.468286
APOL1	-1.04371	-0.355072	-0.699392
MPST	-1.00341	-0.420677	-0.712042
MFNG	-1.07685	-1.12553	-1.10119
CARD10	-1.2368	-0.570224	-0.903511
SH3BP1	-1.51604	-1.34364	-1.42984
LGALS1	-0.458757	-0.472331	-0.465544
MAFF	-0.673669	-0.90852	-0.791094
CSNK1E	-1.12779	-0.336185	-0.731987
FAM227A	1.0816	0.904703	0.993151
SUN2	-1.55688	-0.443056	-0.999969
APOBEC3C	-0.739315	-0.355453	-0.547384
RPL3	-0.515981	-0.423529	-0.469755
ATF4	-0.665012	-0.366884	-0.515948
ACO2	-1.08354	-0.22769	-0.655616
PMM1	-1.09549	-0.526198	-0.810845
DESI1	-0.342705	-0.369407	-0.356056
SREBF2	-1.53568	-0.435185	-0.98543
SMDT1	-1.06401	-0.456747	-0.760376
CYB5R3	-2.02506	-0.172722	-1.09889
TSPO	-0.98947	-0.279389	-0.63443
TTLL12	-0.988021	-0.430354	-0.709188
PARVB	-0.815844	-0.527274	-0.671559
KIAA0930	-0.479493	-0.232159	-0.355826
PPARA	-0.296587	-0.409867	-0.353227
CELSR1	-1.42355	-0.360996	-0.892273
GRAMD4	-0.608525	-0.596796	-0.60266
TYMP	-0.726095	-0.54534	-0.635718
ODF3B	-0.982583	-0.433588	-0.708085
ITPR1	1.20523	0.894544	1.04989
LMCD1	-1.10876	-0.868142	-0.988449
OGG1	-0.778018	-0.556469	-0.667244
RPUSD3	-0.841406	-0.603277	-0.722341
IL17RE	-1.86663	-0.389567	-1.1281
SLC6A11	-1.06817	-0.415977	-0.742074
PPARG	1.33444	1.24661	1.29053
ANKRD28	1.01101	0.65567	0.833342
RFTN1	-0.321352	-0.883448	-0.6024
NR1D2	1.00993	0.415448	0.712689
THRB	1.29374	1.36034	1.32704
OSBPL10	0.407168	0.508633	0.4579
CRTAP	-0.495786	-0.221412	-0.358599
STAC	-0.838078	-0.674475	-0.756276
MLH1	0.357073	0.272229	0.314651
GOLGA4	1.20691	0.195493	0.701202
CSRNP1	-1.88133	-1.09418	-1.48776
RPSA	-0.181783	-0.339035	-0.260409
RPL14	-0.162661	-0.225232	-0.193947
NBEAL2	-2.29322	-1.12858	-1.7109
DHX30	-0.620073	-0.207702	-0.413888
COL7A1	-1.82467	-0.512546	-1.16861
UQCRC1	-0.77355	-0.593363	-0.683456
RHOA	-0.271368	-0.178375	-0.224872
NAT6	-1.62276	-0.606735	-1.11475
MANF	-0.283392	-0.554272	-0.418832
DUSP7	-1.55586	-0.597857	-1.07686
ALAS1	-0.340558	-0.379579	-0.360068
NT5DC2	-1.61869	-0.497875	-1.05828
SFMBT1	1.4447	1.15653	1.30062
TKT	-0.561079	-0.518888	-0.539984
ESRG	-3.66711	-0.513284	-2.0902
FLNB	0.349262	0.288585	0.318924
PTPRG	1.89385	1.33965	1.61675
MITF	0.979066	1.57939	1.27923
FOXP1	0.830974	0.346213	0.588594
GBE1	0.932575	0.359694	0.646134
EPHA3	-2.48112	-0.69358	-1.58735
PROS1	0.684634	0.723074	0.703854
STX19	1.85386	2.16766	2.01076
DCBLD2	0.905817	0.531568	0.718692
COL8A1	2.91061	4.42107	3.66584
TBC1D23	0.777998	0.259667	0.518832
TMEM45A	0.840781	0.594792	0.717787
NFKBIZ	-1.79654	-0.926889	-1.36171
ZBED2	-0.536009	-0.98075	-0.758379
PHLDB2	1.08291	0.202018	0.642465
CCDC80	0.521564	1.49989	1.01073
WDR52	0.746424	1.75309	1.24976
ATP6V1A	1.20917	0.296994	0.753079
GRAMD1C	1.22816	0.90445	1.06631
ZDHHC23	1.20762	0.864372	1.036
B4GALT4	0.455005	0.466983	0.460994
FSTL1	1.30361	1.71182	1.50772
RABL3	0.663739	0.374149	0.518944
STXBP5L	7.03402	4.1892	5.61161
GOLGB1	1.04236	0.28608	0.66422
PARP9	1.14539	1.03399	1.08969
DTX3L	1.10463	0.646333	0.875481
PARP14	1.95929	0.870881	1.41508
PDIA5	-0.518985	-0.594114	-0.556549
PTPLB	0.556614	0.700739	0.628676
SLC41A3	-0.951342	-0.375975	-0.663659
KLF15	-2.58113	-1.62592	-2.10352
TPRA1	-0.85194	-0.224359	-0.538149
ABTB1	-2.23274	-0.487599	-1.36017
COPG1	-0.197703	-0.192814	-0.195258
HMCES	-0.571557	-0.260686	-0.416122
H1FX	-1.93476	-0.579823	-1.25729
TMCC1	0.322455	0.368418	0.345437
ATP2C1	0.467602	0.225742	0.346672
NEK11	0.941658	1.12196	1.03181
SLCO2A1	-2.9735	-0.38757	-1.68054
RP11-375I20.6	-2.32647	-1.45017	-1.88832
KY	-0.785069	-1.85561	-1.32034
PPP2R3A	0.681755	0.318833	0.500294
MRAS	0.998379	1.60406	1.30122
C3orf72	2.26687	1.69348	1.98017
ZBTB38	0.356162	0.471964	0.414063
TFDP2	0.469175	0.431492	0.450333
RP11-274H2.3	4.07356	2.34065	3.20711
PLOD2	1.13595	0.926027	1.03099
PLSCR1	0.635268	0.754528	0.694898
CP	2.01049	5.32369	3.66709
COMMD2	0.521301	0.228927	0.375114
SELT	0.502079	0.207957	0.355018
IGSF10	-3.48024	-1.71941	-2.59983
AADAC	-1.73429	-1.39673	-1.56551
MBNL1-AS1	1.15061	1.25849	1.20455
DHX36	0.565185	0.390088	0.477636
MME	1.47829	1.60985	1.54407
CCNL1	-0.708754	-0.862765	-0.78576
VEPH1	0.968583	1.08059	1.02459
RSRC1	1.33417	0.278546	0.806357
GFM1	0.85456	0.305875	0.580217
RARRES1	2.2467	4.16877	3.20774
MFSD1	0.693573	0.87466	0.784117
RP11-379F4.4	2.36181	1.78983	2.07582
IFT80	0.926119	0.662847	0.794483
SMC4	1.1737	0.207207	0.690454
KPNA4	1.02466	0.391206	0.707935
ARL14	0.672206	0.900539	0.786372
B3GALNT1	0.378934	0.802101	0.590518
NMD3	1.15174	0.223862	0.687801
MECOM	0.918297	0.699149	0.808723
SEC62	0.638342	0.345997	0.49217
PRKCI	0.982405	0.337888	0.660146
SKIL	1.748	0.891448	1.31972
RPL22L1	1.4821	0.827504	1.1548
FNDC3B	0.433636	0.172207	0.302921
TNFSF10	0.950203	1.29538	1.12279
NCEH1	0.390182	0.487155	0.438668
TBL1XR1	1.97274	0.542402	1.25757
RP11-91K9.1	2.30859	2.43223	2.37041
ZMAT3	0.504085	0.392533	0.448309
PIK3CA	1.10944	0.244501	0.676973
ACTL6A	0.552346	0.240453	0.3964
TTC14	1.36143	0.459267	0.910346
CCDC39	1.03048	0.849135	0.939807
ATP11B	1.22197	0.192037	0.707001
MCCC1	0.466237	0.357	0.411618
LAMP3	0.653961	1.47523	1.06459
PSMD2	0.35187	0.314503	0.333186
MAGEF1	0.348145	0.25886	0.303503
LIPH	2.1652	1.98806	2.07663
IGF2BP2	-0.510113	-0.214311	-0.362212
DNAJB11	0.425624	0.324367	0.374995
EIF4A2	0.984136	0.285922	0.635029
RTP4	1.42111	1.4613	1.44121
TP63	-0.671548	-1.77083	-1.22119
LEPREL1	0.726394	0.310767	0.51858
CLDN1	0.644278	1.6185	1.13139
ATP13A3	0.889238	0.16318	0.526209
AC108676.1	1.76325	0.999897	1.38158
LSG1	0.815722	0.340207	0.577964
TFRC	1.6274	0.902018	1.26471
NCBP2-AS2	-0.506372	-0.327769	-0.41707
FYTTD1	1.16057	0.222024	0.691299
LRCH3	0.648379	0.321838	0.485108
FGFR3	-1.29346	-1.07701	-1.18524
RGS12	-1.01245	-0.32267	-0.66756
NSG1	-0.872536	-1.7352	-1.30387
PPP2R2C	-0.791822	-1.03009	-0.910954
S100P	1.2583	2.77519	2.01675
ABLIM2	-0.59485	-1.00537	-0.800108
HS3ST1	-1.35999	-2.16626	-1.76313
BOD1L1	0.677378	0.290087	0.483732
LINC00504	1.57247	0.567007	1.06974
CD38	0.834641	4.23816	2.5364
FGFBP1	-0.884714	-2.39155	-1.63813
LAP3	0.407539	0.359394	0.383466
FAM184B	-1.91248	-1.72957	-1.82103
RP11-380P13.2	-4.38195	-0.857302	-2.61963
SEL1L3	-0.23222	-0.55832	-0.39527
PCDH7	0.231055	0.436777	0.333916
RP11-734I18.1	-2.33423	-1.91648	-2.12536
ARAP2	1.49018	0.771942	1.13106
UGDH-AS1	1.30843	0.70452	1.00647
RBM47	0.460424	0.387429	0.423927
UCHL1	-0.320768	-0.294048	-0.307408
LIMCH1	2.21862	2.1471	2.18286
RP11-328N19.1	-2.01132	-1.22046	-1.61589
SULT1B1	1.07408	0.572114	0.823099
SULT1E1	1.40512	1.57936	1.49224
CXCL3	-2.39896	-1.30747	-1.85321
CXCL2	-2.44252	-1.49046	-1.96649
EPGN	3.04478	0.890829	1.96781
AREG	-1.7687	-2.49544	-2.13207
FAM47E-STBD1	1.12158	1.42318	1.27238
SHROOM3	0.373924	0.704281	0.539102
CCNI	-0.526954	-0.226694	-0.376824
WDFY3	0.861566	0.409592	0.635579
PPM1K	0.949494	0.950627	0.95006
HERC6	0.885935	1.29415	1.09005
HERC5	1.45622	0.955929	1.20607
FAM13A	0.938372	0.800291	0.869332
RP11-115D19.1	-1.58914	-1.74116	-1.66515
SNCA	-0.931221	-2.45269	-1.69196
BMPR1B	-1.18782	-0.92976	-1.05879
TSPAN5	-0.266204	-0.62154	-0.443872
PPP3CA	0.505282	0.326949	0.416115
BDH2	0.465926	0.443861	0.454893
RP11-703G6.1	1.09209	0.917734	1.00491
GSTCD	0.866172	0.365649	0.615911
NPNT	1.82356	1.56156	1.69256
SGMS2	1.03333	0.509767	0.77155
HADH	-0.745866	-0.255005	-0.500436
CFI	1.64529	2.1558	1.90055
PITX2	-1.43355	-0.74767	-1.09061
SEC24D	-0.671005	-0.799618	-0.735312
C4orf3	0.598622	0.325054	0.461838
FGF2	0.828577	1.20163	1.01511
ANKRD50	0.597982	0.393817	0.4959
FAT4	0.577931	1.21444	0.896187
JADE1	0.552157	0.602295	0.577226
PABPC4L	-1.93508	-1.41558	-1.67533
TBC1D9	0.73031	0.70044	0.715375
INPP4B	1.50268	1.00788	1.25528
OTUD4	0.408029	0.277925	0.342977
TMEM184C	0.412375	0.336518	0.374446
RPS3A	-0.19546	-0.369238	-0.282349
SH3D19	0.470984	0.32256	0.396772
TRIM2	2.09055	2.85092	2.47074
PDGFC	0.943083	0.485909	0.714496
FAM198B	0.899144	0.508318	0.703731
RAPGEF2	0.969844	0.512021	0.740932
TMEM192	-0.307646	-0.33134	-0.319493
CPE	-0.963744	-0.552373	-0.758058
TLL1	0.752087	0.375747	0.563917
DDX60L	1.43393	0.696681	1.06531
PALLD	-0.795736	-0.452813	-0.624274
SH3RF1	0.610903	0.709024	0.659964
GALNT7	0.547811	0.416858	0.482335
[truncated: 705 more rows]

## Sheet: A253 DEG Analysis (p63KD)
	logFC 48	logFC 50	AverageFC
LOC284801	13.8739	13.2484	13.5611
HIST1H4L	13.1379	12.7713	12.9546
RPPH1	12.9239	12.6412	12.7826
HIST1H4F	12.158	11.9266	12.0423
HIST1H4B	12.0144	11.7398	11.8771
SCARNA2	12.0184	11.6068	11.8126
RMRP	11.7954	11.6665	11.7309
ANKRD20A9P	11.5766	11.703	11.6398
HIST1H2BB	11.6504	11.4691	11.5597
HIST1H3B	11.626	11.4033	11.5147
HIST2H2AB	11.6186	11.3123	11.4654
HIST2H3D	11.5533	11.1314	11.3423
HIST1H2BI	11.0427	10.7936	10.9182
HIST1H3F	10.9559	10.8145	10.8852
SCARNA7	10.6693	10.7837	10.7265
HIST1H1B	10.9391	10.5032	10.7211
HIST1H2AH	10.6959	10.4576	10.5768
HIST1H2BM	10.4664	10.2826	10.3745
HIST1H1A	10.4745	10.2416	10.358
BCYRN1	10.4637	10.0755	10.2696
RNU12	10.1785	10.1759	10.1772
SNORA74A	10.1872	9.75551	9.97135
DNM1P41	10.0786	9.85049	9.96453
SCARNA5	9.92509	9.9981	9.9616
LOC643406	9.81005	9.99562	9.90283
HIST1H2AB	9.91851	9.67778	9.79814
HIST1H3J	9.837	9.62979	9.7334
LINC00273	9.9698	9.38348	9.67664
SCARNA10	9.69429	9.61337	9.65383
HIST1H3I	9.82534	9.44387	9.6346
HIST1H4A	9.52732	9.43512	9.48122
UPK3BL	9.78009	9.1713	9.47569
HIST3H2BB	9.35738	9.32797	9.34268
MTRNR2L1	8.40379	10.2569	9.33036
HIST2H2BF	9.35181	9.29012	9.32097
LOC100190986	9.1646	9.30967	9.23714
SCARNA6	9.13744	9.02414	9.08079
HIST1H3C	9.22785	8.91377	9.07081
HYDIN2	9.0035	9.02457	9.01403
HIST1H2BL	9.00377	8.81351	8.90864
HIST1H2AJ	8.91419	8.66646	8.79033
ANKRD30BL	9.1493	8.41935	8.78433
HIST1H2BO	8.86968	8.67428	8.77198
HIST1H2AG	8.87884	8.63944	8.75914
HIST1H2AI	8.89623	8.59179	8.74401
HIST1H2BN	8.7693	8.66962	8.71946
HIST1H3A	8.81364	8.58804	8.70084
LOC441155	8.76273	8.63634	8.69953
HIST1H4I	8.80187	8.51852	8.6602
SPDYE7P	8.54815	8.70634	8.62724
TERC	8.97405	8.1892	8.58163
SCARNA9L	8.79715	8.26115	8.52915
HIST4H4	8.55011	8.43244	8.49127
HIST1H2AL	8.55237	8.41297	8.48267
LOC646214	8.46122	8.4555	8.45836
SNORA80B	8.53776	8.28011	8.40893
HIST1H4H	8.4114	8.24635	8.32888
NRSN1	8.22679	8.40419	8.31549
SNORA68	8.2208	8.33467	8.27774
LOC100131257	8.12464	8.38297	8.25381
MTRNR2L10	7.29147	9.19147	8.24147
HIST1H3G	8.34287	8.04432	8.19359
HIST1H3H	8.17349	8.02192	8.0977
SNORA48	7.85773	8.13474	7.99624
SMA4	8.07449	7.91601	7.99525
YY1P2	7.78174	8.18326	7.9825
HIST1H2AM	8.07191	7.86282	7.96736
MTRNR2L4	7.66933	8.0974	7.88337
MIR3687	8.07554	7.30979	7.69266
SNORD97	7.64052	7.66771	7.65412
MIR4461	7.60211	7.69484	7.64847
PABPC1P2	7.59081	7.6417	7.61626
SNORA71D	7.70183	7.50117	7.6015
TLR8-AS1	7.62413	7.55932	7.59173
F5	7.60056	7.51203	7.55629
SCARNA21	7.4418	7.45698	7.44939
TPM3P9	7.26947	7.56306	7.41627
ARGFX	7.14703	7.66011	7.40357
MTRNR2L3	6.75884	8.04675	7.40279
SMA5	7.45591	7.3286	7.39226
HIST1H2AK	7.48469	7.28905	7.38687
HERC2P7	7.57886	7.14406	7.36146
SNORA54	7.11147	7.51799	7.31473
LOC441081	7.18079	7.26767	7.22423
HIST1H2BJ	7.22276	7.14426	7.18351
SCARNA17	6.98426	7.32673	7.15549
SNORA38	7.67359	6.6092	7.1414
RNU11	7.05313	7.15657	7.10485
RPL13AP3	7.0156	7.19108	7.10334
FDPSL2A	7.01421	7.16898	7.0916
DUXA	7.17702	6.98617	7.08159
MIR4521	6.89907	7.21011	7.05459
CLEC4GP1	7.42936	6.67854	7.05395
CD84	7.1814	6.8686	7.025
LINC00547	6.96961	7.01112	6.99036
FLJ31662	7.07575	6.83618	6.95596
GMCL1P1	6.96335	6.92291	6.94313
SNORD17	6.91921	6.85388	6.88655
LOC157273	7.0731	6.64661	6.85985
SNORA53	6.87947	6.82989	6.85468
LOC728407	6.91245	6.68985	6.80115
MIR5087	6.6921	6.89268	6.79239
SNORA49	6.64082	6.89687	6.76884
LOC284276	6.67151	6.86208	6.76679
HIST2H2AC	6.87745	6.62796	6.7527
SCARNA9	6.80903	6.69319	6.75111
ZNF681	6.74799	6.7446	6.74629
SMIM17	6.89646	6.51561	6.70604
LOC400958	6.83386	6.57805	6.70595
MIR143HG	6.63982	6.74991	6.69487
ZNF566	6.70382	6.66761	6.68571
LINC00665	6.54227	6.82371	6.68299
SNORA34	6.43626	6.91702	6.67664
SNORA74B	6.71136	6.63867	6.67502
TSG1	6.86285	6.4519	6.65738
ZNF99	6.35172	6.92066	6.63619
SNORD12C	6.58506	6.68634	6.6357
FKBP1AP1	6.66952	6.5997	6.63461
FAM153C	6.37866	6.85504	6.61685
HIST1H2BH	6.6587	6.54736	6.60303
LOC100188947	6.20659	6.98766	6.59713
ZNF829	6.56852	6.59451	6.58152
MIR15B	6.62583	6.50729	6.56656
MIR3648	6.71783	6.35128	6.53455
HSP90AB4P	6.60931	6.44318	6.52624
SIGLEC10	6.50732	6.51325	6.51029
ERVV-1	6.32231	6.68105	6.50168
KCNE4	6.47832	6.45912	6.46872
SNORA71A	6.55172	6.38406	6.46789
NCOR1P1	6.37496	6.51594	6.44545
LOC285972	6.25974	6.60133	6.43053
ZNF818P	6.38998	6.45913	6.42455
CLN8	6.70698	6.11234	6.40966
LOC400891	6.39025	6.39048	6.39036
MESTIT1	6.26368	6.50065	6.38216
HCAR1	6.42553	6.31973	6.37263
LOC100128682	5.89127	6.72155	6.30641
UTY	6.79279	5.79625	6.29452
RPS6KA6	6.07578	6.48234	6.27906
SCARNA12	6.35468	6.16902	6.26185
HERC2P4	6.3178	6.16597	6.24188
MC2R	6.27172	6.16586	6.21879
ZNF486	6.21075	6.2057	6.20823
LOC100216479	6.0014	6.40854	6.20497
SNORA23	6.18339	6.22156	6.20248
RPL23AP53	6.20627	6.18481	6.19554
ZNF320	6.02027	6.36485	6.19256
VENTX	6.41398	5.95818	6.18608
ANGPT2	6.07153	6.26482	6.16817
LOC150622	6.08074	6.22594	6.15334
AFF3	6.19349	6.1033	6.1484
LOC284551	6.37043	5.92209	6.14626
LY86-AS1	6.09412	6.17554	6.13483
ZNF234	6.3382	5.8742	6.1062
LOC440311	6.38257	5.81918	6.10087
ZNF737	5.97362	6.19354	6.08358
RNU6ATAC	6.16574	6.00094	6.08334
RPS16P5	5.92747	6.19617	6.06182
DKFZP434L187	6.15622	5.95842	6.05732
LINC00663	6.31385	5.74911	6.03148
MTRNR2L2	5.84847	6.17547	6.01197
RUNX1-IT1	6.01935	6.00164	6.0105
ZFP14	5.85933	6.12649	5.99291
ZNF329	6.18425	5.78507	5.98466
MAGEA10	5.72736	6.22557	5.97647
ZNF738	5.60735	6.33857	5.97296
NANOG	6.14261	5.78525	5.96393
LOC642236	5.64867	6.26021	5.95444
AVPR1A	6.37876	5.52237	5.95056
CDC14C	6.0608	5.7973	5.92905
APOOL	5.69295	6.14533	5.91914
GRM6	5.85457	5.94696	5.90076
FLJ43681	5.84054	5.89819	5.86937
ADIPOQ	5.71019	5.99427	5.85223
LIN28A	5.81042	5.88665	5.84854
LOC100996291	5.85619	5.83389	5.84504
GPR65	5.54163	6.13512	5.83838
TMEM130	5.93706	5.73702	5.83704
CR1	5.69783	5.97103	5.83443
IGF1	5.81835	5.83728	5.82782
LOC400548	5.77958	5.86284	5.82121
LOC728606	5.51731	6.10343	5.81037
LOC100507117	5.43274	6.16591	5.79932
ZNF136	5.66014	5.89379	5.77697
ATP1B4	5.90356	5.63325	5.76841
NAP1L6	5.772	5.7027	5.73735
GP2	5.52926	5.92378	5.72652
LOC731275	5.59447	5.84533	5.7199
GOLGA8T	5.89322	5.50832	5.70077
HEATR8-TTC4	5.42594	5.9589	5.69242
LOC284260	5.28898	6.08215	5.68556
C5orf64	5.61938	5.74308	5.68123
PECAM1	5.84697	5.508	5.67749
ZNF542	5.79563	5.52278	5.6592
LINC00330	5.87666	5.44023	5.65844
TMPRSS11B	5.61188	5.69448	5.65318
FAM92A1P2	5.42616	5.84981	5.63799
LOC100287792	6.00576	5.25391	5.62984
SLC36A2	5.70149	5.5136	5.60754
LINC00092	5.13437	6.07545	5.60491
DGKB	5.76144	5.44136	5.6014
SNORA38B	5.65258	5.54327	5.59793
ZNF788	5.80184	5.39193	5.59689
LOC145820	5.69844	5.46537	5.58191
SNORA63	5.53373	5.60684	5.57028
MAGI2-AS3	5.80704	5.30511	5.55607
C2orf83	5.47041	5.63147	5.55094
ZDHHC15	5.6917	5.39237	5.54204
OR7E156P	5.54993	5.52373	5.53683
LRRC2	5.40829	5.64164	5.52496
ERN2	4.95629	6.06959	5.51294
C1orf140	5.43295	5.57297	5.50296
LILRA5	5.20299	5.7973	5.50014
LOC100132352	5.65275	5.33895	5.49585
GPR12	5.87693	5.1078	5.49236
SNORA21	5.45379	5.53012	5.49195
ASB11	5.71014	5.26551	5.48783
CHRM3	5.34476	5.61412	5.47944
SNORA80	5.5882	5.36138	5.47479
PNMA6C	5.59629	5.34998	5.47313
LHFPL5	5.79571	5.14822	5.47197
LINC00507	5.48092	5.4549	5.46791
SNORD46	5.29996	5.6193	5.45963
C12orf77	4.80921	6.10407	5.45664
MYOZ3	4.94736	5.95907	5.45322
OR7E37P	4.96515	5.93424	5.44969
ZNF429	5.8595	5.03674	5.44812
SNAR-D	5.35331	5.54135	5.44733
GOLGA8I	5.08873	5.7974	5.44306
CEACAM8	5.64501	5.20478	5.4249
CECR1	5.5364	5.28308	5.40974
SNORA28	5.24517	5.51274	5.37896
LOC653653	5.66017	5.09691	5.37854
LOC158696	5.85305	4.89571	5.37438
WDR17	5.32223	5.4084	5.36532
SCARNA1	5.20268	5.50826	5.35547
GATM-AS1	5.61039	5.09778	5.35408
ANKRD30BP2	5.29978	5.40827	5.35402
SNORA12	5.33533	5.33809	5.33671
CXorf36	5.74761	4.91932	5.33346
RNU4ATAC	5.06759	5.58558	5.32658
LOC286190	5.54426	5.1038	5.32403
RP1-177G6.2	5.20255	5.44052	5.32153
GLB1L3	5.61263	5.01762	5.31512
GPR22	5.18451	5.44364	5.31407
ZNF506	5.20253	5.4083	5.30542
SNORD10	5.358	5.25096	5.30448
AMER3	5.28961	5.30145	5.29553
DPPA4	5.36247	5.22437	5.29342
SVOP	5.31395	5.26423	5.28909
MILR1	5.7766	4.78139	5.27899
ZNF662	5.77085	4.77212	5.27149
LARS2-AS1	4.80104	5.73662	5.26883
TLR7	5.28988	5.24188	5.26588
NUP210L	5.63772	4.86804	5.25288
ST6GAL2	5.12561	5.36139	5.2435
ZNF578	5.19373	5.28316	5.23844
NRXN3	5.15347	5.31519	5.23433
CABP4	5.39282	5.05667	5.22474
FLJ14107	5.25706	5.18834	5.2227
LINC00470	5.4978	4.94695	5.22237
DSCAM-AS1	4.92802	5.49136	5.20969
LOC100144595	5.22673	5.18413	5.20543
AIPL1	5.07518	5.3195	5.19734
ZIM3	5.03785	5.34455	5.1912
MMD2	5.08878	5.28383	5.18631
SLC10A1	5.13131	5.24049	5.1859
FUT6	4.85203	5.5044	5.17821
SKP1P2	4.63584	5.70262	5.16923
LOC100506241	5.16374	5.16603	5.16488
NLRP3	5.21071	5.10636	5.15853
MIR663A	5.51506	4.77722	5.14614
MS4A7	5.06745	5.22455	5.146
SPANXA2-OT1	5.61909	4.66818	5.14363
NMUR1	5.08062	5.20321	5.14191
ZNF491	5.52913	4.73933	5.13423
MT1IP	5.49868	4.74094	5.11981
BRDT	4.94754	5.283	5.11527
AGMO	5.30492	4.92189	5.11341
AICDA	5.06144	5.16337	5.11241
ZNF708	5.06223	5.15159	5.10691
LINC00652	5.27645	4.92101	5.09873
MIR663B	5.5241	4.66079	5.09245
KCNN2	5.29304	4.88018	5.08661
MC4R	3.64232	6.51686	5.07959
POM121L8P	4.63622	5.50799	5.07211
B3GALT2	5.62592	4.50879	5.06736
PDE6B	5.23539	4.89281	5.0641
PCDH11X	4.97655	5.14017	5.05836
ZNF667	5.0709	5.01643	5.04366
LRRC25	4.91801	5.16587	5.04194
SLC7A14	4.81006	5.26202	5.03604
IFNK	4.76954	5.30136	5.03545
EGFLAM-AS4	5.07083	4.99424	5.03254
ZNF765	5.50152	4.56136	5.03144
LDHAL6B	4.47252	5.58924	5.03088
LOC401074	5.69902	4.32851	5.01377
ZNF331	5.17499	4.85071	5.01285
TMIGD2	5.14805	4.86529	5.00667
SULT2A1	5.09908	4.87419	4.98663
CDH6	4.9476	5.01655	4.98208
EPPIN	4.62539	5.33773	4.98156
SNORD15B	4.99371	4.9613	4.97751
FBXO40	4.43863	5.50794	4.97329
KCNE3	5.6191	4.3254	4.97225
HIST1H4K	5.03592	4.90097	4.96844
TMEM213	4.71008	5.20239	4.95624
IYD	4.93764	4.97384	4.95574
ZNF835	4.22316	5.66242	4.94279
SNORA46	4.80604	5.07439	4.94022
ANKS4B	4.98172	4.89285	4.93729
SNORD12B	4.97066	4.90175	4.9362
G6PC	4.45214	5.40867	4.93041
LOC283663	4.89011	4.93921	4.91466
LOC441666	4.59302	5.23573	4.91437
ZNF100	5.08961	4.73871	4.91416
LOC100287225	4.93743	4.87418	4.9058
OR7D2	4.95952	4.85026	4.90489
HMGB3P1	4.63661	5.16585	4.90123
C5AR2	5.20134	4.60029	4.90081
MIR3676	4.61253	5.18835	4.90044
DNALI1	4.78102	5.01776	4.89939
ITGAL	4.99918	4.78528	4.89223
SHANK2-AS3	4.88836	4.89254	4.89045
ZNF253	4.63746	5.12459	4.88103
SNORA52	4.93783	4.81908	4.87846
TRIM58	4.82823	4.90502	4.86663
SLC30A8	4.22333	5.50792	4.86562
LOC286186	4.85739	4.87385	4.86562
LINC00167	5.08695	4.59747	4.84221
C20orf166-AS1	4.8019	4.87413	4.83802
INGX	5.05289	4.61957	4.83623
MIR3143	4.95729	4.71504	4.83616
C17orf77	4.80118	4.85011	4.82564
SNORA37	4.61382	5.03507	4.82444
FLJ37505	4.95835	4.68938	4.82386
UG0898H09	4.92609	4.71635	4.82122
CCL16	4.6256	5.01615	4.82088
DNMBP-AS1	4.46298	5.16538	4.81418
GSTTP2	4.59733	5.02334	4.81033
LOC100507584	5.30589	4.29881	4.80235
EDNRB	5.09025	4.50838	4.79932
HIST2H2BA	5.08045	4.50857	4.79451
RPL19P12	4.90269	4.68516	4.79393
ZNF761	5.02229	4.53681	4.77955
SLC25A52	4.19555	5.35263	4.77409
LOC100506776	4.80103	4.74091	4.77097
FTLP10	4.42639	5.10215	4.76427
TAF1L	4.81272	4.70143	4.75708
CYP1A2	4.66643	4.84308	4.75476
LOC283683	4.77751	4.71688	4.74719
DCX	4.22335	5.26459	4.74397
DLEU2L	4.9587	4.52146	4.74008
LOC100272216	4.1962	5.28282	4.73951
ZNF551	5.45801	4.0182	4.73811
C4orf40	4.61359	4.85042	4.73201
BHMT2	5.16005	4.29916	4.7296
C3orf27	4.76521	4.68831	4.72676
LINC00483	4.96797	4.48078	4.72438
SCARNA16	4.701	4.73224	4.71662
ZBP1	5.09922	4.32883	4.71402
NDST3	4.94775	4.479	4.71337
LOC100505495	4.9481	4.47124	4.70967
LOC286177	4.22598	5.18772	4.70685
NOX4	4.82617	4.57722	4.70169
AKR1D1	3.93928	5.46193	4.70061
C10orf111	3.97224	5.42741	4.69983
LOC286184	4.71686	4.66909	4.69297
RGPD4	4.44076	4.9276	4.68418
HTRA4	4.5069	4.85392	4.68041
MTRNR2L5	4.79	4.53684	4.66342
LOC100128573	4.89663	4.42616	4.6614
TDGF1	4.77862	4.53713	4.65787
WDR38	4.68351	4.61793	4.65072
TPI1P3	4.63905	4.65959	4.64932
SNTN	4.59994	4.68888	4.64441
VTRNA1-2	5.05829	4.22665	4.64247
SIGLEC11	4.37441	4.90755	4.64098
NAIP	4.64796	4.62924	4.6386
DISC2	4.9586	4.30026	4.62943
LOC283731	4.47091	4.78472	4.62782
FLJ46361	4.94784	4.30054	4.62419
LOC286359	4.9477	4.29974	4.62372
ZNF585B	5.21076	4.01899	4.61488
APOF	4.95869	4.26691	4.6128
NBPF7	4.73544	4.46563	4.60054
ZNF527	4.89529	4.30535	4.60032
LOC100129046	4.38343	4.81638	4.59991
DYDC1	4.34928	4.84924	4.59926
ZNF471	4.48564	4.70552	4.59558
ZNF43	4.4533	4.7289	4.5911
SMIM6	4.17738	4.99059	4.58398
ATCAY	4.61886	4.54803	4.58344
KCNH6	4.43955	4.71595	4.57775
MIR125B1	4.1604	4.99044	4.57542
MIR16-2	4.61278	4.50821	4.5605
PRH2	4.59944	4.50816	4.5538
ZNF626	4.41373	4.69039	4.55206
AQP4-AS1	4.2241	4.87835	4.55123
HSD3BP4	4.41236	4.68932	4.55084
RAB42	4.62006	4.4747	4.54738
TMEM14E	4.2241	4.8638	4.54395
SNORA7B	4.44927	4.63714	4.5432
MGC21881	4.71362	4.37151	4.54257
SNORD111B	4.50406	4.57767	4.54087
CD209	4.66707	4.39107	4.52907
NLRP8	4.78959	4.26454	4.52706
DCLK1	3.33205	5.72084	4.52644
LOC100129138	4.78978	4.23183	4.5108
ZNF417	4.49224	4.52389	4.50806
PTCH2	4.49038	4.48425	4.48731
LOC151475	4.6894	4.27508	4.48224
ZNRF3-AS1	4.51762	4.43653	4.47707
PATE4	4.05695	4.89266	4.4748
LINC00671	4.59931	4.33139	4.46535
SNORA22	4.52586	4.39878	4.46232
LILRB1	4.77653	4.14386	4.4602
FFAR2	3.92143	4.99245	4.45694
LOC100190940	4.64	4.26412	4.45206
SNORA50	4.27945	4.62336	4.45141
NCRUPAR	3.62501	5.26279	4.4439
LINC00700	4.58433	4.30134	4.44283
NUDT7	4.44062	4.44291	4.44177
PRR23A	4.65208	4.23115	4.44162
IDO1	4.22025	4.65816	4.4392
MIR3193	4.66438	4.16227	4.41332
TNFSF14	4.85132	3.95831	4.40481
LOC440970	4.79046	4.01559	4.40302
SIGLEC14	4.22862	4.5754	4.40201
KLB	4.28767	4.51501	4.40134
PCED1B-AS1	4.35681	4.44209	4.39945
PDE7B	4.01719	4.78124	4.39922
PTCSC3	4.49123	4.298	4.39462
MS4A2	4.22327	4.56046	4.39186
CHIAP2	5.11008	3.6725	4.39129
LOC729739	4.21058	4.57078	4.39068
NPHS1	4.36397	4.40849	4.38623
LINC00662	3.60611	5.16601	4.38606
HRH4	4.20236	4.56887	4.38562
OR51E2	4.78975	3.97857	4.38416
FAM22A	4.2981	4.46922	4.38366
NPAP1	4.692	4.07255	4.38228
C20orf203	4.47035	4.29364	4.382
RAB3B	4.27936	4.48177	4.38057
FLJ35282	4.48693	4.27246	4.37969
PAR-SN	4.24172	4.50823	4.37497
SRRM4	4.42589	4.30049	4.36319
MRS2P2	4.45321	4.2678	4.3605
ZNF345	4.92413	3.76529	4.34471
SLC35F1	4.64777	4.03077	4.33927
PDE11A	4.73203	3.94404	4.33804
HIST1H4J	4.30677	4.34963	4.3282
GOLGA8DP	3.60454	5.03941	4.32197
CTCFL	3.90161	4.73636	4.31898
FFAR4	3.93907	4.68987	4.31447
C14orf178	4.36912	4.25131	4.31021
MIR4449	3.90184	4.71785	4.30984
LOC541473	4.77145	3.8469	4.30917
AARD	5.29697	3.31738	4.30718
CNTN4	4.37388	4.22464	4.29926
MAB21L2	3.93826	4.65975	4.29901
ACCSL	3.90197	4.68847	4.29522
LINC00485	4.21076	4.37634	4.29355
SV2B	4.21768	4.36686	4.29227
BEND2	4.30284	4.27106	4.28695
CD300LG	4.83288	3.72329	4.27809
SNORD15A	4.46158	4.06757	4.26457
LOC400084	3.95686	4.57175	4.26431
LRRN3	4.22624	4.30051	4.26338
MIR661	4.04244	4.48351	4.26297
GPR21	4.45555	4.05764	4.2566
BGN	3.95872	4.54344	4.25108
LOC100505776	4.194	4.30106	4.24753
FLJ42393	4.82758	3.66632	4.24695
HEXA-AS1	4.16434	4.32728	4.24581
PTPRG-AS1	4.08383	4.40486	4.24435
SNORD94	4.31692	4.16766	4.24229
PNMAL1	3.60296	4.87412	4.23854
MIR5188	4.4565	4.01671	4.23661
LOC100130231	3.64672	4.82057	4.23365
TNFRSF9	4.52377	3.92296	4.22336
GLRA1	3.93809	4.50805	4.22307
FAM156A	4.75382	3.68611	4.21997
IFLTD1	4.17552	4.264	4.21976
ZACN	3.95711	4.47503	4.21607
SLC41A2	3.90534	4.52553	4.21544
LOC100506422	4.41096	4.01741	4.21419
C1orf229	3.72977	4.69287	4.21132
ZNF716	4.22836	4.18865	4.20851
SLC6A10P	3.96065	4.45462	4.20763
LOC284865	4.39243	4.01641	4.20442
SNORD1B	3.7878	4.61574	4.20177
TRPM1	3.95802	4.43734	4.19768
POM121L1P	5.07023	3.32156	4.19589
LOC389791	4.14013	4.24666	4.1934
LOC340515	4.62583	3.75955	4.19269
LOC100506655	4.37157	3.9937	4.18263
MOG	4.2907	4.06913	4.17992
SNORA57	4.21348	4.14305	4.17827
ADPGK-AS1	4.48666	3.86639	4.17652
KIAA1755	4.05452	4.29195	4.17323
TNIP3	3.62534	4.71719	4.17127
GFRA1	4.61232	3.71455	4.16344
FLJ42102	3.97321	4.34615	4.15968
MAGEB10	3.91321	4.40045	4.15683
ATP1B2	4.0258	4.28538	4.15559
CD40LG	4.6406	3.66339	4.152
SNORD111	4.20198	4.10033	4.15116
GPR151	4.19255	4.1049	4.14872
C10orf129	4.22964	4.06197	4.14581
LOC440896	3.92123	4.36612	4.14368
SNORA20	3.86131	4.4088	4.13505
PPEF2	3.62527	4.63005	4.12766
TPTE2P3	4.47509	3.77116	4.12313
ARHGEF26-AS1	4.07346	4.15683	4.11515
SCARNA11	4.21058	4.01737	4.11398
ZNF44	4.21083	4.01629	4.11356
GGT8P	4.23364	3.99139	4.11251
CNGB1	4.70914	3.51465	4.11189
ZNF850	3.93977	4.27994	4.10985
CDH12	4.19411	4.01736	4.10574
TP73-AS1	4.38217	3.82909	4.10563
HTR3B	4.19304	4.01656	4.1048
TFAMP1	3.93846	4.26665	4.10255
SPACA7	4.23351	3.96665	4.10008
PKD1P1	4.14239	4.05592	4.09916
POM121L10P	4.11598	4.05724	4.08661
SPN	3.99026	4.17937	4.08481
OR7E12P	3.57927	4.57417	4.07672
ZNF260	4.15658	3.98855	4.07256
HNF1A-AS1	4.03264	4.09693	4.06478
ZKSCAN7	3.7591	4.34463	4.05187
LOC284379	3.82317	4.27954	4.05135
CHST5	4.2865	3.81505	4.05077
ZNF470	3.62569	4.47145	4.04857
RNF138P1	4.04959	4.04568	4.04764
GOLGA6C	4.11214	3.97246	4.0423
LINC00601	3.5244	4.53942	4.03191
ZNF440	3.7026	4.35593	4.02927
VTRNA2-1	4.13189	3.9261	4.029
HIST2H2BE	4.08225	3.97567	4.02896
SND1-IT1	3.95667	4.09649	4.02658
SHROOM4	3.9251	4.12623	4.02566
PCDHAC1	3.75816	4.29075	4.02445
CIITA	3.68855	4.3584	4.02347
PRR23C	3.86359	4.17408	4.01884
CADM2	3.95764	4.05962	4.00863
SNORD72	3.62347	4.38667	4.00507
ST8SIA1	4.10599	3.90059	4.00329
LOC150935	4.61165	3.38967	4.00066
LINC00571	3.97942	4.016	3.99771
ZNF548	4.05185	3.94107	3.99646
MIR3153	4.03908	3.94042	3.98975
FCGR1B	3.95765	4.01655	3.9871
NCCRP1	4.10024	3.87101	3.98562
MYLK3	3.98065	3.98927	3.98496
CACNG8	3.99217	3.97521	3.98369
MYEF2	3.87118	4.09278	3.98198
C21orf62	3.89316	4.06429	3.97873
LOC643623	3.93835	4.01766	3.97801
CYCSP52	3.98104	3.96704	3.97404
ZNF625	4.22976	3.71639	3.97308
STAU2-AS1	3.80905	4.1302	3.96962
TRIM61	3.74218	4.17474	3.95846
SNORD99	3.59669	4.31665	3.95667
ZNF493	3.9136	3.99156	3.95258
FAM22G	3.93933	3.96166	3.9505
FGB	3.70141	4.19865	3.95003
CAMK1G	3.99317	3.89506	3.94411
CALN1	3.19994	4.68457	3.94226
RD3	3.57888	4.30176	3.94032
CDKL4	4.21097	3.661	3.93598
VTRNA1-1	3.60164	4.25816	3.9299
CPPED1	3.65185	4.20512	3.92848
SYTL4	4.19263	3.66366	3.92815
RPL29P2	3.62552	4.22461	3.92507
C2orf91	4.02993	3.80685	3.91839
SNORD53	3.48505	4.34784	3.91645
ZNF529	3.77259	4.05922	3.91591
GAS5-AS1	3.82526	4.00568	3.91547
SNORA1	3.99293	3.83771	3.91532
GPBAR1	3.5155	4.3142	3.91485
ZNF793	3.82852	3.99682	3.91267
ZNF80	3.9321	3.89315	3.91263
ZNF677	3.89858	3.91922	3.9089
IL12RB1	3.9559	3.85457	3.90523
MEIS3P1	4.22319	3.57537	3.89928
SLC15A1	4.40585	3.37636	3.8911
MIR936	4.4862	3.29337	3.88978
ALDH8A1	4.05368	3.72445	3.88907
C14orf105	3.87987	3.88025	3.88006
LOC100128176	4.42564	3.32568	3.87566
HIST1H2BF	3.98031	3.7709	3.87561
GPR82	3.66525	4.08393	3.87459
MRO	4.15392	3.58521	3.86957
SNORA24	3.96887	3.76464	3.86676
ZNF772	3.98331	3.74982	3.86657
MALAT1	3.76063	3.97237	3.8665
TTTY15	3.62534	4.09799	3.86167
SCARNA4	3.88344	3.83862	3.86103
PTGIS	3.60357	4.09917	3.85137
ITIH5	4.00242	3.69709	3.84976
TBXA2R	3.72975	3.95739	3.84357
ZNF492	3.79735	3.85258	3.82496
GALM	3.79805	3.85019	3.82412
TMEM156	3.97838	3.66013	3.81925
RNASE1	3.67051	3.96272	3.81662
HLA-H	3.75886	3.86371	3.81128
PIN4P1	3.58103	4.03613	3.80858
MIR191	3.93779	3.66678	3.80229
ZNF563	3.93727	3.66357	3.80042
LOC100133050	4.21075	3.3871	3.79892
SNORD1A	3.52514	4.069	3.79707
LOC100129931	3.36427	4.22538	3.79482
GVINP1	3.65139	3.93726	3.79432
SLAMF6	3.60101	3.9706	3.78581
ZNF69	3.59986	3.96805	3.78395
BCL2L15	3.93272	3.63424	3.78348
DSEL	3.7954	3.75827	3.77684
LYZ	3.91384	3.63445	3.77414
NPIP	3.58175	3.94111	3.76143
CHP2	4.17822	3.3161	3.74716
MEG3	3.4708	4.01799	3.7444
ZNF460	3.71979	3.74917	3.73448
NYAP2	3.71388	3.75434	3.73411
SNORA13	4.02092	3.44679	3.73386
LOC344967	3.78664	3.67486	3.73075
PCYT1B	3.46561	3.98851	3.72706
SNORA2B	3.60755	3.84543	3.72649
PEX5L	4.03344	3.40809	3.72076
KCNQ1OT1	3.58316	3.85079	3.71698
LOC100506688	3.59633	3.83297	3.71465
TMEM95	4.22557	3.19735	3.71146
LOC100132832	3.67263	3.74565	3.70914
RASGRP4	3.55945	3.85392	3.70668
JAKMIP2	3.64497	3.76574	3.70536
NCMAP	3.93593	3.4628	3.69937
DISC1	3.62574	3.7714	3.69857
TDGF1P3	3.62554	3.76622	3.69588
LOC339505	3.62549	3.76503	3.69526
LINC00598	3.85961	3.52738	3.69349
ITGAX	3.79085	3.58324	3.68705
IL34	3.67972	3.68123	3.68048
GPR116	3.55508	3.79053	3.67281
RFPL1-AS1	3.80342	3.52624	3.66483
STAC2	3.74189	3.58666	3.66427
SNORA71C	3.74186	3.58355	3.66271
PABPN1L	3.60325	3.71481	3.65903
ZNF813	3.60032	3.71629	3.6583
LOC100129935	3.39957	3.89669	3.64813
SYT11	3.19319	4.10277	3.64798
REXO1L1	3.52772	3.73854	3.63313
MFSD2B	3.45043	3.81477	3.6326
SUCNR1	3.72136	3.54148	3.63142
CHKB	3.18959	4.06066	3.62512
WDR11-AS1	3.51225	3.72893	3.62059
SRL	3.953	3.27017	3.61159
LOC100134868	3.60086	3.62039	3.61062
ANP32A-IT1	3.59025	3.6299	3.61007
RHD	4.03345	3.17216	3.60281
ANGPTL1	3.21324	3.99158	3.60241
WFDC8	3.31722	3.88557	3.6014
DNAH7	3.10971	4.0919	3.60081
LEMD1-AS1	3.46215	3.71582	3.58898
GLYATL3	3.19424	3.9716	3.58292
ERVFRD-1	3.1986	3.9655	3.58205
GALNT15	3.05672	4.07954	3.56813
LOC100130000	3.60745	3.526	3.56673
C9orf131	3.48464	3.62877	3.55671
POU2AF1	3.70696	3.38982	3.54839
FAM41C	3.40895	3.68546	3.54721
LMOD3	3.4315	3.65868	3.54509
LOC100505989	4.03041	3.0579	3.54416
LOC730227	3.81553	3.27105	3.54329
RP1	3.17259	3.9047	3.53864
EMILIN3	3.50135	3.57552	3.53844
ANKRD18DP	3.7004	3.37047	3.53544
FLJ44635	3.48459	3.57551	3.53005
C8orf86	3.64763	3.3956	3.52161
GRAPL	3.67145	3.36606	3.51876
FUT8-AS1	3.81071	3.22236	3.51653
LOC729732	3.48617	3.52193	3.50405
LOC441454	3.49392	3.49765	3.49578
HIST1H2BK	3.49767	3.4912	3.49444
IL1RL1	2.44369	4.54486	3.49428
SNORD49A	3.5708	3.38731	3.47905
PPIAP30	3.62544	3.32795	3.4767
FAM211A	3.32334	3.62079	3.47206
LOC646736	3.20623	3.7176	3.46191
PIH1D3	3.67099	3.25264	3.46182
IL21R-AS1	3.32878	3.58927	3.45902
SCN11A	3.26486	3.64944	3.45715
MIR1292	3.43646	3.46783	3.45214
SNORD100	3.23139	3.66997	3.45068
PBOV1	3.30846	3.55761	3.43303
FAM172BP	3.17789	3.68077	3.42933
DNAJB7	3.72536	3.10857	3.41697
TM4SF20	3.18635	3.64304	3.4147
LOC100507156	2.69714	4.11691	3.40703
FLG2	3.71271	3.10045	3.40658
LINC00670	3.82363	2.97189	3.39776
USH2A	2.89259	3.88645	3.38952
SNORA45	3.56065	3.19308	3.37686
LOC100505817	3.14159	3.6066	3.37409
MX2	3.3178	3.42722	3.37251
KIAA1456	3.2827	3.44866	3.36568
CALCR	2.5518	4.17722	3.36451
ZNF483	3.36632	3.35502	3.36067
LINC00605	3.32084	3.38444	3.35264
IL21R	3.17457	3.52894	3.35175
TVP23A	3.23043	3.46824	3.34933
LOC100130331	3.44952	3.24768	3.3486
C4orf26	2.85219	3.84287	3.34753
SNORA5A	3.41889	3.27308	3.34599
VN1R2	3.02776	3.65144	3.3396
PGM5P2	3.06447	3.6061	3.33529
ZFP30	3.38127	3.28369	3.33248
LOC644961	3.25239	3.38996	3.32118
FGF5	3.16119	3.47274	3.31696
IL10	3.35739	3.27465	3.31602
NBPF16	3.09472	3.5351	3.31491
LOC148709	3.31652	3.3078	3.31216
LOC648691	3.18909	3.42644	3.30776
SNORD74	3.11747	3.49724	3.30735
SNORD91B	3.19014	3.41993	3.30504
LOC644669	2.8803	3.72213	3.30122
DCDC1	2.94626	3.65429	3.30027
SNX29P2	3.5938	2.99832	3.29606
HAVCR2	3.92384	2.66354	3.29369
GIMAP1	2.96866	3.61288	3.29077
CCDC144B	3.27474	3.28051	3.27763
FCAR	3.00022	3.55243	3.27632
VSTM4	3.09561	3.45468	3.27514
SCARNA23	3.28443	3.26567	3.27505
SNORA2A	3.59526	2.94774	3.2715
C6orf123	3.47776	3.0571	3.26743
S1PR1	2.44555	4.08293	3.26424
HHLA2	3.25985	3.23625	3.24805
LOC731424	3.61409	2.87413	3.24411
RSAD2	2.68784	3.79831	3.24307
SCN2B	3.38883	3.09287	3.24085
KCNJ13	2.89866	3.58092	3.23979
RPS10	3.25507	3.21927	3.23717
C12orf61	3.18458	3.28027	3.23243
WAC-AS1	3.18847	3.2702	3.22934
LOC100335030	3.10637	3.34895	3.22766
LOC100133612	3.5168	2.93078	3.22379
LINC00327	2.54135	3.90133	3.22134
RPS15AP10	3.19726	3.24127	3.21927
LOC100287846	3.62379	2.80752	3.21566
LOC727896	3.26242	3.16197	3.2122
PFN1P2	3.17081	3.24852	3.20966
LOC100292680	3.08001	3.332	3.20601
LUZP2	3.00519	3.39408	3.19963
SNORD33	3.21869	3.17995	3.19932
C9orf139	3.1298	3.25275	3.19127
PCDHA9	2.81515	3.55833	3.18674
DPY19L2P4	3.41575	2.95443	3.18509
PDE4C	3.13954	3.22771	3.18362
SNORA27	3.21847	3.1392	3.17884
SNORD12	3.12539	3.21735	3.17137
SNORD1C	2.76049	3.57855	3.16952
LOC151009	3.29824	3.02761	3.16292
SNORA26	3.37541	2.94925	3.16233
PRKY	3.32318	2.99773	3.16045
F2RL2	2.98641	3.32381	3.15511
SIRPB2	3.15932	3.14947	3.1544
TRIM72	2.95805	3.33023	3.14414
GSDMA	3.36292	2.92421	3.14357
INMT	2.87708	3.40101	3.13904
FAP	2.84339	3.42417	3.13378
MIR23A	3.51884	2.74544	3.13214
SNORD93	3.57973	2.67061	3.12517
ANKRD36	2.9426	3.30312	3.12286
OLFML3	2.04877	4.19659	3.12268
LOC100130954	3.25574	2.98436	3.12005
C19orf35	2.76992	3.45973	3.11482
SNORA44	3.00813	3.22029	3.11421
CLEC7A	2.97138	3.24934	3.11036
PPIEL	3.15873	3.05868	3.1087
LOC91948	3.29141	2.92541	3.10841
SNORA75	3.1027	3.10915	3.10593
DCDC2B	3.12739	3.07931	3.10335
CIDEC	2.78165	3.41619	3.09892
ANKRD45	2.90186	3.28813	3.095
QPRT	2.71248	3.4542	3.08334
LXN	3.03765	3.12851	3.08308
MSH4	2.96762	3.19586	3.08174
PDE6A	3.09509	3.06013	3.07761
LOC339166	2.89747	3.25101	3.07424
PRELP	2.7992	3.32683	3.06301
SCIMP	3.19246	2.92628	3.05937
SNORA42	2.73188	3.35885	3.04536
FAM65C	2.91241	3.17458	3.04349
SNORD45C	2.8006	3.25949	3.03004
SNORA3	3.0311	3.01902	3.02506
IKZF3	3.00764	3.03118	3.01941
SFTPB	2.96967	3.0543	3.01198
MIR4505	3.37118	2.65191	3.01155
PPIAL4G	3.37594	2.62427	3.00011
ZNF322	3.01278	2.98454	2.99866
ZNF347	3.06708	2.92638	2.99673
ASTN2	2.80308	3.18552	2.9943
LOC494141	2.9045	3.07368	2.98909
C5orf27	2.82022	3.15198	2.9861
SNORD26	3.19092	2.77625	2.98359
DAND5	3.00539	2.96086	2.98313
SNORA56	2.613	3.34806	2.98053
FBXO25	3.48724	2.46	2.97362
TMEM212	2.93124	3.011	2.97112
NUGGC	3.45109	2.47084	2.96097
SNORA70	2.96881	2.95137	2.96009
LOC150197	3.35941	2.55993	2.95967
FAM150B	3.01501	2.89449	2.95475
ADAMTSL2	2.99122	2.91211	2.95167
SNORD32A	3.019	2.8665	2.94275
DNAJB13	2.51193	3.34779	2.92986
MYPN	2.23916	3.58526	2.91221
LOC100506321	3.28121	2.52991	2.90556
TSIX	3.03361	2.77553	2.90457
SNORA65	2.87603	2.92954	2.90278
RPL17	2.90163	2.89975	2.90069
SNORA15	2.85931	2.94031	2.89981
LOC100289511	2.89869	2.88809	2.89339
PTPRR	2.39627	3.38661	2.89144
LOC284412	2.73054	3.0344	2.88247
SNORA25	2.895	2.86859	2.8818
PARD6B	2.71076	3.04865	2.8797
ZNF124	3.18109	2.56637	2.87373
SSTR5-AS1	2.71343	3.03186	2.87264
BTBD18	2.94324	2.79893	2.87108
IAPP	3.3885	2.3379	2.8632
SNORA76	3.09719	2.62316	2.86017
SNORA64	3.06191	2.65328	2.8576
C15orf56	3.15287	2.55756	2.85521
LINC00637	2.88979	2.80909	2.84944
SNORD24	3.08752	2.60521	2.84636
JAM2	2.85624	2.82751	2.84188
SCARNA22	2.83498	2.8415	2.83824
C9orf47	2.74654	2.92989	2.83821
MLANA	2.97347	2.69929	2.83638
LOC284950	3.08032	2.58609	2.8332
KLRD1	2.90802	2.75155	2.82979
SNORD37	3.06572	2.59303	2.82938
GLIPR1L2	2.74524	2.91286	2.82905
RND2	2.99074	2.66621	2.82848
SPATA12	2.39287	3.26381	2.82834
C11orf92	3.09394	2.5591	2.82652
PTGFR	2.53753	3.09642	2.81698
MS4A10	2.58793	3.04172	2.81482
ANKRD36B	2.65778	2.97083	2.81431
ZNF528	2.96259	2.66121	2.8119
RPL36A	2.94114	2.66714	2.80414
FER1L5	2.75912	2.83971	2.79941
SLAMF7	2.75124	2.84114	2.79619
HIF1A-AS2	2.4695	3.10504	2.78727
NWD1	2.60748	2.96136	2.78442
UGDH-AS1	2.61142	2.95432	2.78287
SLA2	2.87716	2.67861	2.77789
SNORD20	2.56843	2.97961	2.77402
MIR17HG	2.82216	2.70888	2.76552
SNORA71B	2.3259	3.18257	2.75424
AKR7A2P1	2.54549	2.95844	2.75196
ARRDC3-AS1	2.94872	2.55417	2.75144
SLC6A4	3.00091	2.50152	2.75121
SLC44A4	3.121	2.36805	2.74452
BEND6	2.63089	2.85601	2.74345
TRPM8	2.21034	3.25333	2.73184
CUBN	2.35648	3.10168	2.72908
ACPT	2.85079	2.60386	2.72733
SNORD28	2.84947	2.60489	2.72718
SLFNL1-AS1	2.63435	2.81104	2.7227
CEACAM22P	2.57092	2.86911	2.72002
EP400NL	2.47308	2.95854	2.71581
SNX32	2.92285	2.50552	2.71418
LRRC37A11P	2.51301	2.90666	2.70983
SNORD75	2.50798	2.88944	2.69871
SLC7A5P2	2.56241	2.82525	2.69383
HIST2H2BC	2.69274	2.69077	2.69175
SNORA5C	3.01063	2.3534	2.68201
LINC00311	2.87206	2.48485	2.67846
LOC100131496	2.4988	2.84835	2.67357
PRR7-AS1	2.52763	2.81674	2.67218
AOX1	2.24571	3.0824	2.66405
CAPS2	2.55757	2.76983	2.6637
C9orf170	2.51754	2.80672	2.66213
CRTAM	2.64857	2.67486	2.66172
LOC339975	2.3384	2.97863	2.65852
SNORD27	2.62339	2.68558	2.65449
BMP5	2.60565	2.69441	2.65003
FLJ41941	2.57429	2.72272	2.6485
HSD17B13	2.41718	2.87784	2.64751
SNX22	2.57342	2.71695	2.64519
RHBG	2.66769	2.61551	2.6416
PLXNA4	1.24769	4.03006	2.63887
COL10A1	2.64254	2.6252	2.63387
CCR6	2.6366	2.61638	2.62649
KCNJ5	2.60427	2.64154	2.62291
KANK4	2.3253	2.91804	2.62167
SNORA78	2.477	2.76052	2.61876
MEFV	2.622	2.61137	2.61669
SLC1A2	2.34695	2.87567	2.61131
KLF1	2.48081	2.73913	2.60997
SNHG16	2.68981	2.52346	2.60664
MIR205	2.72513	2.48375	2.60444
SNORD4A	2.70608	2.50173	2.6039
LAMA4	2.08613	3.12052	2.60333
OGN	2.47266	2.73282	2.60274
COL6A4P2	2.69737	2.49874	2.59805
IMPG2	2.26835	2.92632	2.59733
PTPN22	2.25642	2.92516	2.59079
SNORA51	2.62073	2.54081	2.58077
SLC25A34	2.93192	2.22208	2.577
ADAMTS4	2.66192	2.45297	2.55745
ZNF160	2.69492	2.41534	2.55513
SNORA4	2.47704	2.62457	2.55081
SNORA55	2.24769	2.84675	2.54722
C11orf44	2.39039	2.70205	2.54622
LOC100506385	2.52119	2.5703	2.54574
KBTBD12	2.55609	2.52671	2.5414
SELL	2.28249	2.77731	2.5299
ZNF665	2.16595	2.88634	2.52615
NBPF15	2.46089	2.5768	2.51884
FAM196A	2.43446	2.60277	2.51862
HYMAI	2.19378	2.84278	2.51828
LOC285696	2.57147	2.46264	2.51705
RELL1	2.52406	2.49598	2.51002
TOB1-AS1	2.1243	2.89369	2.509
CDRT1	2.23773	2.76987	2.5038
TEX101	2.38806	2.61332	2.50069
GSG1	2.45157	2.5126	2.48208
PDZD9	2.29742	2.66404	2.48073
LOC440300	2.39318	2.54684	2.47001
FLJ31813	2.57873	2.35382	2.46627
SMG1P1	2.64965	2.27026	2.45996
SNORD43	2.73762	2.1798	2.45871
GOLGA8S	2.67811	2.2334	2.45576
CHRNB2	2.3815	2.52881	2.45515
XKR9	2.38175	2.50852	2.44514
ST7-OT4	2.35987	2.5114	2.43563
FAM166A	2.34047	2.52841	2.43444
SGK196	2.49854	2.36802	2.43328
NDUFAF4P1	2.54074	2.32266	2.4317
EFCAB3	2.97355	1.88743	2.43049
SNORD88A	2.39751	2.45642	2.42697
STXBP5L	2.39198	2.46023	2.42611
PRND	2.52221	2.32972	2.42597
SNORD55	2.47254	2.37761	2.42508
CLDN11	2.45515	2.38025	2.4177
LOC728558	2.49657	2.33582	2.41619
FAT3	2.24865	2.58203	2.41534
UGT2B17	2.60928	2.21803	2.41365
SNORA66	2.18301	2.64247	2.41274
RNF222	2.3246	2.50024	2.41242
LOC100294362	2.29766	2.52175	2.4097
HIST3H2A	2.45677	2.36197	2.40937
SNORD18A	2.4723	2.34586	2.40908
RTBDN	2.72985	2.08769	2.40877
SEMA3E	2.49172	2.30941	2.40057
RNFT2	2.12624	2.67077	2.39851
SNORA61	2.40233	2.39464	2.39848
SNORD18B	2.34733	2.43449	2.39091
GCNT7	2.32688	2.42406	2.37547
LGALS8-AS1	2.29867	2.4517	2.37518
OPRK1	1.93959	2.79513	2.36736
CSNK1G2-AS1	2.57428	2.15272	2.3635
AP4B1-AS1	2.37118	2.34937	2.36027
ABHD1	2.58877	2.09949	2.34413
FLJ30403	2.51136	2.1763	2.34383
GPR37L1	2.44429	2.23736	2.34083
LRRN4CL	2.28761	2.39146	2.33953
HMGN2P46	1.94722	2.72841	2.33782
METTL20	2.34245	2.32228	2.33236
MYO3B	2.39887	2.25998	2.32942
LOC100652770	2.78122	1.87494	2.32808
MGC2889	2.40589	2.24773	2.32681
NLRP12	2.40042	2.22692	2.31367
SNORD50A	2.40293	2.22363	2.31328
GTF2H2B	2.20963	2.4111	2.31037
RPSAP9	2.37553	2.22818	2.30186
TAT	2.65006	1.9473	2.29868
DNM1P46	2.46213	2.13222	2.29717
APOL4	2.39997	2.18262	2.29129
POLR2J2	2.41579	2.1575	2.28665
C1QTNF8	2.44826	2.12297	2.28562
UTS2D	2.18034	2.36813	2.27423
PRICKLE2-AS3	2.08796	2.45208	2.27002
OXCT2	2.04568	2.49157	2.26862
FTH1P3	2.15116	2.3705	2.26083
STARD13-AS	2.02182	2.49568	2.25875
LOC100506834	2.42119	2.09458	2.25789
SLC14A2	2.10373	2.39757	2.25065
SRSF12	2.58202	1.9124	2.24721
CPS1	2.09281	2.39159	2.2422
ADAM32	1.95829	2.52229	2.24029
KLHL11	2.32627	2.15011	2.23819
TMPRSS11E	2.04084	2.41908	2.22996
SHISA2	1.87457	2.57788	2.22622
DOCK10	2.07239	2.37965	2.22602
HDAC9	2.04307	2.40093	2.222
TMEM200A	2.49004	1.9533	2.22167
SNORD21	2.60175	1.83662	2.21918
KGFLP2	2.09015	2.34714	2.21865
ZNF121	2.06464	2.36696	2.2158
LOC283299	2.29593	2.13564	2.21578
L1TD1	2.17903	2.24512	2.21208
FAM20A	2.45479	1.95929	2.20704
DHRS9	1.74471	2.65879	2.20175
GPAT2	1.9529	2.44942	2.20116
BOP1	2.31041	2.08694	2.19867
LOC100288069	2.07754	2.31939	2.19847
LOC729683	2.03179	2.35418	2.19299
CCBP2	2.33366	2.05148	2.19257
ALG1L9P	2.39342	1.97513	2.18427
PA2G4P4	2.19072	2.16302	2.17687
UNC5C	2.30354	2.04557	2.17455
CDKN2B-AS1	2.15722	2.17734	2.16728
TRIM22	2.541	1.79334	2.16717
LOC100130451	2.00638	2.32675	2.16656
EXTL1	2.09155	2.23211	2.16183
MACC1	2.49002	1.8238	2.15691
UBE2Q2P1	1.87422	2.43913	2.15668
HLA-L	1.99654	2.30331	2.14992
SNORA9	2.27152	2.0252	2.14836
UBE2V1	2.08351	2.20736	2.14543
ZNF557	2.13233	2.15677	2.14455
CNGB3	1.47254	2.80863	2.14059
LILRB3	1.74311	2.5362	2.13965
DOCK2	1.63492	2.64125	2.13808
WFIKKN1	2.22798	2.04327	2.13563
VTRNA1-3	2.44925	1.8207	2.13498
BDNF	2.07231	2.18949	2.1309
LINC00525	1.64483	2.59947	2.12215
LOC100128531	2.38924	1.8453	2.11727
IL1R2	1.90287	2.33023	2.11655
LSAMP	2.68539	1.52968	2.10754
ADRA1A	2.0653	2.13	2.09765
LOC100129269	1.96309	2.20447	2.08378
SNORD101	2.2486	1.91713	2.08286
PRR15L	1.57874	2.57031	2.07452
EID3	2.09661	2.03527	2.06594
ANXA2P2	2.31626	1.80892	2.06259
PPP1R27	2.12675	1.99504	2.06089
LOC100507118	2.19666	1.91258	2.05462
DYX1C1	1.81805	2.29065	2.05435
MIR4720	2.10391	2.00299	2.05345
KCNJ2	2.42565	1.67963	2.05264
LIN7C	2.10665	1.99358	2.05011
GUSBP2	1.99559	2.10155	2.04857
MRGPRX3	1.95077	2.13321	2.04199
NOL9	1.90586	2.1769	2.04138
DPY19L2	2.17738	1.9042	2.04079
TMEM27	1.49706	2.57999	2.03852
CAND2	2.17791	1.89904	2.03847
HECW2	1.58549	2.48747	2.03648
SNORD50B	2.18676	1.87681	2.03179
UGT2B15	1.90086	2.15768	2.02927
ARL14	1.44369	2.61479	2.02924
IL15	2.03874	2.01952	2.02913
C10orf68	1.69766	2.35702	2.02734
C7orf55	2.09032	1.96371	2.02701
SLC4A1	2.22121	1.82797	2.02459
PARK2	1.89887	2.1432	2.02103
ARSD	2.07329	1.96553	2.01941
SNORD83A	2.1325	1.8891	2.0108
SNORD42B	2.01809	1.99982	2.00896
SEPT14	1.83165	2.1596	1.99563
SNORD29	1.96158	2.02481	1.99319
FYB	1.50105	2.48464	1.99284
BSN-AS2	1.77875	2.20427	1.99151
IFI27	1.91732	2.05625	1.98678
SNORD88C	1.86153	2.10457	1.98305
FBN1	1.63651	2.32555	1.98103
RINL	1.61113	2.34299	1.97706
DCDC5	1.86119	2.09188	1.97654
CHGB	1.79109	2.15617	1.97363
SNORD54	2.16119	1.78165	1.97142
SNORD34	2.19736	1.74046	1.96891
APOL6	1.72595	2.20324	1.9646
SAMD9	1.9296	1.99015	1.95987
GUCY1A2	1.84207	2.07401	1.95804
FLJ39639	1.78612	2.12685	1.95649
TAS1R3	2.15726	1.75075	1.95401
IFI44L	1.52121	2.38566	1.95344
TIMP4	1.55105	2.34983	1.95044
PGM2L1	1.58956	2.29769	1.94363
RARRES1	1.47372	2.41073	1.94222
LOC100129726	1.85845	2.01898	1.93872
SLC6A20	1.97189	1.90346	1.93767
ZNF674	1.96845	1.89517	1.93181
SEC24B-AS1	2.07083	1.79215	1.93149
LOC100131094	1.75318	2.10542	1.9293
LRG1	2.16386	1.68126	1.92256
LOC100288846	1.81563	2.02326	1.91944
TOR1AIP2	1.95479	1.87743	1.91611
SNORD30	1.83204	1.99735	1.9147
BZRAP1-AS1	1.91718	1.91213	1.91466
LYPD1	1.82221	2.00052	1.91137
LRP1B	1.59765	2.2244	1.91102
OR7E91P	1.67294	2.11316	1.89305
RAMP2-AS1	2.00077	1.77448	1.88762
PATE2	1.79726	1.97162	1.88444
CHST6	1.77154	1.99636	1.88395
CSRNP3	1.59183	2.17015	1.88099
GAN	2.00813	1.75207	1.8801
SNORA10	1.97371	1.78263	1.87817
ATP8A2	1.78029	1.97074	1.87552
STEAP4	2.17034	1.57993	1.87514
CMPK2	1.55597	2.17371	1.86484
SHISA9	1.67811	2.04915	1.86363
ZBTB32	1.77615	1.94856	1.86235
EGFR-AS1	1.92844	1.79468	1.86156
MLK7-AS1	1.64758	2.06694	1.85726
LCK	1.73353	1.97712	1.85532
SNORD65	1.76209	1.94606	1.85408
LOC286437	1.8808	1.82165	1.85122
LINC00240	1.86537	1.8369	1.85114
SDC2	1.77126	1.93043	1.85084
LRAT	1.76137	1.93257	1.84697
LOC730668	1.84947	1.83809	1.84378
LOC100507032	2.17495	1.49913	1.83704
SYNPO2	1.74739	1.89959	1.82349
SNORA8	1.69835	1.92825	1.8133
ZNF484	1.82367	1.79021	1.80694
KIAA1324	1.85604	1.75679	1.80641
BCAT1	1.73573	1.86264	1.79918
ZNF876P	1.61022	1.98564	1.79793
IFIT2	1.26746	2.32236	1.79491
SNORD77	1.86629	1.7204	1.79334
BBS5	1.72826	1.85601	1.79213
GBP5	2.01267	1.56821	1.79044
MARCH3	1.32662	2.24521	1.78592
LINC00235	1.56204	2.00828	1.78516
AGR2	1.39133	2.17627	1.7838
ARRDC3	1.75673	1.80398	1.78035
UPK1B	1.8418	1.71165	1.77673
ZC3H12B	1.7629	1.78795	1.77543
C17orf82	1.7977	1.75275	1.77523
SNORD42A	2.05081	1.49535	1.77308
FLJ42627	1.7766	1.76326	1.76993
MANSC1	1.70767	1.83122	1.76945
PRR25	1.64871	1.88788	1.76829
ABCG2	1.8154	1.71903	1.76721
SLC7A5P1	1.64277	1.89117	1.76697
SNORD25	1.8546	1.67405	1.76432
CHRNG	1.83819	1.68727	1.76273
PTGER4P2-CDK2AP2P2	1.62736	1.893	1.76018
GBP4	1.67652	1.84223	1.75937
TEC	1.54242	1.97215	1.75728
BTBD8	1.40921	2.09878	1.754
CTSS	1.84292	1.66154	1.75223
DDX60L	1.51785	1.9698	1.74383
KCNAB1	1.70205	1.78359	1.74282
IFIT1	1.43873	2.04517	1.74195
METTL21A	1.67918	1.79113	1.73515
STAG3	1.71279	1.75457	1.73368
SNORA16A	1.73764	1.72849	1.73307
EXOC3L2	1.59733	1.86842	1.73288
SFT2D2	1.75158	1.70152	1.72655
SNORA6	1.6867	1.76599	1.72635
PLAC4	1.93171	1.51913	1.72542
PRKAA2	1.47557	1.96737	1.72147
LOC100288123	1.75763	1.67932	1.71848
ZNF805	1.76063	1.67556	1.71809
GREB1	1.82519	1.60897	1.71708
FAM46A	1.45781	1.9699	1.71385
SNORD78	1.7986	1.62379	1.7112
SNORA81	1.70571	1.71606	1.71089
PPM1H	1.02339	2.39419	1.70879
IFIT3	1.16387	2.25102	1.70744
DUSP10	1.52981	1.88111	1.70546
USP44	1.66642	1.74359	1.70501
ZNF564	1.60107	1.8011	1.70108
ZNF490	1.57355	1.82149	1.69752
MGAT4A	1.16002	2.22898	1.6945
AGPAT9	1.69175	1.68775	1.68975
SLC16A4	1.26094	2.11657	1.68876
SERPINB9	1.85518	1.51876	1.68697
LOC100506990	1.54197	1.83005	1.68601
CD274	1.30619	2.06471	1.68545
PAXBP1-AS1	1.65224	1.69701	1.67462
DPY19L2P3	1.58278	1.76254	1.67266
TVP23C	1.79587	1.54633	1.6711
SEMA3C	1.25026	2.08554	1.6679
CXCR2	1.74285	1.58963	1.66624
SPATA5	1.63771	1.68884	1.66327
CRYM-AS1	1.91736	1.409	1.66318
MFAP3L	1.65134	1.67258	1.66196
MX1	1.41201	1.91091	1.66146
OCLN	1.66855	1.65373	1.66114
TLR1	1.86196	1.45977	1.66087
ABAT	1.54736	1.76335	1.65535
FAM115C	1.53308	1.77206	1.65257
LOC100506060	1.70174	1.60307	1.65241
ZNF543	1.53326	1.76592	1.64959
SLC30A4	1.60703	1.67819	1.64261
NRIP1	1.58031	1.6938	1.63705
SNORD45A	1.75322	1.50582	1.62952
SLC25A53	1.44235	1.8151	1.62873
RASSF2	1.72591	1.53136	1.62863
ZNF709	1.7454	1.49423	1.61981
FLT1	1.51153	1.7206	1.61607
BARD1	1.59133	1.64029	1.61581
SNORA32	1.67574	1.55068	1.61321
MIRLET7BHG	1.56674	1.64707	1.6069
PPARG	1.35814	1.84628	1.60221
UCKL1-AS1	1.42942	1.7745	1.60196
INO80B	1.62656	1.57517	1.60087
HELB	1.54356	1.64679	1.59518
OASL	1.13556	2.05378	1.59467
KCNRG	1.30802	1.86798	1.588
AGMAT	1.60391	1.56388	1.58389
LOC100507173	1.65894	1.50114	1.58004
SNORD95	1.58957	1.56503	1.5773
GIMAP2	1.79994	1.35069	1.57531
SAMD15	1.48219	1.66144	1.57182
RAET1E	1.84284	1.28748	1.56516
FER	1.62077	1.50856	1.56466
ZNF267	1.5573	1.56966	1.56348
ZFX	1.50501	1.62036	1.56269
MMP16	1.32443	1.79874	1.56158
YPEL4	1.28088	1.84148	1.56118
FBXL13	1.44875	1.67172	1.56024
CRYBG3	1.60032	1.51985	1.56009
FAM106A	1.57415	1.54141	1.55778
ECM2	1.39826	1.71133	1.55479
SGSM1	1.30885	1.79804	1.55345
BCAS1	1.20178	1.90306	1.55242
LIPH	1.16385	1.93903	1.55144
GCNT4	1.308	1.78105	1.54453
C4orf19	1.45345	1.63006	1.54176
NAV3	1.4084	1.67204	1.54022
TBL1XR1	1.57971	1.5004	1.54006
TMPRSS3	1.69376	1.38555	1.53965
NAT1	1.24519	1.83101	1.5381
SNORD2	1.4804	1.58662	1.53351
GUSBP1	1.41761	1.64709	1.53235
CDH11	1.61263	1.44905	1.53084
SLC4A8	1.51344	1.54568	1.52956
NTN3	1.60721	1.45093	1.52907
SNORD44	1.66522	1.38619	1.5257
AP4S1	1.3956	1.64264	1.51912
SAMD9L	1.20842	1.82066	1.51454
CCDC144A	1.54096	1.48445	1.51271
RYR2	1.70992	1.30574	1.50783
ESR1	1.11204	1.89917	1.50561
FGF2	1.07841	1.93163	1.50502
BRCA2	1.42813	1.57018	1.49915
LOC646999	1.32308	1.67278	1.49793
ASB3	1.62306	1.36746	1.49526
ENKUR	1.4579	1.53063	1.49427
ADM5	1.39855	1.5884	1.49347
XAF1	1.27386	1.7023	1.48808
KIAA1919	1.59605	1.37736	1.48671
WNK3	1.43451	1.53876	1.48663
ZNF546	1.62455	1.34693	1.48574
ERCC6L2	1.41906	1.55172	1.48539
ACTL10	1.41168	1.55856	1.48512
MIRLET7DHG	1.50304	1.46607	1.48455
RPL23AP64	1.50081	1.46737	1.48409
GMPR	1.57625	1.39098	1.48361
SPIB	1.48046	1.48019	1.48032
NRIP3	1.46801	1.48829	1.47815
ABCB5	1.60282	1.34805	1.47543
PHKG1	1.39803	1.54995	1.47399
NABP1	1.40884	1.53553	1.47219
ANKRD36BP1	1.48129	1.45866	1.46997
SNORA72	1.43717	1.49852	1.46784
SNORD76	1.54102	1.39397	1.4675
CCL22	1.42299	1.50942	1.4662
APOL2	1.53722	1.39381	1.46551
CKLF	1.30285	1.62681	1.46483
FAM111A	1.23798	1.69	1.46399
ADAM20	1.67937	1.24574	1.46256
TRPM6	1.14938	1.77451	1.46194
CYP20A1	1.37897	1.54358	1.46128
MIAT	1.31414	1.60786	1.461
ARHGAP5	1.50281	1.41677	1.45979
HAS2	1.21884	1.70028	1.45956
SKIL	1.21555	1.69635	1.45595
TMTC3	1.39348	1.51026	1.45187
TROVE2	1.4191	1.48424	1.45167
CCND2	1.7051	1.19387	1.44949
KIAA1875	1.45791	1.43476	1.44633
UNC5CL	1.43747	1.45282	1.44514
ANK2	1.47401	1.41314	1.44357
EEF1A1	1.4816	1.40081	1.4412
ARAP2	1.41025	1.46854	1.43939
SMIM5	1.49884	1.37977	1.43931
NNAT	1.58032	1.2965	1.43841
TMED10P1	1.31818	1.55281	1.43549
VMA21	1.50728	1.36123	1.43425
ADAMTS6	1.32405	1.53899	1.43152
ROS1	1.15493	1.707	1.43096
TOMM20L	1.45107	1.41003	1.43055
ZNF283	1.28535	1.57483	1.43009
AKAP12	1.17899	1.67849	1.42874
LOC729987	1.39782	1.45585	1.42683
ABCA1	1.32961	1.52146	1.42554
IKZF2	1.43237	1.41739	1.42488
SNORA67	1.52545	1.32365	1.42455
UBA6	1.34899	1.4998	1.42439
NEDD4	1.2449	1.59879	1.42184
SENP5	1.67032	1.17234	1.42133
ERBB2IP	1.30122	1.5307	1.41596
CCL5	1.17436	1.65433	1.41435
DGCR11	1.49642	1.33006	1.41324
ZNF268	1.20566	1.61358	1.40962
LOC100505812	1.40139	1.40945	1.40542
FAM46C	1.69174	1.1162	1.40397
TLR10	1.28412	1.52329	1.40371
RC3H1	1.41186	1.39529	1.40358
SNORD35A	1.6259	1.17662	1.40126
NDRG4	1.58236	1.21477	1.39856
UGT8	1.56112	1.23328	1.3972
SEMA3A	1.19	1.60222	1.39611
FBXW7	1.4059	1.38245	1.39418
NR5A2	1.3463	1.44037	1.39334
KRT81	0.968477	1.81779	1.39313
GREB1L	1.34191	1.44021	1.39106
SACS	1.62726	1.15075	1.389
ZNF562	1.25664	1.51885	1.38775
CCDC85A	1.12975	1.64563	1.38769
CRX	1.48057	1.29433	1.38745
CEP85L	1.37546	1.39885	1.38716
DDX58	1.03029	1.7392	1.38474
RAP1B	1.34382	1.41223	1.37803
EXPH5	1.28174	1.472	1.37687
ZEB2	1.30177	1.45156	1.37666
SLC4A5	1.22449	1.52709	1.37579
NF2	1.26727	1.48188	1.37457
CNTNAP3B	1.43534	1.31361	1.37448
DNAJC3	1.46619	1.28219	1.37419
ZNF426	1.26889	1.46959	1.36924
RBM15	1.35954	1.37095	1.36525
SLC30A7	1.30142	1.42886	1.36514
TLL1	1.27293	1.4572	1.36507
LONRF2	1.01877	1.70608	1.36243
TPTEP1	1.41136	1.31173	1.36154
FAM171B	1.42139	1.30012	1.36075
C16orf71	1.5071	1.20713	1.35711
MATN3	1.45905	1.25256	1.3558
LINC00649	1.33211	1.37796	1.35504
ATF3	0.905134	1.79982	1.35247
MSTO1	0.996761	1.70422	1.35049
AKAP5	1.23695	1.46182	1.34938
NPY1R	1.44795	1.2422	1.34507
GDAP2	1.34648	1.3423	1.34439
AADACL2	1.21033	1.47478	1.34256
DDX6	1.39053	1.29389	1.34221
RNF144B	1.28622	1.39375	1.33998
LOC339894	1.50718	1.16777	1.33747
HSPE1	1.33717	1.33758	1.33737
EFR3B	1.00124	1.67161	1.33642
CCSER1	1.33161	1.33907	1.33534
ZNF430	1.24025	1.42644	1.33334
MDM2	1.19354	1.46873	1.33114
MAK16	1.20784	1.45425	1.33104
ERP27	0.758619	1.8953	1.32696
MAP10	1.34134	1.30953	1.32543
CHSY3	1.38414	1.26531	1.32472
SUSD5	1.3085	1.34027	1.32438
ZNF595	1.23786	1.40472	1.32129
PHACTR2	1.27055	1.37149	1.32102
FNIP1	1.31303	1.32704	1.32004
SMG7-AS1	1.31259	1.32734	1.31996
UNC13A	1.30548	1.32483	1.31515
WHAMMP1	1.36322	1.26537	1.31429
DPYSL2	1.2275	1.39405	1.31077
KLLN	1.4389	1.18228	1.31059
EIF4E	1.30464	1.31479	1.30971
LEPR	1.19838	1.41854	1.30846
PARG	1.29354	1.31374	1.30364
ALKBH3	1.14101	1.4639	1.30246
SLCO1B7	1.24099	1.3561	1.29854
ADAM12	1.06602	1.52701	1.29651
ANAPC1	1.25438	1.33672	1.29555
THBS1	1.75628	0.832851	1.29456
ARNTL2	1.34024	1.24482	1.29253
AXL	1.2033	1.37926	1.29128
NDUFC2	1.30404	1.27751	1.29078
BROX	1.15876	1.42271	1.29074
SYT14	1.2151	1.36482	1.28996
LIFR	0.957357	1.61991	1.28863
ZNF518B	1.22515	1.34994	1.28755
VIM	1.00617	1.56279	1.28448
DENND1B	1.04447	1.52105	1.28276
LRP2BP	1.25372	1.30861	1.28117
CACNA2D1	1.13925	1.42073	1.27999
METTL25	1.20169	1.35286	1.27727
ZNF141	1.20358	1.34817	1.27587
ZNF627	1.23383	1.31724	1.27554
ACOX1	1.25736	1.29173	1.27454
RLF	1.24237	1.30647	1.27442
ZNF114	1.13907	1.40581	1.27244
BIRC3	0.977216	1.56714	1.27218
ZNF713	1.09894	1.44389	1.27141
ENPP1	1.19757	1.34214	1.26985
ZDBF2	1.29353	1.23853	1.26603
CCRN4L	0.77853	1.75315	1.26584
TPTE2P5	1.17891	1.3517	1.2653
HIPK3	1.16589	1.36058	1.26324
EHF	1.66614	0.857946	1.26204
CYP4V2	1.07428	1.44681	1.26055
SNORD60	1.22499	1.29177	1.25838
C9orf96	1.24262	1.27245	1.25754
ZNF264	1.2357	1.27686	1.25628
SYDE2	1.34715	1.16383	1.25549
PLIN2	0.87626	1.63347	1.25486
CLEC2D	1.12881	1.37504	1.25193
PDE4D	1.16472	1.33661	1.25066
MAP3K2	1.214	1.27935	1.24668
MBOAT1	1.13753	1.35533	1.24643
LOC100271836	1.04469	1.4452	1.24494
DNAJC27-AS1	1.34835	1.13637	1.24236
WHAMMP2	1.25741	1.22513	1.24127
BAG4	1.31069	1.17183	1.24126
SPAG17	1.14517	1.33727	1.24122
STK17B	1.05089	1.42885	1.23987
TRIM59	1.19754	1.28193	1.23974
WASH1	1.24949	1.22702	1.23825
DCP2	1.26413	1.20925	1.23669
FLJ13197	1.4173	1.04961	1.23345
DACT1	0.936677	1.52328	1.22998
CEP97	1.3534	1.10302	1.22821
CDKN1C	1.16785	1.28577	1.22681
SETX	1.16063	1.29199	1.22631
RPLP0P2	1.17514	1.27723	1.22618
DDX60	0.755596	1.69427	1.22493
RALGAPA1	1.22854	1.22119	1.22487
BRWD1	1.27312	1.17637	1.22475
ADTRP	1.03912	1.40999	1.22455
DAPK1	0.814698	1.63283	1.22377
SNORD81	1.18422	1.26326	1.22374
MTRNR2L8	0.894279	1.55042	1.22235
DCBLD2	0.938259	1.50642	1.22234
KRT42P	1.19325	1.24641	1.21983
ITGB8	1.08485	1.35459	1.21972
ZNF431	1.14778	1.29062	1.2192
CASC5	1.16158	1.27625	1.21891
ARL4A	1.29534	1.14137	1.21836
KIAA0825	1.19132	1.24273	1.21703
KPNA5	1.11777	1.31283	1.2153
TLCD2	1.08532	1.33712	1.21122
LOC202181	1.10486	1.31448	1.20967
LOC389906	1.28462	1.13405	1.20934
CARD6	1.06239	1.35494	1.20867
GNB4	1.3613	1.05372	1.20751
RIF1	1.17483	1.23717	1.206
LINC00842	1.25193	1.1578	1.20486
SLX4IP	1.24456	1.16207	1.20332
ZC3H12D	1.14288	1.26208	1.20248
STON2	1.28086	1.12377	1.20232
DCUN1D3	1.16056	1.24389	1.20223
FAM72D	1.36774	1.032	1.19987
TRPS1	1.19545	1.19874	1.19709
NME1	1.22812	1.16036	1.19424
ISPD	1.19924	1.18749	1.19336
TLR3	0.972867	1.41334	1.1931
LOC338817	1.11535	1.26999	1.19267
ZNF644	1.1515	1.23322	1.19236
ABCA12	1.11529	1.26683	1.19106
PAPL	1.1611	1.22096	1.19103
MBNL2	0.974515	1.4053	1.18991
MGA	1.16102	1.21486	1.18794
PMEPA1	0.670194	1.7049	1.18755
KIAA1731	1.09094	1.28205	1.18649
FNDC3A	1.05113	1.32186	1.18649
WDR16	1.00357	1.36669	1.18513
ZNF714	0.981585	1.38617	1.18388
ZNF780B	1.10276	1.26317	1.18297
C4orf21	1.19407	1.17178	1.18292
SCEL	0.91467	1.4509	1.18279
PARP14	1.04302	1.32182	1.18242
BEND3P3	1.35595	1.00489	1.18042
FAM134C	1.16402	1.19247	1.17824
GNL3L	1.15796	1.19497	1.17646
HECTD1	1.11916	1.23167	1.17542
SNORA33	1.40916	0.933797	1.17148
ANKRD61	1.09124	1.25136	1.1713
PPAN	1.23223	1.10861	1.17042
ZNF518A	1.03067	1.30976	1.17022
RC3H2	1.17968	1.1586	1.16914
PPP1R3C	1.05186	1.2849	1.16838
ZNF148	1.133	1.19542	1.16421
ZNF416	1.07594	1.24953	1.16273
P2RX5-TAX1BP3	1.19681	1.12718	1.16199
RNF168	1.25392	1.06733	1.16062
ZNF451	1.05474	1.26469	1.15972
HEPHL1	0.970907	1.34706	1.15899
LCLAT1	1.15294	1.16358	1.15826
ARL5B	1.15157	1.16029	1.15593
STXBP5	1.06671	1.2446	1.15565
OXTR	0.832752	1.47822	1.15549
WDR78	1.10281	1.20713	1.15497
FRRS1	1.30883	1.00087	1.15485
ATL3	1.07041	1.23835	1.15438
SNHG12	1.24156	1.06417	1.15287
WHAMMP3	1.19593	1.10859	1.15226
TP53I3	1.02092	1.28308	1.152
FRK	1.18552	1.11431	1.14992
RLIM	1.1257	1.17234	1.14902
STRADB	0.947865	1.34972	1.14879
KALRN	0.961685	1.33415	1.14792
DYRK1A	1.02785	1.26744	1.14765
RAP2B	1.00969	1.28482	1.14726
METTL12	1.25641	1.03757	1.14699
CIRBP-AS1	1.2798	1.01159	1.14569
ALMS1	1.07318	1.2175	1.14534
SPECC1	1.06663	1.22274	1.14469
TTN-AS1	1.35234	0.936634	1.14449
LIN54	1.09661	1.19139	1.144
TMC5	1.11819	1.16971	1.14395
PPP1CB	1.09737	1.1892	1.14329
ENPP4	0.971498	1.31422	1.14286
PAFAH1B2	1.13557	1.14718	1.14138
SOCS3	1.26383	1.01486	1.13935
BBS12	1.20302	1.07437	1.13869
GALNT6	0.636427	1.63728	1.13685
B3GNT7	1.03967	1.23342	1.13654
NEK5	1.14524	1.1256	1.13542
APOL3	1.28108	0.98969	1.13538
MAN1A2	1.20493	1.0654	1.13517
BACH1	0.911063	1.35729	1.13418
NCEH1	1.11924	1.14878	1.13401
IFI44	1.09221	1.1698	1.13101
ST8SIA4	1.0883	1.1669	1.1276
DUSP19	1.30351	0.950844	1.12718
ZNF165	1.16461	1.08645	1.12553
RAP2A	1.13863	1.10904	1.12384
ZMYM1	1.13355	1.11225	1.1229
DNAH11	1.30881	0.936804	1.12281
GBP3	0.954998	1.2904	1.1227
RBM27	1.11234	1.1313	1.12182
ZBTB37	1.24268	0.999743	1.12121
PGPEP1	1.12389	1.11717	1.12053
ZBTB41	1.14856	1.08977	1.11917
USP38	1.07701	1.16101	1.11901
SNORD36C	1.19568	1.03702	1.11635
AKAP9	1.06006	1.17252	1.11629
TMED7	1.1582	1.07171	1.11495
TNFSF15	1.0912	1.13783	1.11452
LOC100130476	0.74217	1.48268	1.11243
PIK3R3	1.34076	0.882265	1.11151
PVRL3	1.18362	1.03927	1.11145
OSR1	1.11022	1.11246	1.11134
ZNF780A	1.21562	1.00527	1.11045
PMAIP1	0.64655	1.57348	1.11002
CASP10	0.854719	1.36316	1.10894
SNORD79	1.25046	0.966174	1.10832
ZNF587B	1.01599	1.20059	1.10829
SPTLC3	0.673162	1.54318	1.10817
TMEM62	0.678654	1.53442	1.10654
CALHM3	1.15545	1.05097	1.10321
UTP15	1.01985	1.18345	1.10165
S1PR2	0.86909	1.32753	1.09831
ALCAM	1.16013	1.03512	1.09762
TEX15	1.30874	0.883893	1.09631
GRPEL2	1.05603	1.13601	1.09602
TIMM23	1.32254	0.866476	1.09451
MIR155HG	1.11199	1.07701	1.0945
FAM135A	1.15308	1.03323	1.09315
RAB3D	0.923603	1.26237	1.09299
LOC100130557	1.07427	1.11071	1.09249
CHM	1.22798	0.956849	1.09241
LOC100216545	1.11573	1.0677	1.09171
CFLAR	1.05301	1.12966	1.09133
PNRC1	1.24881	0.933383	1.0911
IFIH1	0.830155	1.35058	1.09037
BEST1	0.932198	1.24807	1.09013
LAMC2	0.733444	1.44633	1.08989
MED13	1.11324	1.06387	1.08856
S100P	1.01228	1.16265	1.08746
KRBA2	1.23882	0.935498	1.08716
CDKAL1	1.05917	1.11311	1.08614
PPP4R2	1.0065	1.16513	1.08582
ACVR2A	1.12217	1.04937	1.08577
PPIP5K1	1.17379	0.995783	1.08479
FICD	0.917791	1.25059	1.08419
NLRC3	1.0758	1.09206	1.08393
ZNF879	1.07321	1.09449	1.08385
PTPRB	0.695526	1.47201	1.08377
LOC440173	1.03768	1.12852	1.0831
SGTB	1.02598	1.13728	1.08163
RPL23AP7	0.910258	1.25247	1.08137
EPHA4	1.03774	1.12216	1.07995
UGCG	0.947677	1.21129	1.07948
FAM83B	1.10448	1.05349	1.07898
IL6ST	1.02162	1.13327	1.07745
DSE	0.955823	1.19816	1.07699
ARL11	1.24306	0.908872	1.07597
SGMS2	0.788376	1.35923	1.0738
BIRC6	1.03522	1.11152	1.07337
ZNF286A	0.887117	1.25617	1.07164
RYR3	1.06391	1.0765	1.07021
CCDC134	1.03666	1.10348	1.07007
ZNF266	0.690799	1.44495	1.06787
CHD1	1.04295	1.09103	1.06699
FAM26F	0.849728	1.27568	1.06271
NOTCH2NL	0.97714	1.14764	1.06239
FAM167A	1.11179	1.01129	1.06154
FAM69B	1.16975	0.953295	1.06152
INPP4B	0.936039	1.18569	1.06087
ZNF304	1.0151	1.10398	1.05954
SNORA31	0.973449	1.1439	1.05868
C9orf163	1.28922	0.826462	1.05784
SNORD31	1.17565	0.938961	1.05731
PSMC1	1.09412	1.01961	1.05686
WDR43	1.01345	1.10025	1.05685
VCPIP1	1.04096	1.07159	1.05628
RTP4	0.849593	1.26202	1.05581
USP37	1.01213	1.09721	1.05467
TEK	0.730019	1.37922	1.05462
ZNF678	1.07551	1.03262	1.05406
ZNF12	1.08506	1.02156	1.05331
LOC100288842	1.24065	0.863566	1.05211
FGD4	1.05367	1.04563	1.04965
ZBTB10	1.27288	0.825179	1.04903
EPS8	0.839703	1.25755	1.04863
USP18	0.990309	1.10187	1.04609
DCBLD1	0.677555	1.41172	1.04464
TUBB2B	1.26065	0.826863	1.04376
STAMBPL1	0.73684	1.35056	1.0437
NUP155	0.906867	1.18018	1.04352
LOC100216546	1.01546	1.0666	1.04103
SP4	1.12171	0.959158	1.04044
DNAH14	1.13558	0.945266	1.04042
ICA1L	1.00715	1.07368	1.04042
CACUL1	0.94465	1.13203	1.03834
GPR1	0.881835	1.19478	1.03831
MDM4	1.03801	1.0361	1.03705
ORC4	0.909963	1.16368	1.03682
KMO	0.822874	1.24979	1.03633
MPP5	0.792205	1.27712	1.03466
GBE1	0.780493	1.28676	1.03362
VEPH1	0.937324	1.12984	1.03358
ASCC3	1.01884	1.04508	1.03196
ZNF101	0.977597	1.08471	1.03115
SLC9A2	1.14125	0.92063	1.03094
CENPC1	1.01213	1.0494	1.03077
CNTNAP3	0.867052	1.19402	1.03054
NBEAL1	1.01804	1.04239	1.03021
ODF2L	1.04145	1.01864	1.03004
RFK	0.969617	1.09003	1.02983
FAM103A1	1.02228	1.03523	1.02876
MIR22HG	1.06831	0.989192	1.02875
SUCO	0.857861	1.19704	1.02745
IL18R1	0.947198	1.10686	1.02703
EDIL3	1.01601	1.03163	1.02382
SPTBN1	0.942103	1.105	1.02355
EIF4B	1.06724	0.97947	1.02336
TMEM33	1.11761	0.926693	1.02215
CA13	1.23604	0.805198	1.02062
B3GALNT1	0.958909	1.08074	1.01983
ZNF860	0.648275	1.38997	1.01912
SOCS6	0.948563	1.08707	1.01782
PPP6R3	0.98553	1.04971	1.01762
NBAS	0.950604	1.08401	1.01731
TLK2	1.00737	1.02556	1.01646
TIAM2	0.742281	1.29029	1.01629
GPATCH2	0.982599	1.04834	1.01547
PDIK1L	0.902424	1.12569	1.01406
CCDC7	1.17709	0.850379	1.01373
PPIL6	0.98214	1.04532	1.01373
CCDC171	0.788395	1.23831	1.01335
EPSTI1	0.648771	1.37685	1.01281
MIR1304	1.06797	0.956906	1.01244
G3BP1	1.00953	1.01497	1.01225
ZNF79	1.1343	0.890023	1.01216
LOC90834	0.994681	1.02784	1.01126
WDR36	1.07622	0.945583	1.0109
DOPEY1	1.11623	0.904633	1.01043
MLH3	1.00694	1.01233	1.00963
MALT1	0.75299	1.26553	1.00926
APOLD1	0.846326	1.17086	1.0086
SET	0.98482	1.03112	1.00797
IRGQ	1.00212	1.01107	1.0066
KRT8	0.99063	1.02253	1.00658
TGFB2	0.926192	1.08671	1.00645
HSPA13	1.03681	0.975161	1.00599
RAB27B	1.01156	0.999981	1.00577
CD24	0.81336	1.19574	1.00455
TRIM16L	0.816366	1.19053	1.00345
GPR133	0.672361	1.33416	1.00326
GNE	0.626396	1.37847	1.00243
MAP3K1	1.03888	0.964929	1.00191
SNRK	0.93881	1.06331	1.00106
C10orf12	1.00593	0.995471	1.0007
CLSPN	0.844188	1.15668	1.00043
DNAH5	0.804863	1.19333	0.999098
KIF18A	0.879462	1.11757	0.998515
FLJ43663	0.857303	1.13972	0.998511
ADRBK2	0.971979	1.02484	0.998409
ZZZ3	0.908489	1.08762	0.998057
EIF5AL1	1.21148	0.784596	0.99804
THUMPD1	1.0514	0.937017	0.994206
SEL1L	0.811322	1.17671	0.994017
TTC39A	0.783674	1.20415	0.993912
ELOVL4	0.627367	1.35994	0.993656
PTPN4	0.971044	1.01304	0.992041
CHN2	0.919939	1.06289	0.991412
ARHGAP21	0.879447	1.10282	0.991133
RAPGEF6	1.03481	0.946421	0.990617
PLCL2	0.909337	1.07185	0.990594
CHML	0.86116	1.11884	0.989998
PUS7L	1.04454	0.933171	0.988856
RBM24	0.78589	1.18931	0.987599
HERC5	0.544144	1.43023	0.987187
PRKRIR	0.904098	1.06936	0.986729
PAQR5	0.981247	0.992119	0.986683
GJB7	0.819048	1.15401	0.986529
SHE	0.884049	1.08486	0.984452
STRIP2	0.688102	1.27805	0.983074
GPR64	0.70084	1.26373	0.982287
ITPR2	0.918131	1.04557	0.98185
PDE5A	0.995368	0.967668	0.981518
RORA	0.923455	1.03861	0.981031
SLFN11	0.988893	0.972442	0.980667
LOC285074	1.05369	0.906088	0.979889
TNPO1	0.875446	1.08008	0.977763
ARHGAP12	0.798576	1.15692	0.977749
HNRNPA1	0.940448	1.01453	0.977489
SEC14L4	0.754177	1.19915	0.976665
INPP5A	0.914917	1.03768	0.976299
ZNF184	0.988043	0.962364	0.975203
NAPG	0.977626	0.971654	0.97464
ZNF286B	0.748372	1.20037	0.97437
ZNF273	0.930297	1.01684	0.973567
CSRNP1	0.735215	1.21183	0.973524
GPD2	0.953408	0.990603	0.972005
MAP3K4	0.826837	1.11674	0.971789
CLMP	0.745773	1.19649	0.971133
WDR89	0.944504	0.996219	0.970361
DGKH	1.09418	0.845582	0.96988
ATAD5	0.948894	0.989825	0.969359
ATP6V1A	0.959371	0.976301	0.967836
TUBB1	1.14275	0.792679	0.967714
ZNF544	0.872031	1.06184	0.966935
GOSR1	0.895304	1.03711	0.966206
ZYG11B	0.984171	0.946822	0.965496
LOC645638	1.04126	0.889543	0.965401
SMAD2	0.8988	1.03167	0.965236
CEP170	1.01724	0.912878	0.965059
SMCHD1	0.834932	1.09377	0.964352
PTEN	0.977626	0.950981	0.964303
INADL	0.851879	1.07594	0.963908
N4BP2	0.879245	1.04798	0.963612
EPS15	0.856681	1.068	0.962339
MTMR7	0.918388	1.00554	0.961962
SMURF2	0.717413	1.20529	0.96135
UTRN	0.854353	1.06817	0.961261
SLC2A13	0.974338	0.94758	0.960959
BDP1	0.965253	0.952407	0.95883
ZSWIM3	0.766426	1.15036	0.958392
FUT11	0.926205	0.990372	0.958289
LOC728752	0.975712	0.938646	0.957179
LOC541471	0.743375	1.17039	0.956883
NR3C1	0.932773	0.979335	0.956054
ZNF792	0.899603	1.01147	0.955536
RALGPS2	0.779095	1.13034	0.954716
ANKRD13C	0.923533	0.985511	0.954522
ZNF35	0.9063	0.999836	0.953068
EVI5	0.849943	1.05605	0.952999
ZNF624	0.796028	1.10773	0.951878
C1orf220	1.04535	0.856994	0.951173
BMPR1B	0.977219	0.923683	0.950451
FRMD6-AS1	1.22616	0.673754	0.949957
RAB26	1.20106	0.698354	0.949708
DENND4C	0.883821	1.01365	0.948735
C17orf104	0.799175	1.09516	0.947167
GPLD1	0.915938	0.975908	0.945923
LOC284581	1.07167	0.818738	0.945205
ULK4	1.04326	0.845827	0.944544
TRIM23	0.987971	0.899602	0.943787
TMF1	0.887727	0.997866	0.942797
FAM178A	0.816941	1.06827	0.942607
ZNF92	0.883916	0.999694	0.941805
ZNF292	0.95246	0.930836	0.941648
AKTIP	0.6663	1.21299	0.939645
KLHL28	1.00249	0.873717	0.938102
RBMS3	0.953102	0.920762	0.936932
SLC9A7	0.791916	1.08083	0.936375
SLC39A9	0.951656	0.920562	0.936109
LNPEP	1.12493	0.746601	0.935763
ZSCAN12	0.990122	0.880783	0.935453
BZW1	0.833004	1.03768	0.935341
SNORA18	1.05521	0.814726	0.934967
TCP11L2	0.87426	0.99562	0.93494
TMEM41B	0.878112	0.991538	0.934825
MIB1	0.900194	0.967779	0.933986
ANXA3	0.673803	1.19282	0.933312
PCM1	0.792093	1.07302	0.932556
XK	0.821055	1.0427	0.931876
KIAA1551	0.846128	1.01684	0.931484
SNORD22	1.02776	0.83489	0.931325
MITF	0.509922	1.35173	0.930828
C5orf42	0.74631	1.11277	0.929538
AMFR	0.929119	0.928836	0.928977
NEB	0.848052	1.00986	0.928956
APOL1	1.35235	0.504958	0.928652
VPS13C	0.765672	1.08856	0.927114
C9orf41	0.960182	0.892283	0.926233
LMO7	0.584044	1.26733	0.925688
MIER1	0.995583	0.855324	0.925453
CEP350	0.904412	0.946011	0.925212
EMX2OS	0.84594	1.00439	0.925165
ZNF718	0.78482	1.06281	0.923814
ZNF57	0.802152	1.04447	0.92331
DTWD2	0.803512	1.04203	0.922771
ZBTB8A	0.83373	1.00914	0.921432
ZBED6	1.00199	0.839505	0.920745
HCFC2	0.83209	1.00898	0.920537
BMPR1A	0.899214	0.940408	0.919811
ZBTB38	0.834789	1.00385	0.919318
LOC729603	0.944371	0.891133	0.917752
MTX1	0.976826	0.858511	0.917669
TMEM56	0.731662	1.10333	0.917496
LEPREL1	0.984537	0.849915	0.917226
ZNF17	0.863328	0.970294	0.916811
CEP192	0.95987	0.87338	0.916625
ITCH	0.796856	1.03484	0.915846
ACER2	0.644127	1.18742	0.915774
PLXDC2	0.766369	1.0651	0.915736
CDK6	0.73093	1.09997	0.915451
NBN	0.826042	1.00442	0.915229
RARS	0.881953	0.948458	0.915206
ARFGEF2	0.849947	0.980173	0.91506
RHPN2	0.80056	1.02737	0.913967
ZNF181	0.814127	1.01352	0.913824
SLC39A8	0.78787	1.03843	0.913148
PLXNC1	0.819062	1.0052	0.912129
ZNRF2P1	0.906871	0.917249	0.91206
FAM227A	1.04192	0.78093	0.911424
PLOD2	0.834373	0.987579	0.910976
ZC3H12C	0.951937	0.868546	0.910242
ATMIN	0.836691	0.983477	0.910084
BLOC1S1	1.0064	0.812449	0.909423
SLC5A5	0.932431	0.886208	0.90932
RIMS2	0.76949	1.04889	0.909188
KRT24	0.957148	0.86067	0.908909
PRR15	0.631909	1.18256	0.907233
NT5DC3	0.724266	1.08844	0.906353
PTGES	0.991987	0.820178	0.906083
C12orf23	0.874953	0.937158	0.906055
ZNF252P	0.800355	1.00984	0.9051
SKA1	0.828157	0.981825	0.904991
RB1CC1	0.933401	0.874378	0.90389
MBOAT2	0.746356	1.06055	0.903452
VSIG10	0.652229	1.15419	0.903211
FAM198B	0.84444	0.960955	0.902698
FAM208B	0.86646	0.93831	0.902385
ATR	0.941855	0.859592	0.900723
GPRIN2	0.882621	0.914973	0.898797
N4BP2L2-IT2	1.04914	0.74605	0.897595
NEDD8	0.97909	0.81269	0.89589
RABGAP1L	0.889848	0.900798	0.895323
CROCCP3	0.771916	1.01846	0.895185
UBE4A	0.776822	1.01012	0.89347
ZSCAN16	0.747655	1.03856	0.893108
RPS6KC1	0.760257	1.02578	0.893017
KIAA0895	0.902006	0.883969	0.892988
TSGA10	0.77608	1.00975	0.892916
ATG14	0.869118	0.914433	0.891775
CTH	0.704887	1.07839	0.89164
ZNF606	0.684084	1.0976	0.89084
FLJ12825	0.891266	0.886003	0.888635
TRAPPC8	1.22957	0.5471	0.888334
YPEL1	0.916097	0.859589	0.887843
CENPE	0.801553	0.973624	0.887588
DBF4	0.842124	0.931302	0.886713
GALNT7	0.787264	0.985009	0.886137
RND3	0.71454	1.05729	0.885917
EFCAB13	0.905917	0.864937	0.885427
ZFAND4	0.810399	0.957131	0.883765
REEP3	0.846919	0.920073	0.883496
TWIST1	0.899436	0.866668	0.883052
NEBL	0.898371	0.867256	0.882814
ACAP2	0.984646	0.776912	0.880779
CLK1	0.879248	0.881212	0.88023
B3GALNT2	0.847037	0.910775	0.878906
FAM169A	1.04606	0.710158	0.878109
ZNFX1	0.647328	1.10865	0.877989
LINC00324	0.988061	0.767763	0.877912
LRIG2	0.933184	0.821377	0.87728
GPR110	0.801792	0.95121	0.876501
RMND5A	1.05611	0.69613	0.87612
SRFBP1	0.936882	0.814652	0.875767
FAM179B	0.860219	0.890612	0.875416
TNFSF9	0.980339	0.768258	0.874299
ZNF782	0.907555	0.839816	0.873686
OSBPL8	0.844294	0.902522	0.873408
GCNT1	0.916978	0.829449	0.873213
TM4SF19	0.995677	0.7494	0.872538
ALKBH8	0.728564	1.01398	0.871273
FSTL3	0.895054	0.846727	0.870891
CANX	0.941403	0.799754	0.870578
RARRES3	0.254083	1.48683	0.870456
PLEKHA2	0.796762	0.942993	0.869877
DNAJB14	0.776659	0.962773	0.869716
GAPVD1	0.829431	0.909642	0.869537
PPP4R1	0.648817	1.08833	0.868574
MIER3	0.818375	0.91874	0.868557
FAM126B	0.774302	0.961239	0.86777
FERMT2	0.59823	1.13671	0.867471
KYNU	0.633414	1.10098	0.867199
SLC5A3	0.832181	0.901223	0.866702
AHR	0.896481	0.836192	0.866337
TTC39C	1.18516	0.547426	0.866292
FANCM	1.01485	0.717253	0.866051
JAK2	0.947609	0.784332	0.865971
ZBTB3	0.99958	0.731043	0.865312
LCORL	0.847521	0.882854	0.865187
DMXL1	0.779706	0.9502	0.864953
ANKRD10	0.970649	0.75903	0.86484
TMEM64	0.82372	0.905859	0.864789
TMPPE	0.720141	1.00824	0.864189
C6orf170	0.969305	0.756937	0.863121
SLC25A16	0.891984	0.830653	0.861318
FLJ38109	0.925649	0.796207	0.860928
TBC1D12	0.857122	0.864501	0.860811
SAR1A	0.771277	0.950008	0.860642
AGO3	0.865148	0.85509	0.860119
DEPDC1	0.837624	0.882393	0.860008
FAM20B	0.774061	0.945138	0.859599
CYP51A1	0.89261	0.825311	0.858961
HOMER1	0.870095	0.847186	0.858641
MAN1A1	0.696403	1.02051	0.858458
FOXP1	1.10877	0.603428	0.856099
HERC4	0.712237	0.998943	0.85559
PNRC2	0.79015	0.919086	0.854618
EIF2S2	0.767758	0.941461	0.85461
ZNF654	0.771168	0.937688	0.854428
PANK3	0.91472	0.79224	0.85348
APC	0.843432	0.863501	0.853466
DNAJB4	0.930116	0.776655	0.853385
THAP9	0.945615	0.760389	0.853002
LTN1	0.800908	0.903909	0.852408
DTX3L	0.685435	1.01545	0.850445
STAG1	0.913314	0.784874	0.849094
ALOX12P2	0.856769	0.840562	0.848665
ANKRD22	0.681902	1.01464	0.848273
DNAJB9	0.734798	0.960413	0.847605
CDK17	0.864804	0.829658	0.847231
FAS	0.948452	0.745843	0.847147
ENPEP	0.794294	0.896175	0.845234
TMED8	0.809577	0.879206	0.844391
SP5	0.513256	1.17447	0.843864
MTMR6	0.794291	0.893244	0.843767
USP25	0.733825	0.950214	0.84202
PPP1R12A	0.725093	0.958529	0.841811
AAED1	0.911656	0.771749	0.841703
USP51	0.808123	0.875084	0.841604
CLIP4	0.747922	0.934312	0.841117
PPM1K	0.782051	0.899076	0.840563
KIFAP3	0.751689	0.927125	0.839407
LINC00312	0.867734	0.810286	0.83901
PRSS12	0.99265	0.682768	0.837709
GULP1	0.755765	0.916435	0.8361
XRN1	0.832281	0.838277	0.835279
VCAN	0.948524	0.722014	0.835269
SGPL1	0.680776	0.9883	0.834538
LRRC16A	0.812858	0.855112	0.833985
TTN	1.0014	0.666406	0.833904
CENPI	0.806092	0.861429	0.833761
TTK	0.734186	0.932634	0.83341
SP3	0.809476	0.856129	0.832803
UHMK1	0.715935	0.948551	0.832243
SRPRB	0.846552	0.81775	0.832151
PIGA	0.763741	0.899475	0.831608
BAZ2B	0.748913	0.913768	0.831341
CAB39	0.669487	0.993122	0.831304
MOB1A	0.830624	0.831953	0.831289
GABPB1	0.796049	0.866043	0.831046
SLK	0.746455	0.914632	0.830544
SCYL3	0.789553	0.86939	0.829471
FSTL1	0.759685	0.898757	0.829221
PTER	0.70374	0.953182	0.828461
SOAT1	0.873852	0.77976	0.826806
LOC100132356	0.709344	0.943165	0.826254
IFIT5	0.71654	0.935624	0.826082
KITLG	0.573108	1.0788	0.825952
CAPZA1	0.853395	0.798306	0.82585
MAGT1	0.888642	0.76277	0.825706
IBTK	0.814168	0.837089	0.825629
TULP4	0.737008	0.913356	0.825182
ASPM	0.841445	0.808846	0.825146
GBP2	0.800757	0.849195	0.824976
SNORD104	0.604684	1.04468	0.824682
ZNF594	0.975558	0.672778	0.824168
LANCL3	0.701126	0.94716	0.824143
DPY19L2P2	0.880381	0.766426	0.823404
ZNF776	0.755795	0.890909	0.823352
NUP50	0.757787	0.888554	0.82317
ACTRT3	0.688704	0.956544	0.822624
STRN3	0.790478	0.853889	0.822184
SLC25A46	0.876976	0.767251	0.822113
CLPB	0.821184	0.822523	0.821853
FUT8	0.703187	0.938204	0.820696
ZNF8	0.856928	0.78364	0.820284
[truncated: 6,256 more rows]

## Sheet: p63-HNSCC-Signature-Genes
	TCGA baseMean	TCGA log2FoldChange	TCGA pvalue	TCGA padj	A253 logFC 48	A253 logFC 50	A253 AverageFC	SCC25 log2Fold.sh48	SCC25 log2Fold.sh50	SCC25 AverageFc	Correlation	p63 Targets	SuperEnhancer
SH3BGRL2	1434.65	3.73618	1.06068e-60	5.67439e-58	0.567451	0.854369	0.71091	1.56866	1.38007	1.47436	-0.457219	yes	no
CXXC5	1033.6	1.01572	9.96378e-13	6.75775e-12	0.308317	0.314031	0.311174	1.70136	3.85866	2.78001	-0.373519	yes	yes
PPP1R3C	970.879	3.20164	4.24805e-31	1.51261e-29	1.05186	1.2849	1.16838	1.36636	0.765763	1.06606	-0.356072	yes	no
LIFR	792.109	1.40763	1.28566e-09	6.15845e-09	0.957357	1.61991	1.28863	1.99912	1.19179	1.59545	-0.327014	yes	no
NCCRP1	7121.53	2.10952	2.08228e-13	1.5204e-12	4.10024	3.87101	3.98562	0.759367	2.80525	1.78231	-0.312623	yes	no
SCEL	5688.84	2.91713	3.24895e-24	6.53185e-23	0.91467	1.4509	1.18279	2.2209	1.96207	2.09148	-0.294115	yes	no
PPM1K	381.431	0.915913	1.17925e-11	7.12162e-11	0.782051	0.899076	0.840563	0.949494	0.950627	0.95006	-0.293665	no	no
MYPN	672.307	3.40076	4.57178e-13	3.21711e-12	2.23916	3.58526	2.91221	2.8746	3.53046	3.20253	-0.292809	yes	no
EHF	13298.3	1.80716	1.26887e-21	1.99508e-20	1.66614	0.857946	1.26204	0.539634	0.359138	0.449386	-0.289874	yes	yes
CFL2	1473.66	2.2441	1.17203e-38	8.0335e-37	0.283313	0.359063	0.321188	0.600085	0.2669	0.433493	-0.278542	yes	no
LPHN2	2322.53	1.03324	4.97306e-09	2.22305e-08	0.823258	0.609761	0.71651	3.00566	3.46474	3.2352	-0.275059	yes	no
TTN	19760.8	3.79176	1.58245e-21	2.46867e-20	1.0014	0.666406	0.833904	1.44339	0.394509	0.91895	-0.273884	yes	no
GMPR	390.914	2.10963	3.74683e-23	6.76404e-22	1.57625	1.39098	1.48361	0.722772	2.37996	1.55137	-0.272976	yes	no
MGAT4A	695.027	1.22563	1.2922e-15	1.16879e-14	1.16002	2.22898	1.6945	2.79042	2.77496	2.78269	-0.272071	yes	no
TNFSF15	251.253	1.29015	1.24439e-09	5.96861e-09	1.0912	1.13783	1.11452	1.39496	0.9279	1.16143	-0.271778	yes	no
UACA	2808.64	0.969188	4.2002e-24	8.35241e-23	0.487277	1.12304	0.805158	0.958768	0.6045	0.781634	-0.269016	yes	no
MITF	377.508	2.04616	7.72264e-29	2.30147e-27	0.509922	1.35173	0.930828	0.979066	1.57939	1.27923	-0.262307	yes	no
NEBL	2927.59	1.49841	6.78868e-16	6.32016e-15	0.898371	0.867256	0.882814	0.958326	0.917505	0.937915	-0.255634	yes	no
TGFBR3	780.185	2.17789	7.28697e-26	1.71262e-24	0.336689	1.15956	0.748126	0.726512	1.23369	0.980103	-0.252595	yes	no
PRR15L	227.936	2.48298	3.08908e-17	3.2685e-16	1.57874	2.57031	2.07452	2.25779	4.34839	3.30309	-0.252595	no	no
EDNRB	286.275	1.45	2.89011e-15	2.53349e-14	5.09025	4.50838	4.79932	1.93832	1.2319	1.58511	-0.248612	no	no
IKZF2	1027.3	1.94904	1.72082e-25	3.8752e-24	1.43237	1.41739	1.42488	0.794153	1.11481	0.954482	-0.232345	yes	no
SEC11C	1491.49	0.825798	2.58294e-12	1.67518e-11	0.525493	0.642358	0.583925	0.617065	0.796344	0.706705	-0.231291	no	no
TPM1	10440.1	1.62149	2.47196e-16	2.40444e-15	0.233515	0.475042	0.354278	0.298122	1.01483	0.656478	-0.230034	yes	no
PGM5P2	5.77898	1.21231	4.31192e-12	2.739e-11	3.06447	3.6061	3.33529	1.56675	1.27417	1.42046	-0.226821	no	no
MAMDC2	327.71	1.79665	7.58333e-12	4.67621e-11	0.65468	0.558974	0.606827	2.00049	1.92879	1.96464	-0.226197	yes	no
LMO7	6504.1	1.83431	5.55495e-25	1.20397e-23	0.584044	1.26733	0.925688	0.94913	1.63505	1.29209	-0.225891	yes	no
FUT2	1853.43	1.56637	3.36322e-18	3.88666e-17	0.708739	0.852811	0.780775	0.732693	0.916816	0.824754	-0.21967	no	no
SLC16A4	89.8279	1.22698	2.43751e-10	1.28212e-09	1.26094	2.11657	1.68876	2.16756	0.772963	1.47026	-0.215683	no	no
ANKRD22	1832.5	1.04826	1.31114e-07	4.89256e-07	0.681902	1.01464	0.848273	2.13827	1.50882	1.82354	-0.209098	no	no
NT5C2	4465.49	0.992466	1.13255e-24	2.36811e-23	0.38306	0.790398	0.586729	0.642094	0.869566	0.75583	-0.20743	yes	no
GRAMD3	937.835	1.16062	8.42336e-20	1.11771e-18	0.434182	1.19238	0.813279	0.72898	1.31694	1.02296	-0.207197	yes	no
TMEM59	10425.6	0.686129	1.40801e-22	2.42602e-21	0.168105	0.213626	0.190865	0.201564	0.384531	0.293048	-0.205974	no	no
AOX1	281.551	2.42458	6.74561e-26	1.58924e-24	2.24571	3.0824	2.66405	1.28318	1.57818	1.43068	-0.203402	yes	no
ASAH1	4895.09	1.11342	1.36282e-32	5.52534e-31	0.501955	0.746544	0.624249	0.662049	0.740061	0.701055	-0.201688	no	no
ARRDC3	4265.95	0.801779	1.5659e-09	7.40543e-09	1.75673	1.80398	1.78035	1.50112	1.29067	1.39589	-0.200989	yes	no
TP53I3	1454.88	0.789277	3.06714e-08	1.2426e-07	1.02092	1.28308	1.152	0.880148	2.02527	1.45271	-0.199186	yes	no
RARRES1	976.318	2.0152	4.34657e-13	3.06355e-12	1.47372	2.41073	1.94222	2.2467	4.16877	3.20774	-0.197059	yes	no
PCM1	4415.56	0.879349	1.74427e-21	2.71147e-20	0.792093	1.07302	0.932556	0.945282	0.317164	0.631223	-0.192796	no	no
AGR2	2018.51	2.3753	1.33172e-13	9.92857e-13	1.39133	2.17627	1.7838	1.32796	1.66273	1.49534	-0.189219	yes	no
GOLGA4	4815.38	1.09963	1.3037e-27	3.55223e-26	0.371041	0.516898	0.44397	1.20691	0.195493	0.701202	-0.18624	yes	no
USP25	1912.17	0.70582	2.8523e-15	2.50449e-14	0.733825	0.950214	0.84202	1.0204	0.257456	0.638929	-0.185248	yes	no
GPR126	1202.14	1.05384	1.76304e-08	7.36442e-08	0.387895	0.458748	0.423322	0.687841	0.335113	0.511477	-0.176536	yes	no
GPR110	936.107	2.6216	4.35429e-17	4.5393e-16	0.801792	0.95121	0.876501	1.09761	2.04609	1.57185	-0.176281	yes	no
DDAH1	588.844	1.321	3.99053e-13	2.8235e-12	0.221901	0.578216	0.400058	1.58572	1.4881	1.53691	-0.173545	yes	yes
S100P	3393.11	0.866818	0.00560439	0.0104281	1.01228	1.16265	1.08746	1.2583	2.77519	2.01675	-0.173515	yes	no
NSA2	2246.19	0.410883	8.06129e-07	2.71232e-06	0.403467	0.29263	0.348049	0.893623	0.308919	0.601271	-0.168503	no	no
OCLN	391.18	1.67947	1.81548e-15	1.62071e-14	1.66855	1.65373	1.66114	1.65465	0.927995	1.29132	-0.166575	yes	no
PPP1R3B	1878.23	0.805549	3.21771e-07	1.13839e-06	0.573562	0.956659	0.76511	1.15046	0.699678	0.925069	-0.163045	yes	no
GNE	1375.01	1.64784	7.23898e-24	1.40513e-22	0.626396	1.37847	1.00243	1.42376	1.63215	1.52795	-0.161749	yes	yes
FAM13A	695.736	0.90329	1.49258e-10	8.05566e-10	0.625725	0.408881	0.517303	0.938372	0.800291	0.869332	-0.1617	yes	no
GBE1	1858.92	0.914169	1.63681e-16	1.62084e-15	0.780493	1.28676	1.03362	0.932575	0.359694	0.646134	-0.148113	yes	no
TMEM56	219.094	2.28124	7.10879e-20	9.50178e-19	0.731662	1.10333	0.917496	1.67768	2.31447	1.99607	-0.145062	no	no
DCLK1	490.543	1.33422	5.57127e-07	1.91237e-06	3.33205	5.72084	4.52644	3.11253	3.64058	3.37656	-0.14196	yes	no
TMC5	456.124	2.95785	1.74323e-20	2.45733e-19	1.11819	1.16971	1.14395	1.15692	2.32693	1.74192	-0.135249	no	no
ITPR2	2367.13	1.08421	2.3523e-13	1.70845e-12	0.918131	1.04557	0.98185	1.831	0.93784	1.38442	-0.133759	yes	no
CD59	32851.6	0.411081	0.000857026	0.00185038	0.219807	0.781482	0.500644	1.14079	0.65819	0.899488	-0.133247	yes	yes
ZNF33B	818.134	0.538121	2.70341e-08	1.10196e-07	0.508565	0.578146	0.543356	0.625575	0.297964	0.46177	-0.131155	yes	no
THRB	487.711	1.02703	2.08067e-07	7.56338e-07	0.614402	0.855179	0.734791	1.29374	1.36034	1.32704	-0.12876	yes	no
MYO5B	2986.56	1.58518	1.60147e-19	2.07482e-18	0.55811	0.989378	0.773744	2.80473	2.60067	2.7027	-0.12856	no	no
FGF2	282.557	0.507657	0.0363556	0.0570281	1.07841	1.93163	1.50502	0.828577	1.20163	1.01511	-0.11677	yes	no
MPP5	1903.46	0.638493	4.98336e-12	3.13734e-11	0.792205	1.27712	1.03466	0.723863	0.371835	0.547849	-0.116219	yes	no
STAC2	64.14	3.94649	1.05989e-41	9.26204e-40	3.74189	3.58666	3.66427	2.06237	3.58059	2.82148	-0.115919	yes	no
FLVCR2	733.418	0.544586	0.00395833	0.0075805	0.492785	0.760187	0.626486	1.38078	1.61853	1.49966	-0.115527	no	no
VEPH1	65.9614	1.02074	0.000144935	0.000353027	0.937324	1.12984	1.03358	0.968583	1.08059	1.02459	-0.113128	yes	no
C9orf47	15.3909	0.473016	9.23846e-05	0.000231823	2.74654	2.92989	2.83821	5.06775	4.08915	4.57845	-0.106863	yes	no
NWD1	123.404	3.07478	5.82131e-25	1.25798e-23	2.60748	2.96136	2.78442	1.05383	2.4339	1.74386	-0.0946389	yes	no
RAB11FIP1	5286.96	1.33622	1.13104e-13	8.49012e-13	0.317715	0.586607	0.452161	0.62666	1.27333	0.949993	-0.0935585	no	no
FNBP1L	1584.1	0.644003	6.36211e-09	2.80608e-08	0.543409	0.753901	0.648655	0.543141	0.521217	0.532179	-0.0908148	yes	yes
RNF144B	2765.85	0.359131	0.00450053	0.00852311	1.28622	1.39375	1.33998	1.00109	0.647889	0.824491	-0.088499	yes	no
LINC00346	434.489	0.86191	9.75572e-06	2.81629e-05	0.687147	0.770837	0.728992	1.88314	1.94108	1.91211	-0.0816152	no	no
LCA5	207.854	1.11773	2.0766e-12	1.36249e-11	0.743583	0.861988	0.802785	1.61894	1.50846	1.5637	-0.0743066	yes	no
ARHGAP18	886.73	0.734551	3.63842e-09	1.65194e-08	0.661464	0.7421	0.701782	0.772985	0.62046	0.696722	-0.0701904	yes	no
PTP4A2	5408.51	0.277076	3.82036e-05	0.000100922	0.571139	0.915752	0.743445	0.308374	0.394862	0.351618	-0.0649957	yes	no
MALL	3983.11	1.42059	2.71901e-15	2.39417e-14	0.229347	0.734508	0.481927	0.975513	0.873317	0.924415	-0.0643782	yes	yes
GCNT4	113.971	0.700798	0.000207927	0.000494221	1.308	1.78105	1.54453	1.74316	1.34423	1.54369	-0.0580061	yes	no
FOXP1	2652	0.540285	3.71111e-07	1.30218e-06	1.10877	0.603428	0.856099	0.830974	0.346213	0.588594	-0.0519466	yes	no
FBXW11	2599.91	0.533622	6.78265e-13	4.69604e-12	0.398033	0.475032	0.436533	0.283738	0.275605	0.279671	-0.0515072	yes	no
RDH10	3241.35	0.448372	0.0122664	0.021371	0.58532	0.232483	0.408901	0.532937	1.34223	0.937586	-0.0501706	yes	no
UBR3	2637.36	0.88855	1.01328e-18	1.22117e-17	0.820306	0.672621	0.746463	0.757821	0.30015	0.528985	-0.049775	yes	no
TRAK2	1802.21	0.682218	2.7751e-12	1.79607e-11	0.560983	0.803853	0.682418	0.413839	0.268108	0.340973	-0.0483723	yes	no
PAM	7117.87	0.39784	0.00213383	0.00429548	0.490823	0.720187	0.605505	0.396565	0.556586	0.476575	-0.0416592	yes	no
PLIN2	1410.35	1.06448	1.35499e-08	5.72427e-08	0.87626	1.63347	1.25486	2.80151	2.30804	2.55478	-0.0379231	yes	no
CCPG1	512.959	0.609855	8.14812e-08	3.11795e-07	0.441886	0.463298	0.452592	0.792855	0.404641	0.598748	-0.0357964	yes	no
RFK	1012.36	0.620363	7.93152e-10	3.90768e-09	0.969617	1.09003	1.02983	0.696861	0.449704	0.573283	-0.0342488	yes	no
TIAM1	2760.84	0.853799	7.30586e-09	3.19726e-08	0.609083	0.692295	0.650689	2.11987	1.07327	1.59657	-0.0335101	yes	no
RAPGEF2	1100.34	0.606068	1.60396e-09	7.57245e-09	0.700226	0.746739	0.723483	0.969844	0.512021	0.740932	-0.0291342	yes	no
LIPH	582.509	1.36117	9.35896e-08	3.55524e-07	1.16385	1.93903	1.55144	2.1652	1.98806	2.07663	-0.0285062	no	no
FGD4	916.093	0.700613	1.07996e-09	5.21956e-09	1.05367	1.04563	1.04965	1.23905	0.274985	0.757016	-0.02758	no	no
PPARG	200.52	2.26921	1.1198e-20	1.61378e-19	1.35814	1.84628	1.60221	1.33444	1.24661	1.29053	-0.0263357	yes	no
SGMS2	1727.59	0.780902	8.02969e-08	3.07478e-07	0.788376	1.35923	1.0738	1.03333	0.509767	0.77155	-0.0260002	no	no
FANK1	171.986	0.82166	3.67637e-09	1.66882e-08	0.44984	0.531276	0.490558	0.577622	0.793788	0.685705	-0.0258958	yes	no
BAMBI	583.426	0.616825	0.0148538	0.0254713	0.261481	0.925194	0.593337	0.583373	1.17781	0.88059	-0.0253329	yes	no
ANKRD28	1896.37	0.540438	1.55728e-09	7.36628e-09	0.44564	0.667139	0.556389	1.01101	0.65567	0.833342	-0.0152332	yes	no
B3GALNT1	598.003	0.35854	0.0276028	0.044593	0.958909	1.08074	1.01983	0.378934	0.802101	0.590518	-0.00958582	no	no
FAM13B	922.305	0.595859	4.2551e-08	1.69109e-07	0.29487	0.381319	0.338095	0.678104	0.893693	0.785898	-0.00726797	no	no
PHACTR2	1749.39	0.907892	2.45914e-14	1.97578e-13	1.27055	1.37149	1.32102	1.18359	0.234541	0.709064	-0.00489677	yes	no
RASD2	398.74	-1.76099	2.35784e-11	1.3854e-10	-0.986603	-1.29262	-1.13961	-2.78633	-1.17574	-1.98104	0.0829506	yes	no
SLC29A1	2882.92	-0.212393	0.0631893	0.0937433	-0.759146	-0.699187	-0.729167	-1.37371	-0.51233	-0.943018	0.0885286	yes	no
ESRG	174.264	-1.20069	0.00645042	0.0118466	-2.30341	-2.23225	-2.26783	-3.66711	-0.513284	-2.0902	0.0974774	no	no
COX6B2	221.2	-1.61473	4.34102e-10	2.21278e-09	-0.824338	-1.29746	-1.0609	-2.06389	-1.03586	-1.54988	0.10478	no	no
DENND3	987.312	-0.600172	3.70667e-06	1.13677e-05	-0.854859	-0.505327	-0.680093	-0.570739	-0.629915	-0.600327	0.105355	yes	yes
TP73	1734.37	-0.703085	8.58453e-06	2.49958e-05	-1.78872	-2.88293	-2.33583	-2.2038	-1.50929	-1.85655	0.121306	yes	no
S100A2	116197	-0.594904	0.00434263	0.00825258	-0.380724	-0.632394	-0.506559	-0.509791	-0.72923	-0.619511	0.124363	yes	no
RIN1	3177.31	-0.665411	6.69974e-05	0.000171493	-0.40873	-0.39966	-0.404195	-1.108	-0.607886	-0.857943	0.131834	yes	no
TYMP	26119.5	-1.44962	7.61836e-16	7.05663e-15	-0.266397	-0.475431	-0.370914	-0.726095	-0.54534	-0.635718	0.137925	yes	no
CCDC88B	1390.59	-0.686319	0.000161061	0.000389452	-0.699682	-1.35944	-1.02956	-2.31342	-1.03628	-1.67485	0.138999	no	no
CKB	5692.42	-0.406063	0.0547963	0.0823897	-0.788871	-1.17239	-0.980628	-1.65954	-0.511546	-1.08554	0.140027	yes	no
HOXA9	15.2736	-1.86162	7.29598e-05	0.000185865	-1.12589	-1.15014	-1.13802	-0.98972	-0.587061	-0.78839	0.142167	yes	no
RRAS	2643.53	-0.607657	5.0505e-06	1.52104e-05	-1.27318	-1.13447	-1.20383	-1.92866	-0.528491	-1.22858	0.159513	no	no
IGFBP6	7729.32	-1.13187	3.14123e-05	8.41062e-05	-0.83144	-0.807449	-0.819444	-0.964303	-0.798425	-0.881364	0.167356	yes	no
ST3GAL5	600.71	-0.622455	4.95322e-05	0.000128954	-0.715834	-1.13147	-0.923653	-1.16782	-1.72783	-1.44783	0.171525	yes	no
MICALL2	1863.68	-0.678472	7.33681e-08	2.82722e-07	-0.307162	-0.781057	-0.54411	-1.80988	-0.266106	-1.03799	0.174266	yes	no
PKN3	642.243	-0.306888	0.0168332	0.028509	-0.714501	-0.824779	-0.76964	-1.48333	-0.361866	-0.922596	0.179604	no	no
ADARB1	1024.86	-0.367006	0.00504429	0.00946382	-0.913769	-1.41942	-1.1666	-1.80454	-1.41662	-1.61058	0.180722	yes	no
NFKB2	4216.59	-0.50449	6.10914e-06	1.8184e-05	-0.875934	-0.875349	-0.875642	-1.36208	-0.886698	-1.12439	0.181628	yes	no
CBLC	2942.93	-0.370195	0.0402757	0.0625454	-0.725675	-0.949013	-0.837344	-1.22702	-0.812506	-1.01976	0.183299	yes	yes
CCDC24	537.813	-0.807886	6.04792e-08	2.35747e-07	-0.633987	-0.439189	-0.536588	-0.770745	-1.03178	-0.901261	0.187413	no	no
STARD10	4405.34	-0.33599	0.0278021	0.0448853	-0.230897	-0.420596	-0.325746	-1.10663	-0.458925	-0.782778	0.187875	yes	no
LCAT	309.298	-0.6877	6.88657e-06	2.03654e-05	-0.65878	-0.630467	-0.644624	-1.21059	-0.555221	-0.882904	0.188034	yes	no
MRPS5	2833.43	-0.172536	0.0504782	0.0766274	-0.185726	-0.367318	-0.276522	-0.200649	-0.365895	-0.283272	0.189711	no	no
HCFC1R1	2500.64	-0.309932	0.0186254	0.0312404	-0.827368	-1.01646	-0.921912	-1.08113	-0.280898	-0.681012	0.192412	no	no
ILKAP	1382.92	-0.211201	0.0313127	0.0499174	-0.223484	-0.279805	-0.251645	-0.57121	-0.310371	-0.440791	0.20619	no	no
SUMF2	8223.6	-0.471299	0.00027523	0.000642838	-0.677796	-0.48378	-0.580788	-0.683935	-0.263839	-0.473887	0.211047	no	no
MRPL2	1861.71	-0.233833	0.0215044	0.0356252	-0.810909	-0.942517	-0.876713	-1.15658	-0.398742	-0.777662	0.211947	no	no
GGT1	592.789	-0.959001	2.15066e-06	6.808e-06	-1.18378	-1.62581	-1.4048	-1.65578	-1.48179	-1.56878	0.214895	yes	no
HAGHL	255.242	-1.54193	5.131e-13	3.58761e-12	-0.429032	-0.85039	-0.639711	-1.42084	-0.804306	-1.11257	0.217975	no	no
LHX1	116.212	-4.47583	1.57047e-37	9.78602e-36	-1.42065	-1.24345	-1.33205	-2.32781	-0.875971	-1.60189	0.21985	yes	no
CCHCR1	1587.11	-0.47686	0.000180496	0.000433246	-0.376037	-0.435603	-0.40582	-1.16122	-0.293262	-0.727241	0.223199	no	no
ARRB2	1749.4	-0.429518	1.4361e-06	4.66727e-06	-0.748395	-0.417012	-0.582703	-1.64282	-0.55505	-1.09893	0.224496	no	no
IL12RB2	958.263	-1.74911	5.87718e-12	3.66326e-11	-0.51497	-1.42346	-0.969213	-0.580461	-0.787054	-0.683757	0.224955	yes	no
ANAPC11	4010.51	-0.259877	0.0309282	0.0493654	-0.587593	-0.718048	-0.652821	-1.23988	-0.464604	-0.852241	0.233695	no	no
GABRE	1174.27	-1.47702	1.63339e-12	1.085e-11	-0.681908	-1.37172	-1.02681	-1.71002	-0.390351	-1.05019	0.23421	yes	no
OAF	1858.47	-0.355173	0.00724485	0.0131896	-0.424042	-0.750491	-0.587267	-0.99036	-0.709038	-0.849699	0.238988	no	no
SH2D5	861.017	-2.57308	2.954e-20	4.08274e-19	-0.517804	-1.18908	-0.853442	-1.2	-1.45074	-1.32537	0.241316	no	no
SLC25A28	2537.46	-0.279283	0.00969778	0.0172306	-0.562061	-0.564663	-0.563362	-0.974033	-0.663025	-0.818529	0.243601	yes	no
MMP2	20496.2	-0.782934	0.00032072	0.000740881	-1.58917	-1.86005	-1.72461	-2.29445	-0.394938	-1.34469	0.2455	yes	no
PODNL1	674.173	-1.02089	3.16346e-08	1.27997e-07	-1.85516	-1.37346	-1.61431	-1.83473	-0.658741	-1.24674	0.248966	yes	no
IGF2BP1	534.053	-5.86482	1.12857e-53	3.4865e-51	-0.682218	-0.371605	-0.526911	-1.65713	-0.518444	-1.08779	0.249741	yes	no
LZTR1	2444.75	-0.555904	2.76758e-08	1.12707e-07	-0.537727	-0.343733	-0.44073	-1.37446	-0.602773	-0.988615	0.251164	no	no
FOXL1	188.912	-2.33908	8.91e-24	1.71131e-22	-0.723936	-0.551172	-0.637554	-0.993686	-0.634833	-0.814259	0.252493	yes	no
AHRR	235.931	-0.53997	0.00681004	0.0124528	-0.626129	-0.422018	-0.524073	-1.36288	-1.44218	-1.40253	0.253522	yes	no
GM2A	15940.4	-0.351753	0.00654444	0.0120082	-0.235699	-0.244535	-0.240117	-0.754821	-1.03775	-0.896287	0.25792	yes	no
PPIE	2348.35	-0.273942	0.00240725	0.00480136	-0.421164	-0.44012	-0.430642	-0.257568	-0.234328	-0.245948	0.258476	no	no
KRT14	988486	-0.84299	0.00194361	0.00393966	-0.757641	-1.47357	-1.1156	-0.500861	-0.188823	-0.344842	0.269109	yes	no
WNT10A	1327.25	-1.2612	1.23256e-07	4.61663e-07	-0.752318	-1.26086	-1.00659	-1.55027	-1.09083	-1.32055	0.271569	yes	yes
MN1	2133.12	-0.473458	0.013875	0.0239237	-2.32158	-2.01211	-2.16684	-2.62329	-0.510695	-1.56699	0.272323	yes	yes
ZP3	535.672	-1.00598	4.07642e-10	2.08663e-09	-0.398596	-0.612629	-0.505612	-0.734777	-0.918788	-0.826783	0.274004	yes	no
TAPBP	18250.1	-0.745759	6.95531e-13	4.80952e-12	-0.450279	-0.211698	-0.330989	-1.07992	-0.229553	-0.654739	0.276909	no	no
SNAP29	2463.06	-0.176738	0.0452249	0.0694944	-0.581119	-0.409935	-0.495527	-0.905533	-0.359307	-0.63242	0.280269	yes	no
KRBA1	899.078	-0.720204	1.25762e-08	5.32832e-08	-0.949912	-0.620601	-0.785256	-1.75356	-0.692508	-1.22303	0.280516	yes	no
DLK2	921.788	-0.461319	0.0205412	0.0341792	-0.766344	-1.62672	-1.19653	-2.07167	-1.23343	-1.65255	0.281566	yes	no
SLC12A4	3320.62	-0.365008	0.000677468	0.00148655	-0.578632	-0.444755	-0.511694	-1.17237	-0.357248	-0.764808	0.282668	yes	no
TMEM9	3754.36	-0.421194	3.39178e-05	9.04063e-05	-0.315547	-0.385394	-0.35047	-1.14649	-0.352847	-0.749671	0.284848	no	no
CSPG4	8529.52	-1.91638	1.58064e-15	1.41972e-14	-1.70793	-1.73531	-1.72162	-2.3691	-1.75926	-2.06418	0.286223	yes	no
ICAM5	201.061	-2.82426	2.13918e-44	2.45658e-42	-0.714746	-1.54944	-1.13209	-1.83408	-0.585532	-1.20981	0.288819	yes	no
LGALS1	21942.7	-1.49428	2.82424e-15	2.48185e-14	-0.256666	-0.233633	-0.24515	-0.458757	-0.472331	-0.465544	0.290919	no	no
CCDC3	1808.64	-0.603009	0.00191479	0.00388664	-1.54159	-2.51918	-2.03038	-2.12507	-2.52596	-2.32551	0.291202	yes	no
GUSB	2936.67	-0.171152	0.0665285	0.0980736	-0.734314	-0.725313	-0.729813	-1.1447	-0.277023	-0.710862	0.291377	yes	no
KREMEN2	1152.3	-2.94849	3.82169e-29	1.17238e-27	-0.539135	-0.627462	-0.583298	-2.07813	-1.34495	-1.71154	0.292554	yes	yes
SEMA4B	17033	-0.325247	0.0131951	0.0228539	-1.63259	-1.30805	-1.47032	-1.46329	-0.242681	-0.852986	0.294772	yes	yes
GATA4	62.0798	-4.12353	1.44154e-17	1.56606e-16	-1.28408	-0.984386	-1.13423	-2.27919	-0.788313	-1.53375	0.295236	yes	no
AIP	2752.36	-0.469705	1.05143e-05	3.02175e-05	-0.463405	-0.669056	-0.56623	-0.851829	-0.250829	-0.551329	0.295537	no	no
GRINA	10455.5	-0.596618	3.30748e-09	1.51012e-08	-1.12765	-0.591367	-0.859508	-1.4399	-0.371347	-0.905626	0.295635	yes	no
SLC4A3	549.412	-0.963025	5.17783e-09	2.30975e-08	-1.38948	-0.620332	-1.00491	-2.43956	-0.680027	-1.55979	0.296913	yes	yes
SPOCK1	1445.88	-1.29914	1.63683e-06	5.2689e-06	-1.18421	-0.335529	-0.759869	-0.98157	-0.350987	-0.666279	0.301628	yes	no
GYLTL1B	2929.63	-1.17423	4.16203e-12	2.64915e-11	-2.19518	-2.13345	-2.16431	-2.44715	-1.40093	-1.92404	0.303075	yes	no
CPSF3L	4635.29	-0.174827	0.0312917	0.0498912	-0.407266	-0.454156	-0.430711	-1.26199	-0.310438	-0.786214	0.303361	no	no
TNFRSF25	817.588	-1.03227	3.87448e-11	2.22585e-10	-0.954809	-1.29909	-1.12695	-1.86693	-0.71751	-1.29222	0.303634	yes	no
FBXO17	600.588	-0.755584	2.82399e-06	8.79601e-06	-0.523853	-0.603115	-0.563484	-1.26548	-0.594601	-0.930041	0.30369	yes	no
GALNT2	10703.4	-1.02135	3.82849e-22	6.3186e-21	-0.660899	-0.585592	-0.623245	-1.0994	-0.351548	-0.725475	0.306397	yes	yes
SREBF1	10231.8	-0.246777	0.0462394	0.0708548	-1.60469	-1.91022	-1.75746	-2.06078	-0.380509	-1.22064	0.307087	yes	yes
WDR27	310.109	-0.526154	4.54241e-06	1.37691e-05	-0.508821	-0.770972	-0.639896	-0.921229	-0.608647	-0.764938	0.307346	no	no
FXYD3	26150.4	-0.487764	0.00445233	0.00843473	-0.480785	-0.921552	-0.701168	-0.778507	-0.430253	-0.60438	0.314125	yes	yes
IGSF8	3672.84	-0.72084	1.082e-10	5.91394e-10	-0.510025	-0.432894	-0.471459	-1.82043	-0.829293	-1.32486	0.315343	no	no
SCD	25206	-0.636502	0.000229369	0.000541898	-1.25782	-1.49702	-1.37742	-1.48695	-1.70351	-1.59523	0.317978	yes	no
FAM211B	443.76	-0.514927	0.000335617	0.000772853	-1.20328	-0.970762	-1.08702	-1.89799	-1.155	-1.52649	0.31826	no	no
SCAMP3	3926.98	-0.165189	0.0214441	0.035536	-0.422755	-0.28638	-0.354567	-1.40262	-0.275087	-0.838855	0.318373	no	no
ELMO3	2901.94	-0.42153	0.00237903	0.00474854	-0.552621	-0.556181	-0.554401	-1.0494	-0.371924	-0.710664	0.318574	no	no
CAPG	13676.6	-0.39888	0.00074029	0.00161359	-0.575386	-0.425294	-0.50034	-0.941212	-0.475919	-0.708565	0.320489	yes	yes
SLC6A2	366.285	-2.25665	5.23021e-14	4.07522e-13	-0.633971	-0.914047	-0.774009	-1.20399	-1.73979	-1.47189	0.320792	yes	no
EGFR	11612.7	-1.00426	6.04968e-06	1.80217e-05	-0.94333	-1.10693	-1.02513	-1.03231	-0.707343	-0.869825	0.321748	yes	yes
ANKRD29	573.657	-0.901965	3.023e-06	9.37723e-06	-0.717536	-1.47761	-1.09757	-0.734283	-1.10618	-0.920232	0.3235	no	no
FAT2	17018.5	-0.638335	8.22317e-05	0.000207748	-0.828648	-1.19892	-1.01378	-0.340894	-0.319175	-0.330034	0.323667	yes	yes
BRAT1	3356.17	-0.785856	5.4467e-16	5.11202e-15	-0.321635	-0.715012	-0.518324	-1.46979	-0.313048	-0.89142	0.324388	yes	yes
HOXD9	325.939	-1.72412	2.34987e-25	5.21681e-24	-1.3176	-2.71788	-2.01774	-1.93989	-0.394179	-1.16704	0.32503	no	no
IFI27L2	2510.55	-0.709952	1.33087e-05	3.76563e-05	-0.519515	-0.766869	-0.643192	-0.630861	-0.461156	-0.546008	0.325311	yes	no
STXBP1	1746.51	-0.588049	1.3578e-05	3.83444e-05	-2.63646	-2.19659	-2.41652	-1.47673	-0.478786	-0.977757	0.325624	yes	no
IRX4	1042.3	-1.60737	3.45966e-11	1.99642e-10	-0.909869	-0.915473	-0.912671	-1.9207	-0.613064	-1.26688	0.326321	yes	yes
SFI1	801.416	-0.300308	0.00497418	0.00934267	-0.726137	-0.468901	-0.597519	-1.1344	-0.422395	-0.778395	0.327103	no	no
DHRSX	286.544	-0.382801	0.0018335	0.00373547	-9.18707	-9.09906	-9.14306	-1.03766	-0.623567	-0.830612	0.327607	no	no
IFNAR2	1205.82	-0.439107	9.2508e-07	3.08792e-06	-1.09684	-1.17624	-1.13654	-0.947052	-0.470765	-0.708909	0.32808	yes	no
NLRP1	2090.57	-0.728473	3.87474e-08	1.54806e-07	-0.444589	-0.94072	-0.692654	-1.39628	-0.757024	-1.07665	0.333058	yes	no
MZT2A	1896.28	-0.270266	0.0547172	0.082299	-0.409267	-0.311809	-0.360538	-0.534654	-0.360345	-0.4475	0.336524	no	no
MOB3B	1831.1	-1.05312	1.09999e-09	5.30969e-09	-1.12657	-1.19859	-1.16258	-0.916623	-0.498217	-0.70742	0.336914	no	no
ABTB1	1563.19	-0.516632	7.38477e-06	2.1739e-05	-1.36893	-2.16423	-1.76658	-2.23274	-0.487599	-1.36017	0.338142	no	no
TMC6	3454.04	-0.525864	1.45749e-07	5.40191e-07	-0.277059	-0.314139	-0.295599	-1.43544	-0.582364	-1.0089	0.338964	yes	no
MDFI	4180.32	-0.77379	1.32804e-06	4.33665e-06	-0.46677	-0.394284	-0.430527	-1.18994	-0.365657	-0.7778	0.339719	yes	no
LRP1	21340.1	-0.259551	0.0625183	0.0928294	-2.85867	-2.96189	-2.91028	-1.91172	-0.39047	-1.1511	0.341133	yes	no
NDUFS6	4450.95	-0.313387	0.0199771	0.0333165	-0.646715	-0.645604	-0.64616	-0.526147	-0.247728	-0.386937	0.341476	yes	no
C1orf86	1636.66	-0.581214	3.07507e-05	8.23949e-05	-0.99893	-0.975659	-0.987294	-1.62259	-0.478791	-1.05069	0.343558	yes	no
TNFAIP8L1	1749.66	-0.749935	9.29975e-13	6.33087e-12	-0.546321	-0.33227	-0.439295	-0.956171	-0.558723	-0.757447	0.343749	no	no
TRIM47	3397.59	-0.578514	1.57412e-06	5.07969e-06	-0.624176	-0.255635	-0.439906	-1.14054	-0.729262	-0.9349	0.345714	no	no
TYSND1	2037.2	-0.232341	0.0221095	0.036531	-0.362327	-0.668935	-0.515631	-0.9232	-0.29695	-0.610075	0.349324	yes	no
C1orf226	1426.58	-0.429324	0.0390502	0.0608588	-1.32342	-1.57324	-1.44833	-1.30335	-0.610223	-0.956786	0.351003	no	no
PRAF2	1000.43	-0.605405	3.51938e-06	1.08251e-05	-3.3481	-3.05833	-3.20322	-4.25975	-1.09327	-2.67651	0.35111	no	no
CROCC	1729.57	-0.612865	2.83949e-05	7.65222e-05	-1.48453	-2.04978	-1.76715	-1.41717	-0.338093	-0.877629	0.352123	yes	yes
ATP2B4	10469.4	-0.460684	1.66737e-05	4.6553e-05	-0.52444	-0.263577	-0.394008	-1.2837	-1.24545	-1.26458	0.360085	yes	no
CNTNAP1	486.046	-0.54785	0.000330955	0.000762837	-1.32361	-1.1209	-1.22225	-1.89757	-0.563353	-1.23046	0.361197	no	no
EN1	399.284	-2.90964	3.24275e-25	7.11266e-24	-0.792519	-0.929679	-0.861099	-2.18	-0.384913	-1.28246	0.36475	yes	yes
CPNE1	8930.43	-0.886769	1.2958e-11	7.79755e-11	-0.658752	-0.705959	-0.682356	-0.499292	-0.171262	-0.335277	0.367088	no	no
WRAP73	1178.04	-0.61527	9.57583e-13	6.51073e-12	-0.482039	-0.813742	-0.64789	-0.961657	-0.470538	-0.716097	0.367797	no	no
SEL1L3	2833.12	-0.500821	0.00193563	0.00392531	-0.3654	-0.329491	-0.347445	-0.23222	-0.55832	-0.39527	0.367876	no	no
GABBR1	695.214	-1.06382	5.50749e-12	3.44654e-11	-1.48922	-2.38565	-1.93743	-2.5741	-0.40643	-1.49027	0.36899	no	no
WDR83	492.195	-0.219963	0.019763	0.0329895	-0.787859	-0.460022	-0.623941	-1.53301	-0.516806	-1.02491	0.369319	no	no
KCNAB2	1117.82	-0.700528	1.92877e-07	7.03805e-07	-1.76986	-1.09379	-1.43182	-1.76833	-0.737283	-1.25281	0.369577	no	no
SMYD3	847.71	-0.92826	2.66138e-12	1.72451e-11	-0.475461	-0.749295	-0.612378	-0.746364	-0.815492	-0.780928	0.369635	yes	no
EIF5A	23393.4	-0.2681	0.0119467	0.020863	-0.713434	-0.714504	-0.713969	-0.817097	-0.316345	-0.566721	0.369974	no	no
HMGA2	2075.41	-4.35861	2.09633e-52	5.60742e-50	-0.709078	-0.5875	-0.648289	-1.33538	-1.52676	-1.43107	0.371187	yes	yes
CARD10	3248.97	-0.753	1.80975e-06	5.79068e-06	-0.459702	-1.2637	-0.8617	-1.2368	-0.570224	-0.903511	0.372725	yes	yes
DLX2	125.298	-2.34079	3.852e-18	4.41661e-17	-1.85349	-1.90256	-1.87802	-2.44985	-1.04136	-1.74561	0.372868	yes	yes
FAM3C	1459.73	-0.323557	0.00551925	0.0102828	-0.422723	-0.253822	-0.338273	-1.09578	-0.884547	-0.990163	0.372885	yes	no
C22orf29	1997.38	-0.179782	0.0432207	0.0666528	-0.679238	-0.597853	-0.638546	-1.03916	-0.391671	-0.715418	0.373099	yes	no
LAMB3	54812.2	-1.80858	3.99616e-26	9.56897e-25	-0.748243	-1.05042	-0.89933	-1.40166	-0.388945	-0.895304	0.373841	yes	no
CDC20	5093.36	-1.63652	1.11807e-36	6.52229e-35	-0.15926	-0.263245	-0.211252	-0.370775	-0.212538	-0.291657	0.374815	no	no
PLOD3	4359.67	-1.69179	1.29501e-39	9.40554e-38	-0.684184	-0.229382	-0.456783	-1.72926	-0.351586	-1.04042	0.378346	no	no
YIF1B	2689.55	-0.313448	0.00198556	0.00401842	-0.188032	-0.357917	-0.272974	-1.24424	-0.292327	-0.768283	0.379443	no	no
MAGED1	7865.1	-0.330722	0.0193449	0.0323506	-0.480235	-0.484216	-0.482225	-0.958592	-0.227732	-0.593162	0.381238	no	no
ADM	6864.72	-0.718647	8.78705e-05	0.000221052	-0.224139	-0.348173	-0.286156	-1.28598	-0.885599	-1.08579	0.381626	no	no
CENPW	1428.47	-1.08346	1.05619e-12	7.14795e-12	-0.336024	-0.653581	-0.494802	-0.297879	-0.752018	-0.524948	0.381662	no	no
COL13A1	333.351	-2.01402	2.54754e-40	1.96062e-38	-2.22486	-2.42183	-2.32334	-2.11679	-2.28094	-2.19887	0.383871	yes	no
SDK2	1706.56	-1.71006	1.50491e-14	1.23443e-13	-2.59122	-4.25436	-3.42279	-1.4857	-0.424746	-0.955221	0.384067	yes	no
COL27A1	2065.81	-1.99815	1.03628e-34	5.10782e-33	-1.20035	-1.66115	-1.43075	-1.24784	-0.727896	-0.98787	0.384454	yes	yes
TRAPPC1	4341.03	-0.203777	0.0328135	0.0520187	-1.59279	-1.51133	-1.55206	-1.88773	-0.394291	-1.14101	0.384903	no	no
DEF6	2114.2	-0.256442	0.00601643	0.0111137	-0.25155	-0.321865	-0.286707	-0.990975	-0.468012	-0.729494	0.386186	yes	no
TNFRSF10B	4015.19	-0.88822	1.01272e-14	8.43319e-14	-0.204408	-0.312833	-0.258621	-0.358203	-0.496301	-0.427252	0.386888	yes	yes
TPD52L2	9753.1	-0.432488	5.4367e-06	1.6293e-05	-0.25887	-0.203626	-0.231248	-0.308013	-0.164187	-0.2361	0.386966	yes	no
CYP26B1	1505.73	-0.949368	2.09679e-05	5.76544e-05	-1.7351	-1.71886	-1.72698	-1.09191	-0.699439	-0.895677	0.387217	yes	no
MED15	8357.87	-0.734612	6.99936e-14	5.38492e-13	-1.84206	-1.39944	-1.62075	-1.94279	-0.207511	-1.07515	0.388065	yes	yes
TAZ	1229.19	-0.32935	0.00112617	0.00237994	-0.592584	-0.578262	-0.585423	-1.60549	-0.326482	-0.965989	0.388469	no	no
EPPK1	7979.51	-0.692676	0.00105426	0.00223854	-1.00415	-1.86905	-1.4366	-0.530798	-1.02533	-0.778064	0.388774	yes	no
ARL4C	5776.75	-0.611782	1.42425e-05	4.00968e-05	-1.38137	-0.686079	-1.03373	-0.934925	-0.256171	-0.595548	0.390716	yes	yes
NT5C	1842.86	-0.356557	0.00287637	0.00565781	-0.57021	-1.07252	-0.821363	-1.45508	-0.745232	-1.10016	0.394195	yes	no
GPR153	3349.13	-1.23583	1.56965e-14	1.28369e-13	-0.799647	-1.29288	-1.04627	-1.48375	-0.817003	-1.15038	0.394365	yes	no
CHTF18	1332.56	-1.4048	2.04643e-29	6.48648e-28	-0.423414	-0.916701	-0.670058	-1.65501	-0.281771	-0.968392	0.395406	no	no
WDR54	1135.07	-1.32603	2.39523e-19	3.05093e-18	-0.354364	-0.49462	-0.424492	-0.581086	-0.683019	-0.632052	0.401443	no	no
LLGL1	3341.43	-0.300563	0.000194132	0.000463592	-0.449219	-0.594423	-0.521821	-1.37543	-0.252327	-0.813878	0.401564	yes	no
CCM2	4814.56	-1.11105	4.05225e-18	4.62445e-17	-0.366952	-0.329403	-0.348177	-1.11169	-0.847975	-0.979833	0.402902	yes	no
STX10	1784.41	-0.260618	0.00295318	0.00579642	-0.241673	-0.288013	-0.264843	-1.07054	-0.288251	-0.679396	0.404195	no	no
KLC3	2683.01	-0.304739	0.0678759	0.0998585	-0.413431	-0.788254	-0.600843	-1.54849	-0.94578	-1.24714	0.40509	no	no
TCOF1	5356.77	-0.776539	1.23006e-15	1.11765e-14	-0.449283	-0.536275	-0.492779	-0.527433	-0.249811	-0.388622	0.40626	yes	no
ANKRD13D	2385.12	-0.464385	3.82883e-05	0.000101134	-0.304658	-0.504399	-0.404529	-1.02338	-0.344057	-0.683717	0.407431	no	no
C19orf54	674.115	-0.29868	0.000873405	0.00188333	-2.23685	-2.4417	-2.33928	-2.44462	-0.427546	-1.43608	0.407457	no	no
ALDOC	2148.9	-0.519635	0.00498931	0.00936788	-0.603179	-0.779006	-0.691093	-0.442716	-0.625898	-0.534307	0.407846	no	no
PLEKHG5	3066.76	-0.538334	1.88612e-05	5.22999e-05	-0.4595	-0.545834	-0.502667	-1.42582	-0.988873	-1.20735	0.410746	yes	no
DFNA5	2143.01	-2.08018	1.72845e-33	7.53714e-32	-0.983758	-1.52598	-1.25487	-1.0046	-1.78891	-1.39675	0.411706	yes	yes
SLC25A39	10723.9	-0.300231	0.00199871	0.00404201	-0.41601	-0.466055	-0.441033	-1.15924	-0.261419	-0.710329	0.412313	no	no
AMPD2	2097.41	-0.428396	2.95411e-08	1.20036e-07	-0.652611	-0.640778	-0.646694	-1.64625	-0.288084	-0.967168	0.414318	no	no
FAM189B	2343.81	-0.410605	4.72384e-08	1.86522e-07	-2.52627	-2.32849	-2.42738	-2.38662	-0.48114	-1.43388	0.414529	no	no
MMS19	3448.24	-0.120768	0.0560175	0.0840934	-0.150346	-0.285511	-0.217929	-0.311647	-0.341557	-0.326602	0.415053	yes	no
PARP1	6916.66	-0.520388	4.67898e-12	2.95482e-11	-0.230958	-0.45614	-0.343549	-0.547039	-0.435477	-0.491258	0.41854	yes	no
ATIC	4383.58	-0.580322	6.20027e-12	3.85369e-11	-2.16892	-2.3212	-2.24506	-1.36019	-0.227826	-0.794006	0.419825	yes	no
STON1	525.284	-0.807248	3.05123e-07	1.08189e-06	-0.617738	-0.973874	-0.795806	-0.72107	-0.703638	-0.712354	0.420486	no	no
PDPN	7660.95	-2.04387	1.89823e-28	5.52932e-27	-0.357249	-1.25854	-0.807894	-0.615558	-1.80574	-1.21065	0.422542	yes	no
MTSS1	7193.42	-0.462872	0.000926717	0.00198852	-0.749465	-0.564886	-0.657175	-0.468737	-1.19484	-0.831791	0.423224	yes	no
NXN	7096.89	-0.459628	7.25531e-05	0.000184851	-0.68274	-0.650635	-0.666688	-1.06401	-0.350774	-0.707392	0.423884	yes	yes
FTL	85593.5	-0.832268	7.29182e-09	3.19175e-08	-0.163027	-0.196547	-0.179787	-0.281811	-0.505351	-0.393581	0.427589	yes	no
BCAM	10463.7	-0.950246	6.02531e-07	2.05791e-06	-3.29628	-4.70798	-4.00213	-3.89003	-2.03011	-2.96007	0.428074	yes	no
C20orf27	2542.2	-0.804805	4.46683e-11	2.55078e-10	-0.217084	-0.27713	-0.247107	-0.795978	-0.248538	-0.522258	0.428475	yes	no
[truncated: 161 more rows]
