# Supplementary material for: An integrated genomic approach identifies follistatin as a target of the p63-epidermal growth factor receptor oncogenic network in head and neck squamous cell carcinoma
Source: NAR Cancer. 2023 Jul 24;5(3):zcad038. doi: 10.1093/narcan/zcad038 (PMC10365026; doi:10.1093/narcan/zcad038)
Supplement: zcad038_Supplemental_Files [file zcad038_supplemental_files.zip › Table S2.xlsx]

## Sheet: p63 ChIP-seq data from A253
chr1	961063	961564	A253.Rep0_peak_59	127.106
chr1	1079297	1079798	A253.Rep0_peak_97	47.1919
chr1	1098377	1098878	A253.Rep0_peak_105	99.8168
chr1	1138207	1138708	A253.Rep0_peak_116	18.4023
chr1	1153169	1153670	A253.Rep0_peak_118	97.7049
chr1	1186187	1186688	A253.Rep0_peak_126	99.1499
chr1	1356608	1357109	A253.Rep0_peak_189	136.864
chr1	1370663	1371164	A253.Rep0_peak_198	75.1847
chr1	1562516	1563017	A253.Rep0_peak_234	108.18
chr1	1565311	1565812	A253.Rep0_peak_235	20.7554
chr1	1766894	1767395	A253.Rep0_peak_261	36.0466
chr1	1805845	1806346	A253.Rep0_peak_272	18.1949
chr1	1838846	1839347	A253.Rep0_peak_278	35.8318
chr1	1874501	1875002	A253.Rep0_peak_295	18.365
chr1	1900364	1900865	A253.Rep0_peak_304	39.9566
chr1	2105738	2106239	A253.Rep0_peak_351	19.3635
chr1	2141364	2141865	A253.Rep0_peak_364	100.215
chr1	2183172	2183673	A253.Rep0_peak_384	22.1337
chr1	2358836	2359337	A253.Rep0_peak_434	25.4686
chr1	2359839	2360340	A253.Rep0_peak_435	108.592
chr1	2362566	2363067	A253.Rep0_peak_438	54.5343
chr1	3381877	3382378	A253.Rep0_peak_677	48.2787
chr1	3389770	3390271	A253.Rep0_peak_683	35.1951
chr1	3448023	3448524	A253.Rep0_peak_708	45.7512
chr1	3449559	3450060	A253.Rep0_peak_710	29.2952
chr1	3459269	3459770	A253.Rep0_peak_715	25.458
chr1	3469963	3470464	A253.Rep0_peak_720	62.7741
chr1	3514738	3515239	A253.Rep0_peak_736	17.0447
chr1	3581511	3582012	A253.Rep0_peak_761	41.384
chr1	3597528	3598029	A253.Rep0_peak_766	85.7404
chr1	3601788	3602289	A253.Rep0_peak_767	32.4704
chr1	3606916	3607417	A253.Rep0_peak_771	66.236
chr1	3615211	3615712	A253.Rep0_peak_778	91.9228
chr1	3619070	3619571	A253.Rep0_peak_781	138.399
chr1	3623695	3624196	A253.Rep0_peak_784	81.487
chr1	3628406	3628907	A253.Rep0_peak_789	42.93
chr1	3633434	3633935	A253.Rep0_peak_792	297.833
chr1	3773813	3774314	A253.Rep0_peak_834	97.6685
chr1	5712214	5712715	A253.Rep0_peak_1066	25.5621
chr1	6318610	6319111	A253.Rep0_peak_1216	116.703
chr1	6327539	6328040	A253.Rep0_peak_1219	21.1164
chr1	6354880	6355381	A253.Rep0_peak_1233	30.5963
chr1	6357235	6357736	A253.Rep0_peak_1234	40.0341
chr1	6361481	6361982	A253.Rep0_peak_1237	28.6299
chr1	6385435	6385936	A253.Rep0_peak_1242	30.2247
chr1	6410397	6410898	A253.Rep0_peak_1252	41.4885
chr1	6427573	6428074	A253.Rep0_peak_1263	41.7519
chr1	6433865	6434366	A253.Rep0_peak_1264	22.337
chr1	6474512	6475013	A253.Rep0_peak_1271	61.2904
chr1	6549050	6549551	A253.Rep0_peak_1282	69.4647
chr1	6661904	6662405	A253.Rep0_peak_1313	25.2255
chr1	6669398	6669899	A253.Rep0_peak_1317	37.3198
chr1	6978578	6979079	A253.Rep0_peak_1369	21.4146
chr1	7063695	7064196	A253.Rep0_peak_1392	22.0048
chr1	7394731	7395232	A253.Rep0_peak_1458	55.9202
chr1	7434097	7434598	A253.Rep0_peak_1469	26.5316
chr1	7529028	7529529	A253.Rep0_peak_1497	24.0167
chr1	8064717	8065218	A253.Rep0_peak_1594	123.718
chr1	8066285	8066786	A253.Rep0_peak_1597	50.1016
chr1	8193986	8194487	A253.Rep0_peak_1625	19.8921
chr1	8283496	8283997	A253.Rep0_peak_1646	31.9208
chr1	8411898	8412399	A253.Rep0_peak_1678	81.8547
chr1	8767039	8767540	A253.Rep0_peak_1751	23.1097
chr1	8971511	8972012	A253.Rep0_peak_1790	70.6365
chr1	9135122	9135623	A253.Rep0_peak_1816	33.1903
chr1	9145575	9146076	A253.Rep0_peak_1821	38.5183
chr1	9241968	9242469	A253.Rep0_peak_1849	138.623
chr1	9400237	9400738	A253.Rep0_peak_1887	18.4477
chr1	9653795	9654296	A253.Rep0_peak_1946	67.4297
chr1	9818687	9819188	A253.Rep0_peak_1984	31.5331
chr1	9835727	9836228	A253.Rep0_peak_1991	20.5497
chr1	9894488	9894989	A253.Rep0_peak_2005	55.5916
chr1	9896499	9897000	A253.Rep0_peak_2006	44.3202
chr1	9930029	9930530	A253.Rep0_peak_2016	26.8005
chr1	9951080	9951581	A253.Rep0_peak_2026	106.93
chr1	10123844	10124345	A253.Rep0_peak_2061	93.7248
chr1	10143113	10143614	A253.Rep0_peak_2068	33.1903
chr1	10166766	10167267	A253.Rep0_peak_2071	17.7767
chr1	10447753	10448254	A253.Rep0_peak_2118	17.5258
chr1	10516673	10517174	A253.Rep0_peak_2135	26.1877
chr1	10555960	10556461	A253.Rep0_peak_2146	38.6685
chr1	10695246	10695747	A253.Rep0_peak_2171	71.6172
chr1	10696003	10696504	A253.Rep0_peak_2172	53.794
chr1	10731092	10731593	A253.Rep0_peak_2184	20.5497
chr1	10878567	10879068	A253.Rep0_peak_2233	48.6168
chr1	10959733	10960234	A253.Rep0_peak_2261	45.978
chr1	10967191	10967692	A253.Rep0_peak_2265	57.303
chr1	10980237	10980738	A253.Rep0_peak_2273	38.6985
chr1	11086058	11086559	A253.Rep0_peak_2299	37.122
chr1	11178590	11179091	A253.Rep0_peak_2310	21.9341
chr1	11194228	11194729	A253.Rep0_peak_2313	20.7554
chr1	11586034	11586535	A253.Rep0_peak_2382	17.3199
chr1	11619231	11619732	A253.Rep0_peak_2389	29.3641
chr1	12027691	12028192	A253.Rep0_peak_2483	24.2076
chr1	12039731	12040232	A253.Rep0_peak_2488	40.5951
chr1	12041166	12041667	A253.Rep0_peak_2490	17.7397
chr1	12041621	12042122	A253.Rep0_peak_2491	20.606
chr1	12292293	12292794	A253.Rep0_peak_2539	29.2556
chr1	12496938	12497439	A253.Rep0_peak_2576	89.1593
chr1	12678230	12678731	A253.Rep0_peak_2647	195.927
chr1	12679017	12679518	A253.Rep0_peak_2648	16.649
chr1	13910379	13910880	A253.Rep0_peak_2697	27.2359
chr1	14010641	14011142	A253.Rep0_peak_2721	68.2796
chr1	14127687	14128188	A253.Rep0_peak_2753	64.3259
chr1	14463312	14463813	A253.Rep0_peak_2805	45.1411
chr1	14463856	14464357	A253.Rep0_peak_2806	17.9131
chr1	14464582	14465083	A253.Rep0_peak_2807	30.9053
chr1	14516944	14517445	A253.Rep0_peak_2819	92.7534
chr1	14617636	14618137	A253.Rep0_peak_2845	23.1284
chr1	14847221	14847722	A253.Rep0_peak_2912	45.9255
chr1	14910243	14910744	A253.Rep0_peak_2920	17.0447
chr1	14953710	14954211	A253.Rep0_peak_2928	41.4885
chr1	14981007	14981508	A253.Rep0_peak_2934	33.1903
chr1	15039460	15039961	A253.Rep0_peak_2948	23.8951
chr1	15059510	15060011	A253.Rep0_peak_2949	90.8099
chr1	15085453	15085954	A253.Rep0_peak_2956	38.2668
chr1	15144412	15144913	A253.Rep0_peak_2970	38.5183
chr1	15240110	15240611	A253.Rep0_peak_2995	210.161
chr1	15372916	15373417	A253.Rep0_peak_3027	29.2952
chr1	15668416	15668917	A253.Rep0_peak_3102	19.3635
chr1	15727092	15727593	A253.Rep0_peak_3122	80.0822
chr1	16007860	16008361	A253.Rep0_peak_3182	61.4027
chr1	16091725	16092226	A253.Rep0_peak_3208	45.4174
chr1	16092257	16092758	A253.Rep0_peak_3209	37.3198
chr1	16125516	16126017	A253.Rep0_peak_3221	104.298
chr1	16143080	16143581	A253.Rep0_peak_3228	24.7105
chr1	16157271	16157772	A253.Rep0_peak_3233	76.7506
chr1	16159665	16160166	A253.Rep0_peak_3236	29.318
chr1	16242910	16243411	A253.Rep0_peak_3257	19.1732
chr1	16249771	16250272	A253.Rep0_peak_3261	42.8992
chr1	16279120	16279621	A253.Rep0_peak_3268	23.5493
chr1	16482358	16482859	A253.Rep0_peak_3329	67.4567
chr1	16485666	16486167	A253.Rep0_peak_3333	23.1284
chr1	16500013	16500514	A253.Rep0_peak_3337	42.93
chr1	16511053	16511554	A253.Rep0_peak_3342	201.877
chr1	16514685	16515186	A253.Rep0_peak_3344	52.4246
chr1	16538977	16539478	A253.Rep0_peak_3350	18.892
chr1	16561671	16562172	A253.Rep0_peak_3356	30.5963
chr1	16626908	16627409	A253.Rep0_peak_3374	181.485
chr1	16723021	16723522	A253.Rep0_peak_3391	54.5343
chr1	16886129	16886630	A253.Rep0_peak_3408	25.458
chr1	16939912	16940413	A253.Rep0_peak_3410	21.4146
chr1	16947398	16947899	A253.Rep0_peak_3411	16.7096
chr1	16950422	16950923	A253.Rep0_peak_3412	16.6791
chr1	17252004	17252505	A253.Rep0_peak_3446	182.995
chr1	17255821	17256322	A253.Rep0_peak_3449	31.2607
chr1	17274869	17275370	A253.Rep0_peak_3454	17.3199
chr1	17541861	17542362	A253.Rep0_peak_3518	113.382
chr1	17571654	17572155	A253.Rep0_peak_3527	58.4213
chr1	17575134	17575635	A253.Rep0_peak_3528	72.0729
chr1	17599120	17599621	A253.Rep0_peak_3538	23.116
chr1	17606432	17606933	A253.Rep0_peak_3541	31.3494
chr1	17613776	17614277	A253.Rep0_peak_3545	110.736
chr1	17616211	17616712	A253.Rep0_peak_3548	124.696
chr1	17619082	17619583	A253.Rep0_peak_3552	43.2417
chr1	17630997	17631498	A253.Rep0_peak_3558	25.6048
chr1	17636148	17636649	A253.Rep0_peak_3559	42.93
chr1	17686578	17687079	A253.Rep0_peak_3573	22.9724
chr1	17769886	17770387	A253.Rep0_peak_3604	82.6177
chr1	17786822	17787323	A253.Rep0_peak_3607	22.9724
chr1	17908462	17908963	A253.Rep0_peak_3637	54.1861
chr1	17913233	17913734	A253.Rep0_peak_3639	20.5497
chr1	18009966	18010467	A253.Rep0_peak_3662	38.6944
chr1	18284304	18284805	A253.Rep0_peak_3728	44.1135
chr1	18911264	18911765	A253.Rep0_peak_3869	29.318
chr1	18973170	18973671	A253.Rep0_peak_3881	34.1533
chr1	18995219	18995720	A253.Rep0_peak_3886	37.0888
chr1	19052781	19053282	A253.Rep0_peak_3899	28.3759
chr1	19208439	19208940	A253.Rep0_peak_3945	31.8152
chr1	19249342	19249843	A253.Rep0_peak_3955	46.2428
chr1	19399725	19400226	A253.Rep0_peak_4004	112.188
chr1	19400601	19401102	A253.Rep0_peak_4005	24.1243
chr1	19687599	19688100	A253.Rep0_peak_4073	163.405
chr1	19916740	19917241	A253.Rep0_peak_4123	22.9724
chr1	20066005	20066506	A253.Rep0_peak_4160	25.9187
chr1	20204213	20204714	A253.Rep0_peak_4189	30.6016
chr1	20252016	20252517	A253.Rep0_peak_4204	24.2076
chr1	21062063	21062564	A253.Rep0_peak_4392	81.487
chr1	21424642	21425143	A253.Rep0_peak_4454	48.2454
chr1	21766248	21766749	A253.Rep0_peak_4526	29.3641
chr1	21849970	21850471	A253.Rep0_peak_4538	36.0466
chr1	21941179	21941680	A253.Rep0_peak_4564	20.1384
chr1	21973928	21974429	A253.Rep0_peak_4574	26.723
chr1	22259839	22260340	A253.Rep0_peak_4650	47.1919
chr1	22282269	22282770	A253.Rep0_peak_4655	26.789
chr1	22283340	22283841	A253.Rep0_peak_4656	35.8318
chr1	22369603	22370104	A253.Rep0_peak_4665	91.1263
chr1	22463850	22464351	A253.Rep0_peak_4696	110.559
chr1	22468598	22469099	A253.Rep0_peak_4702	86.2797
chr1	22580216	22580717	A253.Rep0_peak_4720	30.5963
chr1	23155494	23155995	A253.Rep0_peak_4832	19.8246
chr1	23156614	23157115	A253.Rep0_peak_4833	41.7519
chr1	23158476	23158977	A253.Rep0_peak_4835	35.986
chr1	23205079	23205580	A253.Rep0_peak_4844	24.2076
chr1	23449259	23449760	A253.Rep0_peak_4903	62.0918
chr1	23493855	23494356	A253.Rep0_peak_4909	94.542
chr1	23693053	23693554	A253.Rep0_peak_4951	30.6016
chr1	23703806	23704307	A253.Rep0_peak_4955	119.513
chr1	23915388	23915889	A253.Rep0_peak_5017	45.7512
chr1	23919029	23919530	A253.Rep0_peak_5018	74.6562
chr1	23964273	23964774	A253.Rep0_peak_5029	18.892
chr1	23988322	23988823	A253.Rep0_peak_5036	63.6274
chr1	24118235	24118736	A253.Rep0_peak_5062	27.2359
chr1	24446829	24447330	A253.Rep0_peak_5115	30.0599
chr1	24522311	24522812	A253.Rep0_peak_5132	248.744
chr1	24611599	24612100	A253.Rep0_peak_5157	70.6438
chr1	24612940	24613441	A253.Rep0_peak_5158	74.584
chr1	24643449	24643950	A253.Rep0_peak_5170	74.0207
chr1	24645956	24646457	A253.Rep0_peak_5172	52.5244
chr1	24705979	24706480	A253.Rep0_peak_5190	44.0177
chr1	24745386	24745887	A253.Rep0_peak_5201	53.0479
chr1	25049164	25049665	A253.Rep0_peak_5258	16.2105
chr1	25368797	25369298	A253.Rep0_peak_5322	56.0293
chr1	25466472	25466973	A253.Rep0_peak_5349	24.1926
chr1	25520927	25521428	A253.Rep0_peak_5355	52.336
chr1	25802929	25803430	A253.Rep0_peak_5387	20.0775
chr1	25887177	25887678	A253.Rep0_peak_5411	35.4207
chr1	25892829	25893330	A253.Rep0_peak_5415	16.649
chr1	25894705	25895206	A253.Rep0_peak_5417	67.2017
chr1	25982956	25983457	A253.Rep0_peak_5437	30.6016
chr1	26050751	26051252	A253.Rep0_peak_5450	26.8005
chr1	26074948	26075449	A253.Rep0_peak_5457	22.107
chr1	26197877	26198378	A253.Rep0_peak_5478	128.493
chr1	26484844	26485345	A253.Rep0_peak_5545	25.5621
chr1	26604784	26605285	A253.Rep0_peak_5574	24.1243
chr1	26625179	26625680	A253.Rep0_peak_5582	96.0246
chr1	26654393	26654894	A253.Rep0_peak_5594	47.2178
chr1	26656271	26656772	A253.Rep0_peak_5596	19.1732
chr1	26698498	26698999	A253.Rep0_peak_5612	52.5244
chr1	26728341	26728842	A253.Rep0_peak_5621	29.3641
chr1	26947219	26947720	A253.Rep0_peak_5669	19.5931
chr1	27181383	27181884	A253.Rep0_peak_5716	73.2976
chr1	27184629	27185130	A253.Rep0_peak_5718	29.6174
chr1	27185370	27185871	A253.Rep0_peak_5719	81.487
chr1	27187603	27188104	A253.Rep0_peak_5721	16.6694
chr1	27188438	27188939	A253.Rep0_peak_5722	32.1578
chr1	27191319	27191820	A253.Rep0_peak_5728	65.9321
chr1	27479637	27480138	A253.Rep0_peak_5792	44.3202
chr1	27487952	27488453	A253.Rep0_peak_5796	18.2213
chr1	27573813	27574314	A253.Rep0_peak_5805	41.4885
chr1	27669312	27669813	A253.Rep0_peak_5825	147.405
chr1	27808702	27809203	A253.Rep0_peak_5856	20.2417
chr1	27848837	27849338	A253.Rep0_peak_5869	157.792
chr1	27852444	27852945	A253.Rep0_peak_5870	37.2388
chr1	27854479	27854980	A253.Rep0_peak_5874	33.1903
chr1	28194883	28195384	A253.Rep0_peak_5965	18.2213
chr1	28523322	28523823	A253.Rep0_peak_6029	37.1695
chr1	28568291	28568792	A253.Rep0_peak_6037	51.1098
chr1	28586557	28587058	A253.Rep0_peak_6042	31.8872
chr1	28678733	28679234	A253.Rep0_peak_6056	47.1919
chr1	28901104	28901605	A253.Rep0_peak_6101	17.3199
chr1	29211357	29211858	A253.Rep0_peak_6157	87.3258
chr1	29517732	29518233	A253.Rep0_peak_6217	28.0526
chr1	29565693	29566194	A253.Rep0_peak_6227	55.1261
chr1	29575486	29575987	A253.Rep0_peak_6230	19.1732
chr1	30056558	30057059	A253.Rep0_peak_6286	54.1861
chr1	30182595	30183096	A253.Rep0_peak_6317	128.133
chr1	30893411	30893912	A253.Rep0_peak_6451	42.7439
chr1	31091220	31091721	A253.Rep0_peak_6489	33.1825
chr1	31220883	31221384	A253.Rep0_peak_6526	59.8544
chr1	31407387	31407888	A253.Rep0_peak_6573	20.1384
chr1	31520435	31520936	A253.Rep0_peak_6597	28.0023
chr1	31592924	31593425	A253.Rep0_peak_6609	81.0201
chr1	31643548	31644049	A253.Rep0_peak_6622	35.986
chr1	31746434	31746935	A253.Rep0_peak_6638	29.2952
chr1	31869783	31870284	A253.Rep0_peak_6664	36.0466
chr1	32038222	32038723	A253.Rep0_peak_6689	48.2454
chr1	32040500	32041001	A253.Rep0_peak_6690	76.1775
chr1	32103367	32103868	A253.Rep0_peak_6710	21.9341
chr1	32166852	32167353	A253.Rep0_peak_6729	20.7029
chr1	32184084	32184585	A253.Rep0_peak_6734	47.7205
chr1	32362979	32363480	A253.Rep0_peak_6778	23.1284
chr1	32645484	32645985	A253.Rep0_peak_6831	40.7432
chr1	32698487	32698988	A253.Rep0_peak_6847	25.5621
chr1	33028602	33029103	A253.Rep0_peak_6911	22.9724
chr1	33195609	33196110	A253.Rep0_peak_6942	24.2076
chr1	33225680	33226181	A253.Rep0_peak_6957	41.4885
chr1	33228835	33229336	A253.Rep0_peak_6959	19.5931
chr1	33282211	33282712	A253.Rep0_peak_6970	30.5963
chr1	33429250	33429751	A253.Rep0_peak_7011	46.5114
chr1	33454747	33455248	A253.Rep0_peak_7017	47.1919
chr1	33470120	33470621	A253.Rep0_peak_7022	31.6515
chr1	33565536	33566037	A253.Rep0_peak_7038	22.6381
chr1	33617284	33617785	A253.Rep0_peak_7056	51.37
chr1	33686620	33687121	A253.Rep0_peak_7073	54.0093
chr1	33803996	33804497	A253.Rep0_peak_7108	22.337
chr1	33829630	33830131	A253.Rep0_peak_7114	24.3379
chr1	33905456	33905957	A253.Rep0_peak_7134	56.9425
chr1	34734158	34734659	A253.Rep0_peak_7342	19.1732
chr1	35220867	35221368	A253.Rep0_peak_7478	159.593
chr1	35551046	35551547	A253.Rep0_peak_7563	47.7866
chr1	36300914	36301415	A253.Rep0_peak_7728	133.815
chr1	36600421	36600922	A253.Rep0_peak_7802	20.0775
chr1	36615910	36616411	A253.Rep0_peak_7807	41.4656
chr1	36636854	36637355	A253.Rep0_peak_7813	20.1355
chr1	36914263	36914764	A253.Rep0_peak_7885	27.4831
chr1	37916013	37916514	A253.Rep0_peak_8165	24.4339
chr1	38430891	38431392	A253.Rep0_peak_8295	49.6731
chr1	38490784	38491285	A253.Rep0_peak_8311	57.7099
chr1	38492708	38493209	A253.Rep0_peak_8312	146.809
chr1	38537147	38537648	A253.Rep0_peak_8325	76.7907
chr1	38583237	38583738	A253.Rep0_peak_8333	201.391
chr1	38978440	38978941	A253.Rep0_peak_8436	46.7717
chr1	39070053	39070554	A253.Rep0_peak_8457	19.9368
chr1	39416182	39416683	A253.Rep0_peak_8556	17.9131
chr1	39578771	39579272	A253.Rep0_peak_8602	26.9781
chr1	39649332	39649833	A253.Rep0_peak_8628	117.224
chr1	39657990	39658491	A253.Rep0_peak_8630	19.894
chr1	39741484	39741985	A253.Rep0_peak_8657	37.122
chr1	39870680	39871181	A253.Rep0_peak_8693	21.7341
chr1	39933610	39934111	A253.Rep0_peak_8714	31.6874
chr1	40067520	40068021	A253.Rep0_peak_8753	23.1097
chr1	40111952	40112453	A253.Rep0_peak_8768	25.6048
chr1	40268433	40268934	A253.Rep0_peak_8809	19.1732
chr1	40316201	40316702	A253.Rep0_peak_8822	64.1078
chr1	40360687	40361188	A253.Rep0_peak_8831	29.3177
chr1	40426318	40426819	A253.Rep0_peak_8858	103.831
chr1	40435469	40435970	A253.Rep0_peak_8862	70.0679
chr1	40435969	40436470	A253.Rep0_peak_8863	56.6352
chr1	40518722	40519223	A253.Rep0_peak_8888	46.8267
chr1	40525507	40526008	A253.Rep0_peak_8891	19.9559
chr1	40780838	40781339	A253.Rep0_peak_8969	38.3503
chr1	41177056	41177557	A253.Rep0_peak_9073	46.8811
chr1	41201879	41202380	A253.Rep0_peak_9078	59.9081
chr1	41295497	41295998	A253.Rep0_peak_9101	20.4926
chr1	41352237	41352738	A253.Rep0_peak_9112	146.759
chr1	41355401	41355902	A253.Rep0_peak_9113	31.9737
chr1	41364952	41365453	A253.Rep0_peak_9118	110.59
chr1	41472533	41473034	A253.Rep0_peak_9154	105.323
chr1	41788838	41789339	A253.Rep0_peak_9212	96.5538
chr1	41824120	41824621	A253.Rep0_peak_9228	227.327
chr1	41878287	41878788	A253.Rep0_peak_9254	30.4437
chr1	41939409	41939910	A253.Rep0_peak_9267	95.4213
chr1	41940193	41940694	A253.Rep0_peak_9268	36.5974
chr1	41947840	41948341	A253.Rep0_peak_9270	35.1951
chr1	41961868	41962369	A253.Rep0_peak_9274	24.5451
chr1	42085608	42086109	A253.Rep0_peak_9312	22.7273
chr1	42144207	42144708	A253.Rep0_peak_9326	22.107
chr1	42145232	42145733	A253.Rep0_peak_9327	117.496
chr1	42184032	42184533	A253.Rep0_peak_9337	27.3331
chr1	42418938	42419439	A253.Rep0_peak_9412	38.2668
chr1	42639539	42640040	A253.Rep0_peak_9466	46.7943
chr1	42998704	42999205	A253.Rep0_peak_9553	34.739
chr1	43187533	43188034	A253.Rep0_peak_9594	100.973
chr1	43189107	43189608	A253.Rep0_peak_9595	20.7554
chr1	43201062	43201563	A253.Rep0_peak_9600	58.2564
chr1	43208906	43209407	A253.Rep0_peak_9607	73.3132
chr1	43402825	43403326	A253.Rep0_peak_9672	91.1779
chr1	43406629	43407130	A253.Rep0_peak_9674	133.612
chr1	43408774	43409275	A253.Rep0_peak_9676	147.159
chr1	43473056	43473557	A253.Rep0_peak_9703	152.035
chr1	43487085	43487586	A253.Rep0_peak_9707	44.3363
chr1	43514300	43514801	A253.Rep0_peak_9719	52.336
chr1	43524159	43524660	A253.Rep0_peak_9726	21.6501
chr1	43530669	43531170	A253.Rep0_peak_9728	20.0775
chr1	43586904	43587405	A253.Rep0_peak_9746	26.1877
chr1	43618439	43618940	A253.Rep0_peak_9754	135.474
chr1	43664529	43665030	A253.Rep0_peak_9764	55.8552
chr1	44015840	44016341	A253.Rep0_peak_9860	158.649
chr1	44047809	44048310	A253.Rep0_peak_9868	170.999
chr1	44051757	44052258	A253.Rep0_peak_9869	58.7781
chr1	44132362	44132863	A253.Rep0_peak_9892	192.505
chr1	44140605	44141106	A253.Rep0_peak_9894	42.2924
chr1	44177583	44178084	A253.Rep0_peak_9908	98.1048
chr1	44232319	44232820	A253.Rep0_peak_9922	63.6966
chr1	44350874	44351375	A253.Rep0_peak_9953	92.3974
chr1	44378254	44378755	A253.Rep0_peak_9962	69.1053
chr1	44380208	44380709	A253.Rep0_peak_9963	155.439
chr1	44395231	44395732	A253.Rep0_peak_9968	50.1607
chr1	44459592	44460093	A253.Rep0_peak_9989	19.6039
chr1	44497931	44498432	A253.Rep0_peak_10002	17.1072
chr1	44677972	44678473	A253.Rep0_peak_10046	35.4207
chr1	44726550	44727051	A253.Rep0_peak_10059	21.1164
chr1	44741451	44741952	A253.Rep0_peak_10065	18.644
chr1	44791985	44792486	A253.Rep0_peak_10077	20.1563
chr1	45265353	45265854	A253.Rep0_peak_10200	47.89
chr1	45282929	45283430	A253.Rep0_peak_10207	21.6499
chr1	45409664	45410165	A253.Rep0_peak_10230	23.5377
chr1	45858848	45859349	A253.Rep0_peak_10335	19.8246
chr1	45868778	45869279	A253.Rep0_peak_10340	28.8719
chr1	45902366	45902867	A253.Rep0_peak_10347	17.3199
chr1	46017897	46018398	A253.Rep0_peak_10374	16.2105
chr1	46023115	46023616	A253.Rep0_peak_10375	58.4259
chr1	46078849	46079350	A253.Rep0_peak_10391	111.262
chr1	46417656	46418157	A253.Rep0_peak_10474	49.6848
chr1	46440591	46441092	A253.Rep0_peak_10478	72.9778
chr1	46543336	46543837	A253.Rep0_peak_10501	67.67
chr1	46648824	46649325	A253.Rep0_peak_10529	93.1576
chr1	46684096	46684597	A253.Rep0_peak_10543	194.149
chr1	46989478	46989979	A253.Rep0_peak_10638	21.1164
chr1	47077255	47077756	A253.Rep0_peak_10674	38.7118
chr1	47105161	47105662	A253.Rep0_peak_10677	22.1337
chr1	47223277	47223778	A253.Rep0_peak_10709	33.6922
chr1	48035360	48035861	A253.Rep0_peak_10879	54.8391
chr1	48262269	48262770	A253.Rep0_peak_10929	29.318
chr1	48484380	48484881	A253.Rep0_peak_11002	19.8246
chr1	49020891	49021392	A253.Rep0_peak_11113	20.0775
chr1	49249872	49250373	A253.Rep0_peak_11176	19.3635
chr1	49335013	49335514	A253.Rep0_peak_11199	38.4354
chr1	49341923	49342424	A253.Rep0_peak_11200	43.0226
chr1	51069150	51069651	A253.Rep0_peak_11594	150.756
chr1	51076188	51076689	A253.Rep0_peak_11595	34.8589
chr1	51171373	51171874	A253.Rep0_peak_11620	162.668
chr1	51405968	51406469	A253.Rep0_peak_11662	24.3379
chr1	51780563	51781064	A253.Rep0_peak_11744	80.8878
chr1	52058286	52058787	A253.Rep0_peak_11816	64.0708
chr1	52102639	52103140	A253.Rep0_peak_11826	124.592
chr1	52157823	52158324	A253.Rep0_peak_11839	16.5649
chr1	52159222	52159723	A253.Rep0_peak_11840	31.6515
chr1	52294644	52295145	A253.Rep0_peak_11881	60.1992
chr1	52675087	52675588	A253.Rep0_peak_11973	28.0526
chr1	52789341	52789842	A253.Rep0_peak_12002	56.0293
chr1	52834553	52835054	A253.Rep0_peak_12007	27.9862
chr1	53387477	53387978	A253.Rep0_peak_12129	22.1337
chr1	53497345	53497846	A253.Rep0_peak_12160	42.6276
chr1	53948403	53948904	A253.Rep0_peak_12281	21.0053
chr1	54037642	54038143	A253.Rep0_peak_12310	16.9355
chr1	54044020	54044521	A253.Rep0_peak_12314	17.5258
chr1	54124644	54125145	A253.Rep0_peak_12336	102.581
chr1	54153544	54154045	A253.Rep0_peak_12347	30.7283
chr1	54200132	54200633	A253.Rep0_peak_12362	17.705
chr1	54303854	54304355	A253.Rep0_peak_12382	55.2113
chr1	54547231	54547732	A253.Rep0_peak_12454	20.9033
chr1	54633394	54633895	A253.Rep0_peak_12482	152.549
chr1	54752776	54753277	A253.Rep0_peak_12528	57.6496
chr1	54788949	54789450	A253.Rep0_peak_12543	172.997
chr1	54950970	54951471	A253.Rep0_peak_12581	120.201
chr1	54994289	54994790	A253.Rep0_peak_12593	27.6155
chr1	55008013	55008514	A253.Rep0_peak_12597	147.666
chr1	55081252	55081753	A253.Rep0_peak_12621	80.0822
chr1	55260253	55260754	A253.Rep0_peak_12662	19.2156
chr1	55436557	55437058	A253.Rep0_peak_12698	26.2241
chr1	55525689	55526190	A253.Rep0_peak_12717	56.7442
chr1	55566900	55567401	A253.Rep0_peak_12730	18.1669
chr1	55751344	55751845	A253.Rep0_peak_12775	50.1607
chr1	55786481	55786982	A253.Rep0_peak_12783	80.0822
chr1	56397297	56397798	A253.Rep0_peak_12919	17.0447
chr1	56431473	56431974	A253.Rep0_peak_12925	48.9325
chr1	56530290	56530791	A253.Rep0_peak_12945	31.155
chr1	56844058	56844559	A253.Rep0_peak_13017	23.5164
chr1	56972565	56973066	A253.Rep0_peak_13053	63.434
chr1	56999272	56999773	A253.Rep0_peak_13058	58.2033
chr1	57284583	57285084	A253.Rep0_peak_13126	90.1407
chr1	58176954	58177455	A253.Rep0_peak_13372	31.8872
chr1	58310714	58311215	A253.Rep0_peak_13412	56.8459
chr1	59038282	59038783	A253.Rep0_peak_13598	145.919
chr1	59058130	59058631	A253.Rep0_peak_13605	57.0086
chr1	59083865	59084366	A253.Rep0_peak_13614	34.739
chr1	59204492	59204993	A253.Rep0_peak_13645	20.9074
chr1	59228478	59228979	A253.Rep0_peak_13650	74.6562
chr1	59245265	59245766	A253.Rep0_peak_13657	20.606
chr1	59314252	59314753	A253.Rep0_peak_13674	24.5587
chr1	59441526	59442027	A253.Rep0_peak_13709	35.4037
chr1	59481409	59481910	A253.Rep0_peak_13721	55.7344
chr1	59573145	59573646	A253.Rep0_peak_13738	47.281
chr1	59588674	59589175	A253.Rep0_peak_13742	41.1622
chr1	59794996	59795497	A253.Rep0_peak_13797	24.2416
chr1	59840908	59841409	A253.Rep0_peak_13812	18.4477
chr1	60062196	60062697	A253.Rep0_peak_13860	49.0273
chr1	60139472	60139973	A253.Rep0_peak_13893	91.1799
chr1	60195805	60196306	A253.Rep0_peak_13902	30.9933
chr1	60227078	60227579	A253.Rep0_peak_13911	20.5497
chr1	60230620	60231121	A253.Rep0_peak_13913	84.2065
chr1	60432940	60433441	A253.Rep0_peak_13963	44.5791
chr1	60763899	60764400	A253.Rep0_peak_14049	37.8663
chr1	61439285	61439786	A253.Rep0_peak_14203	17.6573
chr1	61607164	61607665	A253.Rep0_peak_14242	35.4207
chr1	61804086	61804587	A253.Rep0_peak_14293	118.456
chr1	61984610	61985111	A253.Rep0_peak_14349	34.5596
chr1	62051339	62051840	A253.Rep0_peak_14369	50.6869
chr1	62071492	62071993	A253.Rep0_peak_14373	18.2213
chr1	62220078	62220579	A253.Rep0_peak_14429	40.235
chr1	62458819	62459320	A253.Rep0_peak_14492	16.6694
chr1	62742355	62742856	A253.Rep0_peak_14569	21.8793
chr1	63782988	63783489	A253.Rep0_peak_14812	76.0047
chr1	63963736	63964237	A253.Rep0_peak_14854	19.3635
chr1	64013259	64013760	A253.Rep0_peak_14867	39.2864
chr1	64325530	64326031	A253.Rep0_peak_14956	19.8921
chr1	64379712	64380213	A253.Rep0_peak_14966	38.5151
chr1	64728810	64729311	A253.Rep0_peak_15066	153.991
chr1	64809216	64809717	A253.Rep0_peak_15092	65.7442
chr1	64991929	64992430	A253.Rep0_peak_15147	26.5689
chr1	65038107	65038608	A253.Rep0_peak_15161	99.704
chr1	65614116	65614617	A253.Rep0_peak_15321	24.4339
chr1	65643118	65643619	A253.Rep0_peak_15330	59.398
chr1	65650344	65650845	A253.Rep0_peak_15332	47.7866
chr1	66632608	66633109	A253.Rep0_peak_15574	17.3199
chr1	66737580	66738081	A253.Rep0_peak_15600	31.8209
chr1	66830487	66830988	A253.Rep0_peak_15618	20.9074
chr1	67005066	67005567	A253.Rep0_peak_15655	146.11
chr1	67399986	67400487	A253.Rep0_peak_15744	17.5258
chr1	67518631	67519132	A253.Rep0_peak_15769	71.5197
chr1	67799216	67799717	A253.Rep0_peak_15837	25.458
chr1	67813909	67814410	A253.Rep0_peak_15841	81.9613
chr1	67832571	67833072	A253.Rep0_peak_15847	48.2454
chr1	67929315	67929816	A253.Rep0_peak_15873	26.3482
chr1	68041470	68041971	A253.Rep0_peak_15908	77.3586
chr1	68100692	68101193	A253.Rep0_peak_15921	17.7133
chr1	68152213	68152714	A253.Rep0_peak_15936	197.445
chr1	68269249	68269750	A253.Rep0_peak_15964	83.2827
chr1	68297648	68298149	A253.Rep0_peak_15973	20.2808
chr1	68302424	68302925	A253.Rep0_peak_15976	54.7637
chr1	68312189	68312690	A253.Rep0_peak_15977	52.7885
chr1	68445746	68446247	A253.Rep0_peak_16005	34.5596
chr1	68686599	68687100	A253.Rep0_peak_16066	44.8444
chr1	68691424	68691925	A253.Rep0_peak_16067	39.9568
chr1	68779368	68779869	A253.Rep0_peak_16087	33.7409
chr1	68844305	68844806	A253.Rep0_peak_16103	23.018
chr1	69240715	69241216	A253.Rep0_peak_16179	38.5183
chr1	69277540	69278041	A253.Rep0_peak_16196	19.2678
chr1	69520851	69521352	A253.Rep0_peak_16256	101.003
chr1	69569233	69569734	A253.Rep0_peak_16266	26.723
chr1	69959728	69960229	A253.Rep0_peak_16351	19.8076
chr1	70114117	70114618	A253.Rep0_peak_16388	18.4477
chr1	70159555	70160056	A253.Rep0_peak_16397	66.6824
chr1	70750040	70750541	A253.Rep0_peak_16523	106.057
chr1	70793365	70793866	A253.Rep0_peak_16533	29.3641
chr1	70797666	70798167	A253.Rep0_peak_16535	30.5963
chr1	70993723	70994224	A253.Rep0_peak_16593	18.7945
chr1	75557715	75558216	A253.Rep0_peak_17550	17.0447
chr1	76320672	76321173	A253.Rep0_peak_17729	16.2105
chr1	76571131	76571632	A253.Rep0_peak_17784	64.184
chr1	77766183	77766684	A253.Rep0_peak_18046	16.729
chr1	78290938	78291439	A253.Rep0_peak_18169	28.8719
chr1	78499446	78499947	A253.Rep0_peak_18229	65.7514
chr1	78578795	78579296	A253.Rep0_peak_18249	30.4177
chr1	78579766	78580267	A253.Rep0_peak_18250	23.5164
chr1	79571176	79571677	A253.Rep0_peak_18481	19.2156
chr1	79723137	79723638	A253.Rep0_peak_18525	40.9703
chr1	81651913	81652414	A253.Rep0_peak_18933	30.1885
chr1	81975273	81975774	A253.Rep0_peak_19002	36.1676
chr1	82006129	82006630	A253.Rep0_peak_19008	25.0974
chr1	82180270	82180771	A253.Rep0_peak_19048	20.1384
chr1	82340089	82340590	A253.Rep0_peak_19078	17.7767
chr1	82415100	82415601	A253.Rep0_peak_19101	18.4477
chr1	82464931	82465432	A253.Rep0_peak_19114	42.4777
chr1	82691770	82692271	A253.Rep0_peak_19161	46.8267
chr1	82787444	82787945	A253.Rep0_peak_19183	28.0526
chr1	83476933	83477434	A253.Rep0_peak_19364	39.114
chr1	84477666	84478167	A253.Rep0_peak_19528	37.1695
chr1	85193281	85193782	A253.Rep0_peak_19715	25.9187
chr1	85215892	85216393	A253.Rep0_peak_19722	105.38
chr1	85308332	85308833	A253.Rep0_peak_19749	45.3099
chr1	85346491	85346992	A253.Rep0_peak_19757	30.4437
chr1	85413656	85414157	A253.Rep0_peak_19775	23.1097
chr1	85528123	85528624	A253.Rep0_peak_19794	33.0456
chr1	85667580	85668081	A253.Rep0_peak_19828	20.0775
chr1	85690643	85691144	A253.Rep0_peak_19839	111.827
chr1	85742342	85742843	A253.Rep0_peak_19860	24.1243
chr1	85755152	85755653	A253.Rep0_peak_19864	80.581
chr1	85786854	85787355	A253.Rep0_peak_19879	149.673
chr1	85804776	85805277	A253.Rep0_peak_19882	22.4799
chr1	85961282	85961783	A253.Rep0_peak_19930	19.5931
chr1	85971620	85972121	A253.Rep0_peak_19940	58.9212
chr1	86021846	86022347	A253.Rep0_peak_19954	137.156
chr1	86037620	86038121	A253.Rep0_peak_19960	68.5802
chr1	86889504	86890005	A253.Rep0_peak_20152	75.3148
chr1	86896059	86896560	A253.Rep0_peak_20154	47.072
chr1	87012312	87012813	A253.Rep0_peak_20177	58.4213
chr1	87102487	87102988	A253.Rep0_peak_20193	62.7421
chr1	87752898	87753399	A253.Rep0_peak_20353	23.0593
chr1	87902121	87902622	A253.Rep0_peak_20385	20.7554
chr1	87938977	87939478	A253.Rep0_peak_20400	21.1728
chr1	88183944	88184445	A253.Rep0_peak_20458	58.4259
chr1	88526675	88527176	A253.Rep0_peak_20540	228.99
chr1	88934677	88935178	A253.Rep0_peak_20631	21.8336
chr1	89918579	89919080	A253.Rep0_peak_20867	31.9208
chr1	89930808	89931309	A253.Rep0_peak_20870	24.7105
chr1	90081769	90082270	A253.Rep0_peak_20908	59.0732
chr1	90199206	90199707	A253.Rep0_peak_20948	35.9792
chr1	90233121	90233622	A253.Rep0_peak_20956	32.6323
chr1	90627740	90628241	A253.Rep0_peak_21046	77.3586
chr1	90750778	90751279	A253.Rep0_peak_21071	44.3202
chr1	90977607	90978108	A253.Rep0_peak_21128	22.107
chr1	91045683	91046184	A253.Rep0_peak_21147	61.5138
chr1	91286896	91287397	A253.Rep0_peak_21210	16.649
chr1	91995398	91995899	A253.Rep0_peak_21372	85.3253
chr1	92211452	92211953	A253.Rep0_peak_21441	150.756
chr1	92283414	92283915	A253.Rep0_peak_21451	19.8246
chr1	92329753	92330254	A253.Rep0_peak_21469	64.3259
chr1	92338090	92338591	A253.Rep0_peak_21471	35.8897
chr1	93313733	93314234	A253.Rep0_peak_21696	67.1836
chr1	93373454	93373955	A253.Rep0_peak_21707	26.789
chr1	93374707	93375208	A253.Rep0_peak_21708	80.0822
chr1	93427289	93427790	A253.Rep0_peak_21725	26.5316
chr1	93438738	93439239	A253.Rep0_peak_21731	21.1337
chr1	93687416	93687917	A253.Rep0_peak_21791	60.1992
chr1	93688802	93689303	A253.Rep0_peak_21792	35.9323
chr1	93787847	93788348	A253.Rep0_peak_21813	18.2213
chr1	93961858	93962359	A253.Rep0_peak_21858	27.4831
chr1	94058513	94059014	A253.Rep0_peak_21879	163.035
chr1	94063276	94063777	A253.Rep0_peak_21883	168.571
chr1	94164168	94164669	A253.Rep0_peak_21908	61.4835
chr1	94426319	94426820	A253.Rep0_peak_21972	87.7135
chr1	94547339	94547840	A253.Rep0_peak_22013	78.0005
chr1	94566566	94567067	A253.Rep0_peak_22014	27.2343
chr1	94569143	94569644	A253.Rep0_peak_22016	142.679
chr1	94782852	94783353	A253.Rep0_peak_22066	18.2213
chr1	94787415	94787916	A253.Rep0_peak_22068	16.6984
chr1	94887341	94887842	A253.Rep0_peak_22099	58.9212
chr1	95015243	95015744	A253.Rep0_peak_22135	49.2378
chr1	95018948	95019449	A253.Rep0_peak_22137	33.7409
chr1	95046800	95047301	A253.Rep0_peak_22150	39.4231
chr1	95075019	95075520	A253.Rep0_peak_22162	17.6573
chr1	95086123	95086624	A253.Rep0_peak_22168	38.3896
chr1	95088211	95088712	A253.Rep0_peak_22170	16.729
chr1	95100255	95100756	A253.Rep0_peak_22173	70.9554
chr1	95112219	95112720	A253.Rep0_peak_22178	63.3359
chr1	95173720	95174221	A253.Rep0_peak_22200	20.1384
chr1	95341162	95341663	A253.Rep0_peak_22245	30.5963
chr1	95473168	95473669	A253.Rep0_peak_22286	55.0048
chr1	96012764	96013265	A253.Rep0_peak_22406	52.5244
chr1	96049827	96050328	A253.Rep0_peak_22415	101.141
chr1	96188841	96189342	A253.Rep0_peak_22439	34.8589
chr1	96208124	96208625	A253.Rep0_peak_22444	33.3293
chr1	96377553	96378054	A253.Rep0_peak_22486	45.7512
chr1	96562715	96563216	A253.Rep0_peak_22529	26.5316
chr1	97527115	97527616	A253.Rep0_peak_22770	57.7099
chr1	97547584	97548085	A253.Rep0_peak_22775	25.6048
chr1	98330468	98330969	A253.Rep0_peak_22947	24.7105
chr1	98791085	98791586	A253.Rep0_peak_23050	67.2017
chr1	98791608	98792109	A253.Rep0_peak_23051	34.3518
chr1	98817085	98817586	A253.Rep0_peak_23066	20.7554
chr1	98871978	98872479	A253.Rep0_peak_23075	22.1762
chr1	98981802	98982303	A253.Rep0_peak_23103	28.3759
chr1	99142871	99143372	A253.Rep0_peak_23143	45.7512
chr1	99205274	99205775	A253.Rep0_peak_23154	129.07
chr1	99587555	99588056	A253.Rep0_peak_23252	36.841
chr1	100039161	100039662	A253.Rep0_peak_23355	17.3199
chr1	100045884	100046385	A253.Rep0_peak_23360	123.191
chr1	100087172	100087673	A253.Rep0_peak_23370	31.2595
chr1	100123465	100123966	A253.Rep0_peak_23381	16.2849
chr1	100125252	100125753	A253.Rep0_peak_23382	50.1607
chr1	100229465	100229966	A253.Rep0_peak_23413	54.5068
chr1	100515540	100516041	A253.Rep0_peak_23498	17.0447
chr1	101479294	101479795	A253.Rep0_peak_23701	88.9331
chr1	108078791	108079292	A253.Rep0_peak_24961	53.8744
chr1	108090327	108090828	A253.Rep0_peak_24964	33.3293
chr1	108099614	108100115	A253.Rep0_peak_24967	19.8921
chr1	108115490	108115991	A253.Rep0_peak_24970	88.415
chr1	108209797	108210298	A253.Rep0_peak_24988	38.2668
chr1	108220254	108220755	A253.Rep0_peak_24991	54.5957
chr1	108234140	108234641	A253.Rep0_peak_24996	31.2595
chr1	108614853	108615354	A253.Rep0_peak_25089	20.1384
chr1	109112652	109113153	A253.Rep0_peak_25150	48.9369
chr1	109370962	109371463	A253.Rep0_peak_25210	24.4339
chr1	109388443	109388944	A253.Rep0_peak_25221	97.2114
chr1	109570886	109571387	A253.Rep0_peak_25273	133.815
chr1	109589242	109589743	A253.Rep0_peak_25277	30.0599
chr1	109592864	109593365	A253.Rep0_peak_25279	60.5641
chr1	109638737	109639238	A253.Rep0_peak_25296	47.3774
chr1	109704888	109705389	A253.Rep0_peak_25308	34.1533
chr1	109740548	109741049	A253.Rep0_peak_25320	161.816
chr1	109752654	109753155	A253.Rep0_peak_25322	116.874
chr1	109783213	109783714	A253.Rep0_peak_25332	88.3759
chr1	109805772	109806273	A253.Rep0_peak_25339	134.613
chr1	109839377	109839878	A253.Rep0_peak_25351	61.239
chr1	110435575	110436076	A253.Rep0_peak_25502	52.336
chr1	110453958	110454459	A253.Rep0_peak_25511	79.1411
chr1	110466873	110467374	A253.Rep0_peak_25513	38.2721
chr1	110471660	110472161	A253.Rep0_peak_25515	34.9247
chr1	110788824	110789325	A253.Rep0_peak_25593	37.2258
chr1	110802378	110802879	A253.Rep0_peak_25594	105.876
chr1	111019647	111020148	A253.Rep0_peak_25651	85.2934
chr1	111328185	111328686	A253.Rep0_peak_25739	18.9107
chr1	111757025	111757526	A253.Rep0_peak_25846	20.9074
chr1	111989566	111990067	A253.Rep0_peak_25908	20.6781
chr1	112135644	112136145	A253.Rep0_peak_25938	71.9757
chr1	112247332	112247833	A253.Rep0_peak_25969	16.5268
chr1	112280966	112281467	A253.Rep0_peak_25979	62.7037
chr1	112491332	112491833	A253.Rep0_peak_26035	29.3404
chr1	112603617	112604118	A253.Rep0_peak_26061	135.672
chr1	112604633	112605134	A253.Rep0_peak_26062	32.6323
chr1	112862180	112862681	A253.Rep0_peak_26114	69.3175
chr1	112875347	112875848	A253.Rep0_peak_26120	16.6984
chr1	112901272	112901773	A253.Rep0_peak_26131	56.3537
chr1	113004306	113004807	A253.Rep0_peak_26153	19.3879
chr1	113059743	113060244	A253.Rep0_peak_26170	20.8983
chr1	113148555	113149056	A253.Rep0_peak_26190	22.107
chr1	113154925	113155426	A253.Rep0_peak_26193	20.1384
chr1	113179986	113180487	A253.Rep0_peak_26204	38.6944
chr1	113229951	113230452	A253.Rep0_peak_26215	250.763
chr1	113305642	113306143	A253.Rep0_peak_26240	111.659
chr1	113520610	113521111	A253.Rep0_peak_26290	30.5963
chr1	113532864	113533365	A253.Rep0_peak_26294	32.1578
chr1	113564025	113564526	A253.Rep0_peak_26302	24.3379
chr1	113790386	113790887	A253.Rep0_peak_26368	24.0419
chr1	114348166	114348667	A253.Rep0_peak_26518	17.9131
chr1	114878896	114879397	A253.Rep0_peak_26653	47.7205
chr1	115153164	115153665	A253.Rep0_peak_26722	67.9971
chr1	115161153	115161654	A253.Rep0_peak_26727	70.6438
chr1	115345657	115346158	A253.Rep0_peak_26778	64.0708
chr1	115594475	115594976	A253.Rep0_peak_26830	41.6447
chr1	115685055	115685556	A253.Rep0_peak_26850	16.5438
chr1	115700694	115701195	A253.Rep0_peak_26854	83.394
chr1	115767227	115767728	A253.Rep0_peak_26871	78.7177
chr1	115771481	115771982	A253.Rep0_peak_26873	43.504
chr1	115843081	115843582	A253.Rep0_peak_26892	177.69
chr1	116088337	116088838	A253.Rep0_peak_26964	19.8921
chr1	116197825	116198326	A253.Rep0_peak_26996	184.327
chr1	116219154	116219655	A253.Rep0_peak_27005	20.7554
chr1	116257227	116257728	A253.Rep0_peak_27019	58.9212
chr1	116314341	116314842	A253.Rep0_peak_27040	77.3586
chr1	116381794	116382295	A253.Rep0_peak_27059	39.9357
chr1	116420052	116420553	A253.Rep0_peak_27069	112.961
chr1	116575869	116576370	A253.Rep0_peak_27105	163.405
chr1	116647654	116648155	A253.Rep0_peak_27118	24.4339
chr1	116674431	116674932	A253.Rep0_peak_27132	73.4738
chr1	116822240	116822741	A253.Rep0_peak_27164	109.636
chr1	116832903	116833404	A253.Rep0_peak_27166	115.16
chr1	116883061	116883562	A253.Rep0_peak_27181	17.283
chr1	116952235	116952736	A253.Rep0_peak_27206	83.7352
chr1	117044102	117044603	A253.Rep0_peak_27226	55.7344
chr1	117096320	117096821	A253.Rep0_peak_27238	78.631
chr1	117099198	117099699	A253.Rep0_peak_27239	45.3099
chr1	117223372	117223873	A253.Rep0_peak_27253	59.8544
chr1	117236387	117236888	A253.Rep0_peak_27257	85.1863
chr1	117262911	117263412	A253.Rep0_peak_27262	126.66
chr1	117265059	117265560	A253.Rep0_peak_27263	52.6295
chr1	117341857	117342358	A253.Rep0_peak_27278	20.9074
chr1	117351007	117351508	A253.Rep0_peak_27279	57.0049
chr1	117421688	117422189	A253.Rep0_peak_27296	120.201
chr1	117429020	117429521	A253.Rep0_peak_27300	96.8861
chr1	117773860	117774361	A253.Rep0_peak_27395	33.1903
chr1	118752213	118752714	A253.Rep0_peak_27625	226.677
chr1	119028341	119028842	A253.Rep0_peak_27686	87.4505
chr1	119178229	119178730	A253.Rep0_peak_27712	19.0686
chr1	119796893	119797394	A253.Rep0_peak_27840	35.9524
chr1	119839294	119839795	A253.Rep0_peak_27851	16.729
chr1	119901249	119901750	A253.Rep0_peak_27875	222.821
chr1	120147651	120148152	A253.Rep0_peak_27948	29.2952
chr1	120194285	120194786	A253.Rep0_peak_27961	42.5306
chr1	120216682	120217183	A253.Rep0_peak_27967	118.214
chr1	120226416	120226917	A253.Rep0_peak_27972	28.8719
chr1	120289961	120290462	A253.Rep0_peak_27986	76.3568
chr1	120300505	120301006	A253.Rep0_peak_27990	19.5931
chr1	120459891	120460392	A253.Rep0_peak_28030	37.122
chr1	120516572	120517073	A253.Rep0_peak_28043	32.8132
chr1	144010592	144011093	A253.Rep0_peak_28089	89.4821
chr1	145039697	145040198	A253.Rep0_peak_28124	17.2916
chr1	145449535	145450036	A253.Rep0_peak_28154	30.6016
chr1	145543051	145543552	A253.Rep0_peak_28170	51.3916
chr1	146638837	146639338	A253.Rep0_peak_28234	31.6515
chr1	149967821	149968322	A253.Rep0_peak_28466	76.6115
chr1	150156090	150156591	A253.Rep0_peak_28510	75.5181
chr1	150506381	150506882	A253.Rep0_peak_28602	92.595
chr1	150510365	150510866	A253.Rep0_peak_28603	63.9247
chr1	150583833	150584334	A253.Rep0_peak_28619	24.1153
chr1	150596720	150597221	A253.Rep0_peak_28625	19.5931
chr1	150598598	150599099	A253.Rep0_peak_28626	25.458
chr1	150633604	150634105	A253.Rep0_peak_28634	62.905
chr1	151031075	151031576	A253.Rep0_peak_28731	191.558
chr1	151167631	151168132	A253.Rep0_peak_28769	19.2156
chr1	151357284	151357785	A253.Rep0_peak_28833	16.649
chr1	151538002	151538503	A253.Rep0_peak_28885	32.6323
chr1	151543348	151543849	A253.Rep0_peak_28889	70.2246
chr1	151556623	151557124	A253.Rep0_peak_28891	26.1108
chr1	151686261	151686762	A253.Rep0_peak_28920	123.194
chr1	151830487	151830988	A253.Rep0_peak_28962	86.3719
chr1	151859367	151859868	A253.Rep0_peak_28969	21.7839
chr1	151960784	151961285	A253.Rep0_peak_29003	19.6008
chr1	151973710	151974211	A253.Rep0_peak_29009	61.4835
chr1	151996547	151997048	A253.Rep0_peak_29014	139.921
chr1	152007442	152007943	A253.Rep0_peak_29018	16.7096
chr1	152023729	152024230	A253.Rep0_peak_29025	51.8176
chr1	152140184	152140685	A253.Rep0_peak_29067	98.2719
chr1	152155456	152155957	A253.Rep0_peak_29073	72.2551
chr1	152158943	152159444	A253.Rep0_peak_29075	24.4813
chr1	152163693	152164194	A253.Rep0_peak_29077	33.0456
chr1	152339794	152340295	A253.Rep0_peak_29128	111.056
chr1	152475239	152475740	A253.Rep0_peak_29161	68.6285
chr1	152591387	152591888	A253.Rep0_peak_29180	30.8849
chr1	152690673	152691174	A253.Rep0_peak_29208	59.7669
chr1	152712196	152712697	A253.Rep0_peak_29213	33.4258
chr1	152732202	152732703	A253.Rep0_peak_29221	38.1959
chr1	152758401	152758902	A253.Rep0_peak_29230	74.6974
chr1	152778931	152779432	A253.Rep0_peak_29236	16.2105
chr1	152783465	152783966	A253.Rep0_peak_29239	39.5831
chr1	152830454	152830955	A253.Rep0_peak_29250	46.3965
chr1	152852772	152853273	A253.Rep0_peak_29254	58.6933
chr1	152859471	152859972	A253.Rep0_peak_29257	46.6138
chr1	152913772	152914273	A253.Rep0_peak_29269	100.888
chr1	152926194	152926695	A253.Rep0_peak_29274	79.0586
chr1	152944899	152945400	A253.Rep0_peak_29278	61.4955
chr1	152998330	152998831	A253.Rep0_peak_29289	29.1959
chr1	153005383	153005884	A253.Rep0_peak_29293	44.5588
chr1	153146994	153147495	A253.Rep0_peak_29335	26.454
chr1	153260983	153261484	A253.Rep0_peak_29368	95.4842
chr1	153264881	153265382	A253.Rep0_peak_29369	20.9622
chr1	153265804	153266305	A253.Rep0_peak_29370	92.3974
chr1	153401701	153402202	A253.Rep0_peak_29395	22.7273
chr1	153402238	153402739	A253.Rep0_peak_29396	119.991
chr1	153465764	153466265	A253.Rep0_peak_29414	93.6617
chr1	153480383	153480884	A253.Rep0_peak_29419	19.1732
chr1	153498537	153499038	A253.Rep0_peak_29425	86.2918
chr1	153537830	153538331	A253.Rep0_peak_29437	45.3099
chr1	153539901	153540402	A253.Rep0_peak_29439	162.52
chr1	153550075	153550576	A253.Rep0_peak_29444	23.2767
chr1	153584496	153584997	A253.Rep0_peak_29455	26.1877
chr1	153587847	153588348	A253.Rep0_peak_29456	131.276
chr1	153747177	153747678	A253.Rep0_peak_29509	58.9212
chr1	154169338	154169839	A253.Rep0_peak_29598	111.766
chr1	154293233	154293734	A253.Rep0_peak_29628	116.236
chr1	154363729	154364230	A253.Rep0_peak_29660	129.649
chr1	154383927	154384428	A253.Rep0_peak_29667	28.0423
chr1	154390705	154391206	A253.Rep0_peak_29670	110.1
chr1	154394835	154395336	A253.Rep0_peak_29674	42.6276
chr1	154405510	154406011	A253.Rep0_peak_29680	21.4318
chr1	154732794	154733295	A253.Rep0_peak_29774	40.0341
chr1	154785908	154786409	A253.Rep0_peak_29786	108.388
chr1	154909907	154910408	A253.Rep0_peak_29831	69.9637
chr1	155086018	155086519	A253.Rep0_peak_29886	23.8951
chr1	155092605	155093106	A253.Rep0_peak_29888	30.8849
chr1	155097804	155098305	A253.Rep0_peak_29891	69.7052
chr1	155100469	155100970	A253.Rep0_peak_29895	40.5819
chr1	155532549	155533050	A253.Rep0_peak_30015	96.9577
chr1	155619973	155620474	A253.Rep0_peak_30034	16.6694
chr1	155674236	155674737	A253.Rep0_peak_30049	16.776
chr1	155833475	155833976	A253.Rep0_peak_30088	35.0544
chr1	155899300	155899801	A253.Rep0_peak_30097	27.2446
chr1	156070020	156070521	A253.Rep0_peak_30160	19.7037
chr1	156073837	156074338	A253.Rep0_peak_30162	35.1351
chr1	156093456	156093957	A253.Rep0_peak_30171	46.7449
chr1	156123069	156123570	A253.Rep0_peak_30184	29.3267
chr1	156228562	156229063	A253.Rep0_peak_30213	29.1959
chr1	156271395	156271896	A253.Rep0_peak_30224	23.1284
chr1	156426240	156426741	A253.Rep0_peak_30267	40.235
chr1	156572241	156572742	A253.Rep0_peak_30315	44.7969
chr1	156661396	156661897	A253.Rep0_peak_30353	98.1957
chr1	156686266	156686767	A253.Rep0_peak_30367	20.8444
chr1	157114267	157114768	A253.Rep0_peak_30484	50.4658
chr1	157372932	157373433	A253.Rep0_peak_30534	17.7397
chr1	157980068	157980569	A253.Rep0_peak_30701	104.167
chr1	157986641	157987142	A253.Rep0_peak_30702	41.9467
chr1	157998676	157999177	A253.Rep0_peak_30706	42.0136
chr1	158116403	158116904	A253.Rep0_peak_30734	37.122
chr1	158885855	158886356	A253.Rep0_peak_30893	19.1732
chr1	158979481	158979982	A253.Rep0_peak_30920	173.062
chr1	159025023	159025524	A253.Rep0_peak_30934	112.788
chr1	159060918	159061419	A253.Rep0_peak_30944	52.7885
chr1	159231483	159231984	A253.Rep0_peak_30990	56.9425
chr1	159895482	159895983	A253.Rep0_peak_31114	53.7456
chr1	159903067	159903568	A253.Rep0_peak_31119	64.0708
chr1	159913946	159914447	A253.Rep0_peak_31125	49.6039
chr1	159973738	159974239	A253.Rep0_peak_31134	72.9778
chr1	160086620	160087121	A253.Rep0_peak_31165	28.2948
chr1	160384510	160385011	A253.Rep0_peak_31241	34.8589
chr1	160508733	160509234	A253.Rep0_peak_31264	27.9862
chr1	160737452	160737953	A253.Rep0_peak_31326	83.4378
chr1	160921894	160922395	A253.Rep0_peak_31362	16.3589
chr1	160989716	160990217	A253.Rep0_peak_31380	59.8544
chr1	161044410	161044911	A253.Rep0_peak_31398	209.674
chr1	161053249	161053750	A253.Rep0_peak_31404	20.9074
chr1	162118681	162119182	A253.Rep0_peak_31594	29.2952
chr1	162319560	162320061	A253.Rep0_peak_31625	23.1284
chr1	162515057	162515558	A253.Rep0_peak_31663	19.3635
chr1	162666072	162666573	A253.Rep0_peak_31707	24.0419
chr1	162883084	162883585	A253.Rep0_peak_31728	104.027
chr1	163252125	163252626	A253.Rep0_peak_31781	17.0447
chr1	164629290	164629791	A253.Rep0_peak_31987	25.1504
chr1	164640465	164640966	A253.Rep0_peak_31990	66.7214
chr1	164670349	164670850	A253.Rep0_peak_32003	18.2213
chr1	164680718	164681219	A253.Rep0_peak_32006	44.0342
chr1	164755309	164755810	A253.Rep0_peak_32028	20.0243
chr1	164756965	164757466	A253.Rep0_peak_32029	37.8007
chr1	164807967	164808468	A253.Rep0_peak_32041	41.2475
chr1	165311745	165312246	A253.Rep0_peak_32128	21.0053
chr1	165870200	165870701	A253.Rep0_peak_32229	49.6731
chr1	165872891	165873392	A253.Rep0_peak_32231	65.1706
chr1	165960582	165961083	A253.Rep0_peak_32244	19.8921
chr1	165963315	165963816	A253.Rep0_peak_32245	33.7409
chr1	166758452	166758953	A253.Rep0_peak_32344	65.1706
chr1	167121372	167121873	A253.Rep0_peak_32406	36.1676
chr1	167393298	167393799	A253.Rep0_peak_32450	17.9131
chr1	167542199	167542700	A253.Rep0_peak_32490	20.1384
chr1	167632183	167632684	A253.Rep0_peak_32506	79.3846
chr1	167732676	167733177	A253.Rep0_peak_32541	41.2475
chr1	167768916	167769417	A253.Rep0_peak_32550	62.905
chr1	168082125	168082626	A253.Rep0_peak_32603	45.7512
chr1	168257386	168257887	A253.Rep0_peak_32645	18.4477
chr1	168445763	168446264	A253.Rep0_peak_32685	60.5641
chr1	168960919	168961420	A253.Rep0_peak_32790	62.905
chr1	169085046	169085547	A253.Rep0_peak_32816	154.062
chr1	170357457	170357958	A253.Rep0_peak_32983	26.1877
chr1	170552262	170552763	A253.Rep0_peak_33006	128.679
chr1	171236451	171236952	A253.Rep0_peak_33097	17.7133
chr1	171519131	171519632	A253.Rep0_peak_33128	19.5931
chr1	171554832	171555333	A253.Rep0_peak_33134	25.458
chr1	172107752	172108253	A253.Rep0_peak_33225	101.427
chr1	172292280	172292781	A253.Rep0_peak_33259	25.6048
chr1	172445310	172445811	A253.Rep0_peak_33293	96.0246
chr1	172688143	172688644	A253.Rep0_peak_33342	39.5831
chr1	172806835	172807336	A253.Rep0_peak_33366	37.3198
chr1	172886940	172887441	A253.Rep0_peak_33385	22.107
chr1	173021861	173022362	A253.Rep0_peak_33408	22.9724
chr1	173159687	173160188	A253.Rep0_peak_33422	44.0177
chr1	173630349	173630850	A253.Rep0_peak_33483	37.1695
chr1	173837071	173837572	A253.Rep0_peak_33499	43.7757
chr1	173915596	173916097	A253.Rep0_peak_33511	34.5966
chr1	174375537	174376038	A253.Rep0_peak_33579	28.0526
chr1	174788041	174788542	A253.Rep0_peak_33630	79.9018
chr1	175164895	175165396	A253.Rep0_peak_33694	25.458
chr1	175191286	175191787	A253.Rep0_peak_33704	49.6731
chr1	176015938	176016439	A253.Rep0_peak_33823	28.0526
chr1	177060742	177061243	A253.Rep0_peak_33972	29.6241
chr1	177274130	177274631	A253.Rep0_peak_34011	76.5538
chr1	177580484	177580985	A253.Rep0_peak_34065	40.0341
chr1	177633618	177634119	A253.Rep0_peak_34078	18.1949
chr1	177914969	177915470	A253.Rep0_peak_34126	190.94
chr1	177967817	177968318	A253.Rep0_peak_34136	28.0526
chr1	178247191	178247692	A253.Rep0_peak_34185	38.5183
chr1	178487899	178488400	A253.Rep0_peak_34239	18.1949
chr1	178531492	178531993	A253.Rep0_peak_34246	39.4201
chr1	179008122	179008623	A253.Rep0_peak_34335	28.2014
chr1	179098700	179099201	A253.Rep0_peak_34350	17.0447
chr1	180112487	180112988	A253.Rep0_peak_34503	18.1949
chr1	180468871	180469372	A253.Rep0_peak_34576	19.3635
chr1	180485126	180485627	A253.Rep0_peak_34579	22.107
chr1	180491287	180491788	A253.Rep0_peak_34583	20.0243
chr1	180554575	180555076	A253.Rep0_peak_34595	49.6731
chr1	180922425	180922926	A253.Rep0_peak_34660	68.5771
chr1	180991021	180991522	A253.Rep0_peak_34670	48.6451
chr1	181002189	181002690	A253.Rep0_peak_34674	111.056
chr1	181013693	181014194	A253.Rep0_peak_34682	38.6685
chr1	181068637	181069138	A253.Rep0_peak_34690	28.0023
chr1	181104035	181104536	A253.Rep0_peak_34704	217.849
chr1	181108750	181109251	A253.Rep0_peak_34707	18.0206
chr1	181128507	181129008	A253.Rep0_peak_34715	59.0444
chr1	181313205	181313706	A253.Rep0_peak_34753	30.1885
chr1	181455983	181456484	A253.Rep0_peak_34777	17.3199
chr1	181490880	181491381	A253.Rep0_peak_34782	36.0466
chr1	181510560	181511061	A253.Rep0_peak_34786	16.3589
chr1	181737236	181737737	A253.Rep0_peak_34820	91.1799
chr1	182057089	182057590	A253.Rep0_peak_34876	21.1164
chr1	182070389	182070890	A253.Rep0_peak_34882	99.1499
chr1	182144428	182144929	A253.Rep0_peak_34899	46.8267
chr1	182573603	182574104	A253.Rep0_peak_34969	26.403
chr1	182612822	182613323	A253.Rep0_peak_34977	56.3537
chr1	182771188	182771689	A253.Rep0_peak_35009	42.7439
chr1	182838350	182838851	A253.Rep0_peak_35018	18.1949
chr1	182962864	182963365	A253.Rep0_peak_35039	29.2952
chr1	183134047	183134548	A253.Rep0_peak_35079	46.8267
chr1	183167496	183167997	A253.Rep0_peak_35085	50.1016
chr1	183181969	183182470	A253.Rep0_peak_35090	39.8777
chr1	183203691	183204192	A253.Rep0_peak_35097	74.5283
chr1	183237033	183237534	A253.Rep0_peak_35106	26.8005
chr1	183252379	183252880	A253.Rep0_peak_35114	70.6438
chr1	183261166	183261667	A253.Rep0_peak_35117	17.0447
chr1	183283303	183283804	A253.Rep0_peak_35125	18.1949
chr1	183486394	183486895	A253.Rep0_peak_35173	33.2526
chr1	183923576	183924077	A253.Rep0_peak_35267	44.1135
chr1	184356673	184357174	A253.Rep0_peak_35342	17.072
chr1	184360018	184360519	A253.Rep0_peak_35343	24.3379
chr1	184393249	184393750	A253.Rep0_peak_35349	102.525
chr1	184514605	184515106	A253.Rep0_peak_35373	45.7512
chr1	184581218	184581719	A253.Rep0_peak_35383	81.487
chr1	184922519	184923020	A253.Rep0_peak_35442	23.1097
chr1	184923424	184923925	A253.Rep0_peak_35443	58.3684
chr1	185381784	185382285	A253.Rep0_peak_35530	61.4955
chr1	185534446	185534947	A253.Rep0_peak_35559	45.7512
chr1	185688130	185688631	A253.Rep0_peak_35586	52.7885
chr1	186144662	186145163	A253.Rep0_peak_35661	17.0447
chr1	186528591	186529092	A253.Rep0_peak_35708	28.0526
chr1	186627552	186628053	A253.Rep0_peak_35723	58.4213
chr1	186628060	186628561	A253.Rep0_peak_35724	26.723
chr1	186856348	186856849	A253.Rep0_peak_35757	17.0447
chr1	186896910	186897411	A253.Rep0_peak_35766	79.3846
chr1	188319187	188319688	A253.Rep0_peak_35907	26.8005
chr1	189592424	189592925	A253.Rep0_peak_36037	16.2105
chr1	189952215	189952716	A253.Rep0_peak_36071	28.0023
chr1	190833147	190833648	A253.Rep0_peak_36151	19.3635
chr1	192803247	192803748	A253.Rep0_peak_36370	54.5343
chr1	192870581	192871082	A253.Rep0_peak_36385	17.3199
chr1	193406829	193407330	A253.Rep0_peak_36465	23.1284
chr1	195927215	195927716	A253.Rep0_peak_36712	86.2797
chr1	196150238	196150739	A253.Rep0_peak_36743	52.4246
chr1	197744893	197745394	A253.Rep0_peak_36932	35.4868
chr1	197945365	197945866	A253.Rep0_peak_36958	30.6016
chr1	198136675	198137176	A253.Rep0_peak_36994	17.283
chr1	198138802	198139303	A253.Rep0_peak_36995	26.1877
chr1	198202239	198202740	A253.Rep0_peak_37009	20.1384
chr1	198273526	198274027	A253.Rep0_peak_37028	17.0447
chr1	198392723	198393224	A253.Rep0_peak_37045	33.4426
chr1	198575166	198575667	A253.Rep0_peak_37075	18.4477
chr1	198806322	198806823	A253.Rep0_peak_37117	71.4177
chr1	198872304	198872805	A253.Rep0_peak_37132	20.7554
chr1	199878193	199878694	A253.Rep0_peak_37264	31.8872
chr1	199918051	199918552	A253.Rep0_peak_37267	40.5819
chr1	200064147	200064648	A253.Rep0_peak_37284	51.5703
chr1	200196013	200196514	A253.Rep0_peak_37311	53.0479
chr1	200350361	200350862	A253.Rep0_peak_37335	25.6048
chr1	200628381	200628882	A253.Rep0_peak_37382	45.4174
chr1	200638742	200639243	A253.Rep0_peak_37384	130.781
chr1	200643522	200644023	A253.Rep0_peak_37386	37.1695
chr1	200863722	200864223	A253.Rep0_peak_37417	44.1724
chr1	200882103	200882604	A253.Rep0_peak_37421	65.9934
chr1	200886547	200887048	A253.Rep0_peak_37424	24.1243
chr1	201228884	201229385	A253.Rep0_peak_37497	19.2156
chr1	201253054	201253555	A253.Rep0_peak_37507	22.8032
chr1	201257723	201258224	A253.Rep0_peak_37508	23.6648
chr1	201264994	201265495	A253.Rep0_peak_37512	24.1243
chr1	201269042	201269543	A253.Rep0_peak_37517	39.8777
chr1	201271489	201271990	A253.Rep0_peak_37519	26.8005
chr1	201280667	201281168	A253.Rep0_peak_37522	180.738
chr1	201314014	201314515	A253.Rep0_peak_37529	51.1098
chr1	201323966	201324467	A253.Rep0_peak_37533	20.2417
chr1	201324311	201324812	A253.Rep0_peak_37534	29.318
chr1	201366124	201366625	A253.Rep0_peak_37544	91.3114
chr1	201404784	201405285	A253.Rep0_peak_37554	34.5966
chr1	201438037	201438538	A253.Rep0_peak_37564	82.1379
chr1	201444949	201445450	A253.Rep0_peak_37565	18.1949
chr1	201445678	201446179	A253.Rep0_peak_37566	49.6731
chr1	201619484	201619985	A253.Rep0_peak_37611	36.0466
chr1	201754472	201754973	A253.Rep0_peak_37651	112.778
chr1	201956007	201956508	A253.Rep0_peak_37695	121.228
chr1	202025629	202026130	A253.Rep0_peak_37711	116.236
chr1	202191412	202191913	A253.Rep0_peak_37747	85.7404
chr1	202198363	202198864	A253.Rep0_peak_37749	88.2808
chr1	202206185	202206686	A253.Rep0_peak_37753	151.834
chr1	202562925	202563426	A253.Rep0_peak_37795	67.5247
chr1	202781488	202781989	A253.Rep0_peak_37837	39.4369
chr1	202805540	202806041	A253.Rep0_peak_37845	91.5142
chr1	202813348	202813849	A253.Rep0_peak_37848	94.1287
chr1	202861582	202862083	A253.Rep0_peak_37856	41.4885
chr1	203220542	203221043	A253.Rep0_peak_37936	18.1949
chr1	203221879	203222380	A253.Rep0_peak_37938	54.5343
chr1	203275553	203276054	A253.Rep0_peak_37959	45.4174
chr1	203594642	203595143	A253.Rep0_peak_38035	80.9979
chr1	203602015	203602516	A253.Rep0_peak_38037	17.0447
chr1	203619519	203620020	A253.Rep0_peak_38041	106.784
chr1	203720185	203720686	A253.Rep0_peak_38063	162.841
chr1	203723605	203724106	A253.Rep0_peak_38064	31.8872
chr1	203738691	203739192	A253.Rep0_peak_38068	52.4246
chr1	203829431	203829932	A253.Rep0_peak_38082	23.1284
chr1	204047451	204047952	A253.Rep0_peak_38118	73.6254
chr1	204123599	204124100	A253.Rep0_peak_38142	30.2247
chr1	204270349	204270850	A253.Rep0_peak_38181	77.9039
chr1	204335937	204336438	A253.Rep0_peak_38193	28.4537
chr1	204412365	204412866	A253.Rep0_peak_38211	39.4201
chr1	204478452	204478953	A253.Rep0_peak_38232	25.1504
chr1	204884884	204885385	A253.Rep0_peak_38320	38.2668
chr1	204983148	204983649	A253.Rep0_peak_38356	18.7945
chr1	205227938	205228439	A253.Rep0_peak_38410	77.9039
chr1	205245493	205245994	A253.Rep0_peak_38416	28.2014
chr1	205253677	205254178	A253.Rep0_peak_38418	87.8887
chr1	205287242	205287743	A253.Rep0_peak_38432	18.238
chr1	205450800	205451301	A253.Rep0_peak_38467	31.6515
chr1	205561098	205561599	A253.Rep0_peak_38502	147.405
chr1	205604811	205605312	A253.Rep0_peak_38515	37.1695
chr1	205718836	205719337	A253.Rep0_peak_38547	29.5855
chr1	206299308	206299809	A253.Rep0_peak_38620	27.2343
chr1	206651051	206651552	A253.Rep0_peak_38650	26.1877
chr1	206655885	206656386	A253.Rep0_peak_38652	143.009
chr1	206760001	206760502	A253.Rep0_peak_38680	25.9187
chr1	206763322	206763823	A253.Rep0_peak_38683	46.8267
chr1	206807001	206807502	A253.Rep0_peak_38699	40.0881
chr1	206999843	207000344	A253.Rep0_peak_38744	39.8777
chr1	207047079	207047580	A253.Rep0_peak_38762	18.4477
chr1	207058914	207059415	A253.Rep0_peak_38763	52.6295
chr1	207069557	207070058	A253.Rep0_peak_38767	18.4477
chr1	207134989	207135490	A253.Rep0_peak_38788	65.8082
chr1	207193602	207194103	A253.Rep0_peak_38805	38.2668
chr1	207203205	207203706	A253.Rep0_peak_38811	26.3494
chr1	207204906	207205407	A253.Rep0_peak_38812	52.6295
chr1	207247193	207247694	A253.Rep0_peak_38819	22.337
chr1	207413947	207414448	A253.Rep0_peak_38849	229.567
chr1	207981606	207982107	A253.Rep0_peak_38928	18.757
chr1	207997114	207997615	A253.Rep0_peak_38930	20.0243
chr1	208220793	208221294	A253.Rep0_peak_38978	23.1097
chr1	208381021	208381522	A253.Rep0_peak_39016	28.8953
chr1	208382654	208383155	A253.Rep0_peak_39017	71.4177
chr1	208386991	208387492	A253.Rep0_peak_39019	44.0177
chr1	208392594	208393095	A253.Rep0_peak_39021	33.4426
chr1	208412061	208412562	A253.Rep0_peak_39026	68.2796
chr1	208980966	208981467	A253.Rep0_peak_39123	37.1695
chr1	208981638	208982139	A253.Rep0_peak_39124	17.0447
chr1	209402785	209403286	A253.Rep0_peak_39203	29.3641
chr1	209403542	209404043	A253.Rep0_peak_39205	21.1164
chr1	209538037	209538538	A253.Rep0_peak_39232	56.3846
chr1	209543900	209544401	A253.Rep0_peak_39235	152.843
chr1	209557133	209557634	A253.Rep0_peak_39240	37.4207
chr1	209562524	209563025	A253.Rep0_peak_39244	22.9694
chr1	209584924	209585425	A253.Rep0_peak_39247	95.7545
chr1	209589321	209589822	A253.Rep0_peak_39248	146.11
chr1	209604242	209604743	A253.Rep0_peak_39253	70.5272
chr1	209658473	209658974	A253.Rep0_peak_39268	23.083
chr1	209741010	209741511	A253.Rep0_peak_39289	24.3379
chr1	209826249	209826750	A253.Rep0_peak_39313	26.6408
chr1	209831338	209831839	A253.Rep0_peak_39315	37.1595
chr1	209989242	209989743	A253.Rep0_peak_39353	213.864
chr1	210405236	210405737	A253.Rep0_peak_39408	16.6791
chr1	210430841	210431342	A253.Rep0_peak_39415	65.9321
chr1	210494806	210495307	A253.Rep0_peak_39426	126.728
chr1	210537693	210538194	A253.Rep0_peak_39438	22.9724
chr1	210928090	210928591	A253.Rep0_peak_39510	24.3379
chr1	211992465	211992966	A253.Rep0_peak_39680	17.3199
chr1	212101389	212101890	A253.Rep0_peak_39701	37.3651
chr1	212352825	212353326	A253.Rep0_peak_39743	29.318
chr1	212458603	212459104	A253.Rep0_peak_39763	105.922
chr1	212676054	212676555	A253.Rep0_peak_39813	72.9974
chr1	212769666	212770167	A253.Rep0_peak_39827	47.7205
chr1	212778827	212779328	A253.Rep0_peak_39830	24.2076
chr1	213046205	213046706	A253.Rep0_peak_39882	24.3379
chr1	213228283	213228784	A253.Rep0_peak_39919	19.3635
chr1	214454786	214455287	A253.Rep0_peak_40085	25.5621
chr1	214593649	214594150	A253.Rep0_peak_40121	29.3641
chr1	214612724	214613225	A253.Rep0_peak_40127	93.1634
chr1	214650753	214651254	A253.Rep0_peak_40149	117.803
chr1	214747263	214747764	A253.Rep0_peak_40168	137.385
chr1	215174939	215175440	A253.Rep0_peak_40231	37.3651
chr1	215285194	215285695	A253.Rep0_peak_40245	17.0447
chr1	215950623	215951124	A253.Rep0_peak_40322	18.1949
chr1	217076028	217076529	A253.Rep0_peak_40466	42.8992
chr1	217323081	217323582	A253.Rep0_peak_40501	18.1949
chr1	217833577	217834078	A253.Rep0_peak_40564	20.7554
chr1	218774293	218774794	A253.Rep0_peak_40725	40.0881
chr1	218797472	218797973	A253.Rep0_peak_40734	16.2105
chr1	218853309	218853810	A253.Rep0_peak_40750	18.4477
chr1	219514245	219514746	A253.Rep0_peak_40849	22.337
chr1	219634420	219634921	A253.Rep0_peak_40873	68.9884
chr1	220509651	220510152	A253.Rep0_peak_41026	62.0918
chr1	220689299	220689800	A253.Rep0_peak_41064	97.495
chr1	220689979	220690480	A253.Rep0_peak_41065	33.4426
chr1	221840832	221841333	A253.Rep0_peak_41273	24.2076
chr1	221931733	221932234	A253.Rep0_peak_41293	42.6276
chr1	222005873	222006374	A253.Rep0_peak_41309	16.776
chr1	222042283	222042784	A253.Rep0_peak_41321	26.3482
chr1	222979122	222979623	A253.Rep0_peak_41483	16.2105
chr1	223492793	223493294	A253.Rep0_peak_41577	35.9524
chr1	223529056	223529557	A253.Rep0_peak_41585	92.7534
chr1	223594971	223595472	A253.Rep0_peak_41594	81.487
chr1	223602683	223603184	A253.Rep0_peak_41596	31.9208
chr1	223888439	223888940	A253.Rep0_peak_41637	23.5164
chr1	223895726	223896227	A253.Rep0_peak_41641	63.6274
chr1	224300706	224301207	A253.Rep0_peak_41690	25.1504
chr1	224320506	224321007	A253.Rep0_peak_41694	26.8005
chr1	224361214	224361715	A253.Rep0_peak_41700	19.5931
chr1	224386279	224386780	A253.Rep0_peak_41710	30.6016
chr1	224691299	224691800	A253.Rep0_peak_41758	183.369
chr1	225566598	225567099	A253.Rep0_peak_41874	72.0729
chr1	225636984	225637485	A253.Rep0_peak_41890	55.4718
chr1	225813117	225813618	A253.Rep0_peak_41930	19.5931
chr1	225888003	225888504	A253.Rep0_peak_41948	22.0388
chr1	225896773	225897274	A253.Rep0_peak_41952	31.9208
chr1	225955678	225956179	A253.Rep0_peak_41966	20.1563
chr1	225956779	225957280	A253.Rep0_peak_41968	35.986
chr1	226033316	226033817	A253.Rep0_peak_41983	18.1949
chr1	226103382	226103883	A253.Rep0_peak_42005	25.3802
chr1	226110028	226110529	A253.Rep0_peak_42008	74.813
chr1	226271580	226272081	A253.Rep0_peak_42041	18.892
chr1	226316050	226316551	A253.Rep0_peak_42050	19.1473
chr1	226667192	226667693	A253.Rep0_peak_42105	28.0023
chr1	226845780	226846281	A253.Rep0_peak_42147	76.1775
chr1	226898118	226898619	A253.Rep0_peak_42162	25.5621
chr1	227521191	227521692	A253.Rep0_peak_42260	89.5049
chr1	227975504	227976005	A253.Rep0_peak_42336	18.4477
chr1	228073427	228073928	A253.Rep0_peak_42346	83.0785
chr1	228103388	228103889	A253.Rep0_peak_42360	151.052
chr1	228133978	228134479	A253.Rep0_peak_42369	40.5951
chr1	228200939	228201440	A253.Rep0_peak_42378	113.821
chr1	228307854	228308355	A253.Rep0_peak_42410	28.2948
chr1	228541307	228541808	A253.Rep0_peak_42473	31.4946
chr1	228674254	228674755	A253.Rep0_peak_42512	156.438
chr1	228966850	228967351	A253.Rep0_peak_42556	31.4946
chr1	229237217	229237718	A253.Rep0_peak_42616	46.8267
chr1	229297561	229298062	A253.Rep0_peak_42634	25.458
chr1	229361127	229361628	A253.Rep0_peak_42641	147.481
chr1	229367004	229367505	A253.Rep0_peak_42643	53.8744
chr1	229404083	229404584	A253.Rep0_peak_42652	43.521
chr1	229976847	229977348	A253.Rep0_peak_42752	18.1949
chr1	229980201	229980702	A253.Rep0_peak_42756	52.6295
chr1	230220427	230220928	A253.Rep0_peak_42815	19.8921
chr1	230222721	230223222	A253.Rep0_peak_42817	99.1499
chr1	230257974	230258475	A253.Rep0_peak_42829	61.4835
chr1	230428439	230428940	A253.Rep0_peak_42868	73.2772
chr1	230495767	230496268	A253.Rep0_peak_42879	18.1949
chr1	230544702	230545203	A253.Rep0_peak_42884	31.4946
chr1	231152706	231153207	A253.Rep0_peak_42979	50.9601
chr1	231307301	231307802	A253.Rep0_peak_42997	81.0201
chr1	231493645	231494146	A253.Rep0_peak_43040	18.1949
chr1	231517432	231517933	A253.Rep0_peak_43045	19.5931
chr1	232065033	232065534	A253.Rep0_peak_43125	61.4835
chr1	232070471	232070972	A253.Rep0_peak_43129	44.0177
chr1	232181209	232181710	A253.Rep0_peak_43159	65.1706
chr1	232266511	232267012	A253.Rep0_peak_43173	68.2796
chr1	232285641	232286142	A253.Rep0_peak_43179	18.1949
chr1	232410199	232410700	A253.Rep0_peak_43205	20.7554
chr1	232428658	232429159	A253.Rep0_peak_43209	28.0023
chr1	232454748	232455249	A253.Rep0_peak_43216	106.93
chr1	232551851	232552352	A253.Rep0_peak_43246	94.1287
chr1	232729660	232730161	A253.Rep0_peak_43277	85.8762
chr1	232912224	232912725	A253.Rep0_peak_43319	21.7529
chr1	233009002	233009503	A253.Rep0_peak_43332	41.2475
chr1	233088569	233089070	A253.Rep0_peak_43353	100.835
chr1	233161282	233161783	A253.Rep0_peak_43366	34.8589
chr1	233196255	233196756	A253.Rep0_peak_43371	17.3199
chr1	233743156	233743657	A253.Rep0_peak_43489	27.1406
chr1	233844057	233844558	A253.Rep0_peak_43515	37.3651
chr1	234134620	234135121	A253.Rep0_peak_43573	25.458
chr1	234136297	234136798	A253.Rep0_peak_43574	48.2454
chr1	234176358	234176859	A253.Rep0_peak_43584	26.8005
chr1	234270556	234271057	A253.Rep0_peak_43599	16.3589
chr1	234674751	234675252	A253.Rep0_peak_43676	44.1135
chr1	234700311	234700812	A253.Rep0_peak_43681	16.6791
chr1	234724998	234725499	A253.Rep0_peak_43693	28.8953
chr1	234754103	234754604	A253.Rep0_peak_43704	47.7866
chr1	234792746	234793247	A253.Rep0_peak_43713	47.7205
chr1	234835806	234836307	A253.Rep0_peak_43723	20.9502
chr1	234861989	234862490	A253.Rep0_peak_43734	31.5331
chr1	234882452	234882953	A253.Rep0_peak_43740	26.789
chr1	235109892	235110393	A253.Rep0_peak_43787	48.1474
chr1	235133903	235134404	A253.Rep0_peak_43791	50.9601
chr1	235247520	235248021	A253.Rep0_peak_43804	20.7554
chr1	235476480	235476981	A253.Rep0_peak_43837	25.5621
chr1	235776831	235777332	A253.Rep0_peak_43886	55.5916
chr1	236080820	236081321	A253.Rep0_peak_43935	42.8992
chr1	236083046	236083547	A253.Rep0_peak_43937	37.3651
chr1	236096282	236096783	A253.Rep0_peak_43941	23.2767
chr1	236124038	236124539	A253.Rep0_peak_43950	66.7214
chr1	236161424	236161925	A253.Rep0_peak_43960	28.0023
chr1	236173003	236173504	A253.Rep0_peak_43963	17.3199
chr1	236247046	236247547	A253.Rep0_peak_43983	74.5283
chr1	236467047	236467548	A253.Rep0_peak_44012	48.6421
chr1	236558088	236558589	A253.Rep0_peak_44020	29.2952
chr1	236558976	236559477	A253.Rep0_peak_44022	16.6791
chr1	236618453	236618954	A253.Rep0_peak_44030	69.7876
chr1	236629277	236629778	A253.Rep0_peak_44031	109.395
chr1	238225427	238225928	A253.Rep0_peak_44255	26.5316
chr1	238341099	238341600	A253.Rep0_peak_44268	21.7529
chr1	238419078	238419579	A253.Rep0_peak_44281	48.6421
chr1	239597378	239597879	A253.Rep0_peak_44430	24.7105
chr1	239977936	239978437	A253.Rep0_peak_44488	39.5831
chr1	240921542	240922043	A253.Rep0_peak_44620	82.6177
chr1	240939600	240940101	A253.Rep0_peak_44623	28.0023
chr1	241745938	241746439	A253.Rep0_peak_44727	31.9208
chr1	241851990	241852491	A253.Rep0_peak_44755	52.5553
chr1	241868094	241868595	A253.Rep0_peak_44760	28.0526
chr1	242589508	242590009	A253.Rep0_peak_44842	48.2454
chr1	243650738	243651239	A253.Rep0_peak_44934	28.3759
chr1	243893741	243894242	A253.Rep0_peak_44970	84.6761
chr1	244107725	244108226	A253.Rep0_peak_44997	17.3199
chr1	244262679	244263180	A253.Rep0_peak_45017	29.318
chr1	244402642	244403143	A253.Rep0_peak_45046	135.597
chr1	244535031	244535532	A253.Rep0_peak_45077	42.8992
chr1	244608066	244608567	A253.Rep0_peak_45088	28.0023
chr1	244898657	244899158	A253.Rep0_peak_45141	33.1903
chr1	244997980	244998481	A253.Rep0_peak_45151	21.9341
chr1	245134496	245134997	A253.Rep0_peak_45176	37.3198
chr1	245254361	245254862	A253.Rep0_peak_45195	72.0729
chr1	245475322	245475823	A253.Rep0_peak_45232	23.1284
chr1	245524232	245524733	A253.Rep0_peak_45246	21.1728
chr1	245768623	245769124	A253.Rep0_peak_45295	27.3439
chr1	246329677	246330178	A253.Rep0_peak_45385	26.723
chr1	246487919	246488420	A253.Rep0_peak_45407	21.9341
chr1	246588564	246589065	A253.Rep0_peak_45423	19.3635
chr1	246931591	246932092	A253.Rep0_peak_45486	22.337
chr10	384297	384798	A253.Rep0_peak_45751	35.8318
chr10	524472	524973	A253.Rep0_peak_45772	85.8762
chr10	566301	566802	A253.Rep0_peak_45791	76.7506
chr10	1100622	1101123	A253.Rep0_peak_45902	161.362
chr10	1105821	1106322	A253.Rep0_peak_45904	35.986
chr10	1315742	1316243	A253.Rep0_peak_45964	20.1384
chr10	1406565	1407066	A253.Rep0_peak_45984	19.9559
chr10	1408842	1409343	A253.Rep0_peak_45986	88.917
chr10	1578441	1578942	A253.Rep0_peak_46023	30.6016
chr10	1643040	1643541	A253.Rep0_peak_46037	71.9757
chr10	1660107	1660608	A253.Rep0_peak_46042	28.0023
chr10	1767071	1767572	A253.Rep0_peak_46071	70.2258
chr10	1797238	1797739	A253.Rep0_peak_46079	29.318
chr10	2159841	2160342	A253.Rep0_peak_46171	38.3896
chr10	2238409	2238910	A253.Rep0_peak_46183	22.9724
chr10	2304475	2304976	A253.Rep0_peak_46197	88.3759
chr10	2778603	2779104	A253.Rep0_peak_46277	95.4213
chr10	2808038	2808539	A253.Rep0_peak_46282	19.5931
chr10	2860592	2861093	A253.Rep0_peak_46288	30.6016
chr10	2986915	2987416	A253.Rep0_peak_46313	26.789
chr10	3149764	3150265	A253.Rep0_peak_46346	254.361
chr10	3818849	3819350	A253.Rep0_peak_46503	74.813
chr10	3832369	3832870	A253.Rep0_peak_46510	26.3482
chr10	4111450	4111951	A253.Rep0_peak_46572	44.1135
chr10	4116868	4117369	A253.Rep0_peak_46573	51.5703
chr10	4247145	4247646	A253.Rep0_peak_46601	24.2076
chr10	4271994	4272495	A253.Rep0_peak_46609	69.077
chr10	4292307	4292808	A253.Rep0_peak_46610	53.8744
chr10	4575721	4576222	A253.Rep0_peak_46663	38.2066
chr10	4693533	4694034	A253.Rep0_peak_46689	41.2475
chr10	4713506	4714007	A253.Rep0_peak_46695	40.0881
chr10	4714377	4714878	A253.Rep0_peak_46697	62.905
chr10	4775233	4775734	A253.Rep0_peak_46718	37.122
chr10	4844803	4845304	A253.Rep0_peak_46731	29.2952
chr10	4925400	4925901	A253.Rep0_peak_46749	38.5183
chr10	4951193	4951694	A253.Rep0_peak_46757	16.6791
chr10	4953212	4953713	A253.Rep0_peak_46758	31.8872
chr10	4958171	4958672	A253.Rep0_peak_46759	17.3199
chr10	4960395	4960896	A253.Rep0_peak_46760	36.0466
chr10	5509776	5510277	A253.Rep0_peak_46842	42.6276
chr10	5549060	5549561	A253.Rep0_peak_46863	18.4477
chr10	5580805	5581306	A253.Rep0_peak_46872	53.8744
chr10	5592986	5593487	A253.Rep0_peak_46881	69.3175
chr10	5593707	5594208	A253.Rep0_peak_46882	29.6241
chr10	5608491	5608992	A253.Rep0_peak_46891	33.2526
chr10	5614429	5614930	A253.Rep0_peak_46892	50.4658
chr10	5618656	5619157	A253.Rep0_peak_46894	85.5914
chr10	5638015	5638516	A253.Rep0_peak_46903	67.4567
chr10	5659984	5660485	A253.Rep0_peak_46912	64.184
chr10	5733623	5734124	A253.Rep0_peak_46934	88.3759
chr10	6064400	6064901	A253.Rep0_peak_47008	17.7767
chr10	6257768	6258269	A253.Rep0_peak_47063	24.2076
chr10	6261005	6261506	A253.Rep0_peak_47065	45.4926
chr10	6333101	6333602	A253.Rep0_peak_47084	16.2105
chr10	6533729	6534230	A253.Rep0_peak_47131	29.318
chr10	6570552	6571053	A253.Rep0_peak_47138	18.1949
chr10	6605587	6606088	A253.Rep0_peak_47143	24.3379
chr10	6742027	6742528	A253.Rep0_peak_47167	35.9524
chr10	6781694	6782195	A253.Rep0_peak_47182	42.7439
chr10	6836745	6837246	A253.Rep0_peak_47201	51.1098
chr10	6954193	6954694	A253.Rep0_peak_47216	20.2417
chr10	7299363	7299864	A253.Rep0_peak_47286	19.3635
chr10	7533133	7533634	A253.Rep0_peak_47328	28.0526
chr10	8266758	8267259	A253.Rep0_peak_47468	29.2952
chr10	8315748	8316249	A253.Rep0_peak_47478	18.1949
chr10	8477088	8477589	A253.Rep0_peak_47503	39.5831
chr10	8598240	8598741	A253.Rep0_peak_47523	17.0447
chr10	8636206	8636707	A253.Rep0_peak_47535	51.1005
chr10	8744781	8745282	A253.Rep0_peak_47556	24.2076
chr10	8806040	8806541	A253.Rep0_peak_47562	31.8872
chr10	8859242	8859743	A253.Rep0_peak_47569	44.3202
chr10	8871604	8872105	A253.Rep0_peak_47572	17.3199
chr10	9004173	9004674	A253.Rep0_peak_47589	18.4477
chr10	9017428	9017929	A253.Rep0_peak_47596	112.778
chr10	10362974	10363475	A253.Rep0_peak_47769	18.4477
chr10	10907797	10908298	A253.Rep0_peak_47846	17.3199
chr10	11799937	11800438	A253.Rep0_peak_47995	101.298
chr10	11880241	11880742	A253.Rep0_peak_48014	49.6731
chr10	11922825	11923326	A253.Rep0_peak_48024	34.3518
chr10	11926634	11927135	A253.Rep0_peak_48027	40.5819
chr10	12363567	12364068	A253.Rep0_peak_48094	19.5931
chr10	12628641	12629142	A253.Rep0_peak_48143	55.4718
chr10	12767423	12767924	A253.Rep0_peak_48182	51.3916
chr10	12891413	12891914	A253.Rep0_peak_48212	41.4885
chr10	12969830	12970331	A253.Rep0_peak_48223	65.1706
chr10	12976674	12977175	A253.Rep0_peak_48226	42.6276
chr10	13129808	13130309	A253.Rep0_peak_48247	61.2904
chr10	13702460	13702961	A253.Rep0_peak_48352	30.2247
chr10	13714791	13715292	A253.Rep0_peak_48355	18.1949
chr10	13732341	13732842	A253.Rep0_peak_48358	84.161
chr10	13800270	13800771	A253.Rep0_peak_48374	46.8267
chr10	13811996	13812497	A253.Rep0_peak_48375	52.5553
chr10	14010941	14011442	A253.Rep0_peak_48417	18.892
chr10	14401118	14401619	A253.Rep0_peak_48491	24.2076
chr10	14428029	14428530	A253.Rep0_peak_48496	20.7554
chr10	14612170	14612671	A253.Rep0_peak_48530	35.8318
chr10	14629489	14629990	A253.Rep0_peak_48535	18.4477
chr10	14690868	14691369	A253.Rep0_peak_48547	108.439
chr10	14728134	14728635	A253.Rep0_peak_48559	22.9724
chr10	15165832	15166333	A253.Rep0_peak_48616	27.6155
chr10	15214393	15214894	A253.Rep0_peak_48628	27.2359
chr10	15284286	15284787	A253.Rep0_peak_48641	31.9208
chr10	16402055	16402556	A253.Rep0_peak_48808	21.7529
chr10	17154515	17155016	A253.Rep0_peak_48922	28.0023
chr10	17307414	17307915	A253.Rep0_peak_48954	23.1284
chr10	17659257	17659758	A253.Rep0_peak_49015	17.3199
chr10	19453266	19453767	A253.Rep0_peak_49191	21.9341
chr10	20106556	20107057	A253.Rep0_peak_49275	22.107
chr10	20108230	20108731	A253.Rep0_peak_49276	51.5703
chr10	20122063	20122564	A253.Rep0_peak_49278	121.461
chr10	20208045	20208546	A253.Rep0_peak_49293	38.6944
chr10	21553262	21553763	A253.Rep0_peak_49496	24.1243
chr10	21584557	21585058	A253.Rep0_peak_49500	25.9187
chr10	21604201	21604702	A253.Rep0_peak_49506	84.8622
chr10	21625380	21625881	A253.Rep0_peak_49511	107.644
chr10	21644331	21644832	A253.Rep0_peak_49516	48.2454
chr10	21657824	21658325	A253.Rep0_peak_49519	41.2475
chr10	21709873	21710374	A253.Rep0_peak_49538	20.5497
chr10	21716639	21717140	A253.Rep0_peak_49539	20.1384
chr10	21889733	21890234	A253.Rep0_peak_49567	19.5931
chr10	21970037	21970538	A253.Rep0_peak_49576	53.0479
chr10	22016350	22016851	A253.Rep0_peak_49583	41.2475
chr10	22038289	22038790	A253.Rep0_peak_49589	16.3589
chr10	22266967	22267468	A253.Rep0_peak_49624	17.3199
chr10	23643635	23644136	A253.Rep0_peak_49841	30.9577
chr10	23673100	23673601	A253.Rep0_peak_49851	77.7777
chr10	23728146	23728647	A253.Rep0_peak_49867	19.3635
chr10	24544880	24545381	A253.Rep0_peak_49997	160.997
chr10	24613467	24613968	A253.Rep0_peak_50014	29.3641
chr10	24672080	24672581	A253.Rep0_peak_50027	114.397
chr10	24725990	24726491	A253.Rep0_peak_50040	34.2197
chr10	24753340	24753841	A253.Rep0_peak_50052	22.107
chr10	24754414	24754915	A253.Rep0_peak_50053	71.8941
chr10	24772436	24772937	A253.Rep0_peak_50057	51.7397
chr10	24777457	24777958	A253.Rep0_peak_50059	28.0023
chr10	25015513	25016014	A253.Rep0_peak_50100	47.7205
chr10	25045162	25045663	A253.Rep0_peak_50105	65.9321
chr10	25109419	25109920	A253.Rep0_peak_50115	45.4926
chr10	25173705	25174206	A253.Rep0_peak_50127	30.5963
chr10	25198539	25199040	A253.Rep0_peak_50135	28.0526
chr10	25270156	25270657	A253.Rep0_peak_50150	30.1885
chr10	25357095	25357596	A253.Rep0_peak_50167	59.9081
chr10	26540813	26541314	A253.Rep0_peak_50317	97.4705
chr10	27147462	27147963	A253.Rep0_peak_50410	18.1949
chr10	27158261	27158762	A253.Rep0_peak_50415	18.1949
chr10	27608913	27609414	A253.Rep0_peak_50461	19.3635
chr10	27763646	27764147	A253.Rep0_peak_50481	89.1593
chr10	27772144	27772645	A253.Rep0_peak_50483	28.0023
chr10	27789805	27790306	A253.Rep0_peak_50488	92.9686
chr10	27896473	27896974	A253.Rep0_peak_50503	21.7529
chr10	28154067	28154568	A253.Rep0_peak_50550	34.5053
chr10	28537055	28537556	A253.Rep0_peak_50614	33.1903
chr10	28848592	28849093	A253.Rep0_peak_50674	54.0093
chr10	29258700	29259201	A253.Rep0_peak_50745	31.9208
chr10	29260128	29260629	A253.Rep0_peak_50746	82.5875
chr10	29733030	29733531	A253.Rep0_peak_50832	33.2526
chr10	29767956	29768457	A253.Rep0_peak_50839	56.9425
chr10	29865367	29865868	A253.Rep0_peak_50858	54.5343
chr10	29896438	29896939	A253.Rep0_peak_50870	30.5963
chr10	29922986	29923487	A253.Rep0_peak_50877	30.6016
chr10	29924062	29924563	A253.Rep0_peak_50878	49.6731
chr10	30128681	30129182	A253.Rep0_peak_50920	88.3759
chr10	30240553	30241054	A253.Rep0_peak_50955	83.0785
chr10	30508883	30509384	A253.Rep0_peak_51012	31.8872
chr10	31268847	31269348	A253.Rep0_peak_51120	24.3379
chr10	31891299	31891800	A253.Rep0_peak_51207	19.0686
chr10	31892129	31892630	A253.Rep0_peak_51208	22.0048
chr10	32217510	32218011	A253.Rep0_peak_51253	17.3199
chr10	32359489	32359990	A253.Rep0_peak_51281	46.8811
chr10	32432101	32432602	A253.Rep0_peak_51289	27.1406
chr10	32604541	32605042	A253.Rep0_peak_51320	21.1164
chr10	33033153	33033654	A253.Rep0_peak_51397	22.107
chr10	33294913	33295414	A253.Rep0_peak_51457	19.1955
chr10	33299064	33299565	A253.Rep0_peak_51458	59.8544
chr10	33310905	33311406	A253.Rep0_peak_51461	46.5114
chr10	33389928	33390429	A253.Rep0_peak_51477	34.7647
chr10	33412245	33412746	A253.Rep0_peak_51486	26.1877
chr10	33415140	33415641	A253.Rep0_peak_51489	156.287
chr10	33632927	33633428	A253.Rep0_peak_51537	18.365
chr10	33993326	33993827	A253.Rep0_peak_51624	20.6491
chr10	34012003	34012504	A253.Rep0_peak_51628	18.1616
chr10	34178239	34178740	A253.Rep0_peak_51665	136.608
chr10	34186093	34186594	A253.Rep0_peak_51668	154.654
chr10	34186664	34187165	A253.Rep0_peak_51669	24.112
chr10	34216210	34216711	A253.Rep0_peak_51678	102.781
chr10	34228557	34229058	A253.Rep0_peak_51682	21.9233
chr10	34399157	34399658	A253.Rep0_peak_51728	96.4924
chr10	34515437	34515938	A253.Rep0_peak_51756	53.5226
chr10	34721501	34722002	A253.Rep0_peak_51799	20.3981
chr10	34762611	34763112	A253.Rep0_peak_51809	23.19
chr10	34780971	34781472	A253.Rep0_peak_51816	120.225
chr10	34953553	34954054	A253.Rep0_peak_51867	56.3846
chr10	35008203	35008704	A253.Rep0_peak_51884	88.1909
chr10	35008638	35009139	A253.Rep0_peak_51885	138.583
chr10	35046035	35046536	A253.Rep0_peak_51903	47.1626
chr10	35081343	35081844	A253.Rep0_peak_51915	24.542
chr10	35150370	35150871	A253.Rep0_peak_51929	25.1504
chr10	35166573	35167074	A253.Rep0_peak_51933	51.3737
chr10	35173412	35173913	A253.Rep0_peak_51936	44.6226
chr10	35194823	35195324	A253.Rep0_peak_51946	65.4979
chr10	35277598	35278099	A253.Rep0_peak_51967	109.826
chr10	35330424	35330925	A253.Rep0_peak_51978	19.1955
chr10	35737427	35737928	A253.Rep0_peak_52093	47.7205
chr10	36110086	36110587	A253.Rep0_peak_52208	41.4656
chr10	36176561	36177062	A253.Rep0_peak_52227	141.191
chr10	36191914	36192415	A253.Rep0_peak_52237	42.4777
chr10	36362697	36363198	A253.Rep0_peak_52280	51.2152
chr10	36525861	36526362	A253.Rep0_peak_52320	23.2247
chr10	36592751	36593252	A253.Rep0_peak_52336	26.1877
chr10	36741664	36742165	A253.Rep0_peak_52381	24.5451
chr10	37736676	37737177	A253.Rep0_peak_52597	31.5331
chr10	37778360	37778861	A253.Rep0_peak_52609	21.5842
chr10	38265514	38266015	A253.Rep0_peak_52742	88.3759
chr10	38296846	38297347	A253.Rep0_peak_52747	19.1732
chr10	43136223	43136724	A253.Rep0_peak_52866	79.3846
chr10	43947526	43948027	A253.Rep0_peak_52996	72.0729
chr10	46009736	46010237	A253.Rep0_peak_53247	44.1135
chr10	46049012	46049513	A253.Rep0_peak_53254	48.6421
chr10	48332650	48333151	A253.Rep0_peak_53323	65.7514
chr10	48342697	48343198	A253.Rep0_peak_53326	66.7214
chr10	48461369	48461870	A253.Rep0_peak_53357	17.283
chr10	49423488	49423989	A253.Rep0_peak_53409	35.9524
chr10	49622656	49623157	A253.Rep0_peak_53454	50.1016
chr10	49625333	49625834	A253.Rep0_peak_53455	39.4201
chr10	49674548	49675049	A253.Rep0_peak_53463	65.9321
chr10	49679348	49679849	A253.Rep0_peak_53465	42.7439
chr10	50515968	50516469	A253.Rep0_peak_53619	32.6323
chr10	50626977	50627478	A253.Rep0_peak_53647	20.2417
chr10	50809913	50810414	A253.Rep0_peak_53675	18.1949
chr10	50864860	50865361	A253.Rep0_peak_53691	28.0023
chr10	52077598	52078099	A253.Rep0_peak_53757	26.8005
chr10	52085132	52085633	A253.Rep0_peak_53762	83.3574
chr10	52381593	52382094	A253.Rep0_peak_53812	49.6731
chr10	53592706	53593207	A253.Rep0_peak_53940	38.2066
chr10	53894857	53895358	A253.Rep0_peak_53978	21.9341
chr10	53988261	53988762	A253.Rep0_peak_53993	18.1949
chr10	54203136	54203637	A253.Rep0_peak_54036	119.715
chr10	54501609	54502110	A253.Rep0_peak_54087	21.5842
chr10	54624156	54624657	A253.Rep0_peak_54104	63.6274
chr10	55663410	55663911	A253.Rep0_peak_54242	23.1284
chr10	56868363	56868864	A253.Rep0_peak_54365	17.3199
chr10	56955997	56956498	A253.Rep0_peak_54384	16.2105
chr10	57022957	57023458	A253.Rep0_peak_54394	18.1949
chr10	59383767	59384268	A253.Rep0_peak_54640	41.4885
chr10	59578309	59578810	A253.Rep0_peak_54671	17.3199
chr10	60016448	60016949	A253.Rep0_peak_54746	48.6421
chr10	60144963	60145464	A253.Rep0_peak_54767	41.2389
chr10	60198729	60199230	A253.Rep0_peak_54775	33.2526
chr10	60616185	60616686	A253.Rep0_peak_54839	49.6852
chr10	60841985	60842486	A253.Rep0_peak_54873	52.5553
chr10	61062790	61063291	A253.Rep0_peak_54903	19.3635
chr10	61096907	61097408	A253.Rep0_peak_54911	105.922
chr10	61596873	61597374	A253.Rep0_peak_54977	21.7529
chr10	61725154	61725655	A253.Rep0_peak_55003	35.8318
chr10	61882914	61883415	A253.Rep0_peak_55033	48.2787
chr10	62030203	62030704	A253.Rep0_peak_55064	45.7512
chr10	62247807	62248308	A253.Rep0_peak_55104	62.0918
chr10	62254541	62255042	A253.Rep0_peak_55108	20.5497
chr10	62302446	62302947	A253.Rep0_peak_55117	49.6731
chr10	62520405	62520906	A253.Rep0_peak_55157	86.9812
chr10	62527080	62527581	A253.Rep0_peak_55161	31.9208
chr10	62734185	62734686	A253.Rep0_peak_55207	50.1016
chr10	63514269	63514770	A253.Rep0_peak_55341	38.6985
chr10	63662550	63663051	A253.Rep0_peak_55373	45.3099
chr10	63779140	63779641	A253.Rep0_peak_55404	49.5046
chr10	63785178	63785679	A253.Rep0_peak_55408	31.9208
chr10	63787769	63788270	A253.Rep0_peak_55410	40.0881
chr10	64096107	64096608	A253.Rep0_peak_55467	23.1284
chr10	64141367	64141868	A253.Rep0_peak_55480	19.0686
chr10	64693840	64694341	A253.Rep0_peak_55578	80.9979
chr10	65433027	65433528	A253.Rep0_peak_55685	30.1885
chr10	69984507	69985008	A253.Rep0_peak_56129	17.0447
chr10	70556412	70556913	A253.Rep0_peak_56208	17.705
chr10	70627841	70628342	A253.Rep0_peak_56221	34.5966
chr10	70854957	70855458	A253.Rep0_peak_56256	19.3635
chr10	71097419	71097920	A253.Rep0_peak_56295	82.1093
chr10	71100452	71100953	A253.Rep0_peak_56298	61.4027
chr10	71145067	71145568	A253.Rep0_peak_56312	135.316
chr10	71400007	71400508	A253.Rep0_peak_56374	28.0023
chr10	71444333	71444834	A253.Rep0_peak_56387	19.3635
chr10	71490075	71490576	A253.Rep0_peak_56394	18.7672
chr10	71906475	71906976	A253.Rep0_peak_56498	259.407
chr10	72015560	72016061	A253.Rep0_peak_56525	17.9131
chr10	72202032	72202533	A253.Rep0_peak_56572	24.4339
chr10	72363913	72364414	A253.Rep0_peak_56604	18.1949
chr10	72745438	72745939	A253.Rep0_peak_56686	79.0586
chr10	72835098	72835599	A253.Rep0_peak_56712	107.749
chr10	72859529	72860030	A253.Rep0_peak_56717	22.7273
chr10	72977094	72977595	A253.Rep0_peak_56747	34.1533
chr10	73006498	73006999	A253.Rep0_peak_56758	97.7049
chr10	73060653	73061154	A253.Rep0_peak_56771	127.379
chr10	73092880	73093381	A253.Rep0_peak_56784	152.843
chr10	73298536	73299037	A253.Rep0_peak_56829	21.7529
chr10	73444855	73445356	A253.Rep0_peak_56868	23.2767
chr10	73465345	73465846	A253.Rep0_peak_56873	67.1636
chr10	73483573	73484074	A253.Rep0_peak_56882	20.1384
chr10	73499696	73500197	A253.Rep0_peak_56886	26.2241
chr10	73502520	73503021	A253.Rep0_peak_56888	18.7661
chr10	73507162	73507663	A253.Rep0_peak_56894	36.9645
chr10	73533507	73534008	A253.Rep0_peak_56903	19.5931
chr10	73627823	73628324	A253.Rep0_peak_56931	21.9341
chr10	73632232	73632733	A253.Rep0_peak_56932	56.3846
chr10	73648679	73649180	A253.Rep0_peak_56938	67.1836
chr10	73678949	73679450	A253.Rep0_peak_56944	31.9208
chr10	73682461	73682962	A253.Rep0_peak_56947	42.8992
chr10	73710368	73710869	A253.Rep0_peak_56956	21.7529
chr10	73714949	73715450	A253.Rep0_peak_56958	21.7529
chr10	73759379	73759880	A253.Rep0_peak_56968	17.0447
chr10	73768210	73768711	A253.Rep0_peak_56971	121.228
chr10	73769670	73770171	A253.Rep0_peak_56973	16.6791
chr10	74057854	74058355	A253.Rep0_peak_57057	44.3202
chr10	74074673	74075174	A253.Rep0_peak_57062	78.323
chr10	74081752	74082253	A253.Rep0_peak_57068	35.8318
chr10	74082212	74082713	A253.Rep0_peak_57069	77.3586
chr10	74091578	74092079	A253.Rep0_peak_57075	157.623
chr10	74427000	74427501	A253.Rep0_peak_57132	48.6421
chr10	74648985	74649486	A253.Rep0_peak_57168	64.4149
chr10	74740036	74740537	A253.Rep0_peak_57184	28.2948
chr10	75184171	75184672	A253.Rep0_peak_57257	44.2326
chr10	75587555	75588056	A253.Rep0_peak_57320	25.5621
chr10	75647415	75647916	A253.Rep0_peak_57336	87.8887
chr10	75648615	75649116	A253.Rep0_peak_57337	136.864
chr10	75679731	75680232	A253.Rep0_peak_57344	60.5641
chr10	75859553	75860054	A253.Rep0_peak_57379	19.5931
chr10	75949753	75950254	A253.Rep0_peak_57396	21.9341
chr10	75953018	75953519	A253.Rep0_peak_57397	42.6276
chr10	76248623	76249124	A253.Rep0_peak_57444	22.107
chr10	76612177	76612678	A253.Rep0_peak_57506	21.1164
chr10	76631263	76631764	A253.Rep0_peak_57512	18.1949
chr10	76839482	76839983	A253.Rep0_peak_57543	20.7554
chr10	76863664	76864165	A253.Rep0_peak_57554	33.7409
chr10	76906482	76906983	A253.Rep0_peak_57567	28.0023
chr10	76964792	76965293	A253.Rep0_peak_57580	44.0177
chr10	76967977	76968478	A253.Rep0_peak_57581	30.2247
chr10	77012993	77013494	A253.Rep0_peak_57591	48.6421
chr10	77054574	77055075	A253.Rep0_peak_57600	45.4926
chr10	77156947	77157448	A253.Rep0_peak_57631	34.5966
chr10	77170167	77170668	A253.Rep0_peak_57639	26.2241
chr10	77184975	77185476	A253.Rep0_peak_57643	19.5931
chr10	77189699	77190200	A253.Rep0_peak_57647	65.1706
chr10	77875295	77875796	A253.Rep0_peak_57771	32.6323
chr10	77885606	77886107	A253.Rep0_peak_57775	34.2262
chr10	77938291	77938792	A253.Rep0_peak_57782	17.8085
chr10	78017440	78017941	A253.Rep0_peak_57798	54.0093
chr10	78343273	78343774	A253.Rep0_peak_57855	22.9724
chr10	78732045	78732546	A253.Rep0_peak_57911	32.8132
chr10	78766738	78767239	A253.Rep0_peak_57926	52.5553
chr10	79165678	79166179	A253.Rep0_peak_58017	27.9862
chr10	79174992	79175493	A253.Rep0_peak_58023	34.5053
chr10	79291779	79292280	A253.Rep0_peak_58055	42.8992
chr10	79579973	79580474	A253.Rep0_peak_58110	56.9425
chr10	79655773	79656274	A253.Rep0_peak_58137	68.2796
chr10	79658224	79658725	A253.Rep0_peak_58138	170.044
chr10	79691699	79692200	A253.Rep0_peak_58153	38.5183
chr10	79700392	79700893	A253.Rep0_peak_58156	20.5497
chr10	79793850	79794351	A253.Rep0_peak_58179	17.283
chr10	79941406	79941907	A253.Rep0_peak_58203	39.3127
chr10	80679743	80680244	A253.Rep0_peak_58384	125.723
chr10	80710646	80711147	A253.Rep0_peak_58393	83.6435
chr10	80778312	80778813	A253.Rep0_peak_58404	139.176
chr10	80859632	80860133	A253.Rep0_peak_58436	56.9425
chr10	80941347	80941848	A253.Rep0_peak_58466	70.2258
chr10	80955033	80955534	A253.Rep0_peak_58474	26.789
chr10	80988960	80989461	A253.Rep0_peak_58478	21.9341
chr10	80997420	80997921	A253.Rep0_peak_58480	56.9425
chr10	81045970	81046471	A253.Rep0_peak_58494	68.5771
chr10	81081596	81082097	A253.Rep0_peak_58505	17.8979
chr10	81709252	81709753	A253.Rep0_peak_58567	20.5497
chr10	81841654	81842155	A253.Rep0_peak_58585	30.6016
chr10	81860975	81861476	A253.Rep0_peak_58588	21.7529
chr10	81914641	81915142	A253.Rep0_peak_58597	16.776
chr10	81924859	81925360	A253.Rep0_peak_58602	23.1284
chr10	82171425	82171926	A253.Rep0_peak_58649	62.9072
chr10	82189361	82189862	A253.Rep0_peak_58657	67.4567
chr10	82212759	82213260	A253.Rep0_peak_58661	60.3585
chr10	82230729	82231230	A253.Rep0_peak_58668	94.5618
chr10	82233437	82233938	A253.Rep0_peak_58669	33.1161
chr10	82248207	82248708	A253.Rep0_peak_58673	17.5393
chr10	82378752	82379253	A253.Rep0_peak_58705	47.072
chr10	82756247	82756748	A253.Rep0_peak_58755	21.7529
chr10	85743329	85743830	A253.Rep0_peak_59051	33.7409
chr10	85938821	85939322	A253.Rep0_peak_59078	45.3099
chr10	86157568	86158069	A253.Rep0_peak_59115	24.2076
chr10	86284768	86285269	A253.Rep0_peak_59135	16.2105
chr10	87287738	87288239	A253.Rep0_peak_59263	38.6584
chr10	87307830	87308331	A253.Rep0_peak_59268	62.7187
chr10	87755563	87756064	A253.Rep0_peak_59347	21.7529
chr10	87802971	87803472	A253.Rep0_peak_59363	39.8777
chr10	87953978	87954479	A253.Rep0_peak_59398	17.283
chr10	88718573	88719074	A253.Rep0_peak_59546	150.158
chr10	88728063	88728564	A253.Rep0_peak_59550	221.743
chr10	88854690	88855191	A253.Rep0_peak_59567	22.9724
chr10	89402649	89403150	A253.Rep0_peak_59595	19.5931
chr10	89602777	89603278	A253.Rep0_peak_59624	41.4885
chr10	89848138	89848639	A253.Rep0_peak_59660	26.723
chr10	89855055	89855556	A253.Rep0_peak_59663	38.5183
chr10	89957742	89958243	A253.Rep0_peak_59680	41.7519
chr10	90238074	90238575	A253.Rep0_peak_59722	62.0918
chr10	90417412	90417913	A253.Rep0_peak_59748	20.5497
chr10	90564018	90564519	A253.Rep0_peak_59769	28.0023
chr10	90580662	90581163	A253.Rep0_peak_59772	37.3651
chr10	90611416	90611917	A253.Rep0_peak_59775	56.9425
chr10	90750797	90751298	A253.Rep0_peak_59796	41.2475
chr10	91292235	91292736	A253.Rep0_peak_59878	65.1706
chr10	91404790	91405291	A253.Rep0_peak_59905	372.097
chr10	91766865	91767366	A253.Rep0_peak_59964	25.5621
chr10	91811180	91811681	A253.Rep0_peak_59972	30.4437
chr10	92180393	92180894	A253.Rep0_peak_60037	61.4027
chr10	92244078	92244579	A253.Rep0_peak_60044	90.8099
chr10	92576896	92577397	A253.Rep0_peak_60091	33.4426
chr10	92578453	92578954	A253.Rep0_peak_60092	23.1284
chr10	92594023	92594524	A253.Rep0_peak_60095	65.9321
chr10	92631528	92632029	A253.Rep0_peak_60104	42.93
chr10	92671907	92672408	A253.Rep0_peak_60109	33.1825
chr10	93110908	93111409	A253.Rep0_peak_60197	49.6731
chr10	93412066	93412567	A253.Rep0_peak_60248	95.7968
chr10	93412888	93413389	A253.Rep0_peak_60249	18.1949
chr10	93450973	93451474	A253.Rep0_peak_60263	34.1441
chr10	93539022	93539523	A253.Rep0_peak_60280	16.776
chr10	93557823	93558324	A253.Rep0_peak_60285	17.7767
chr10	93960292	93960793	A253.Rep0_peak_60352	126.4
chr10	94089761	94090262	A253.Rep0_peak_60373	88.3759
chr10	94794326	94794827	A253.Rep0_peak_60478	25.458
chr10	94897832	94898333	A253.Rep0_peak_60500	132.547
chr10	95172976	95173477	A253.Rep0_peak_60557	38.3503
chr10	95205234	95205735	A253.Rep0_peak_60565	95.7968
chr10	95225795	95226296	A253.Rep0_peak_60569	62.7741
chr10	96122530	96123031	A253.Rep0_peak_60722	46.8811
chr10	96161900	96162401	A253.Rep0_peak_60728	26.723
chr10	96386306	96386807	A253.Rep0_peak_60751	36.841
chr10	97007537	97008038	A253.Rep0_peak_60855	163.083
chr10	97026484	97026985	A253.Rep0_peak_60863	26.3482
chr10	97033242	97033743	A253.Rep0_peak_60868	19.3898
chr10	97040896	97041397	A253.Rep0_peak_60874	48.2075
chr10	97054749	97055250	A253.Rep0_peak_60881	28.2014
chr10	97078754	97079255	A253.Rep0_peak_60883	20.7921
chr10	97110500	97111001	A253.Rep0_peak_60892	86.1852
chr10	97118215	97118716	A253.Rep0_peak_60895	59.5429
chr10	97189291	97189792	A253.Rep0_peak_60912	35.7427
chr10	97312431	97312932	A253.Rep0_peak_60940	30.1885
chr10	98040526	98041027	A253.Rep0_peak_61120	26.6699
chr10	98261832	98262333	A253.Rep0_peak_61176	34.1533
chr10	98265112	98265613	A253.Rep0_peak_61178	190.864
chr10	98602771	98603272	A253.Rep0_peak_61253	35.4037
chr10	98606069	98606570	A253.Rep0_peak_61255	29.3641
chr10	98616126	98616627	A253.Rep0_peak_61261	51.1098
chr10	98829562	98830063	A253.Rep0_peak_61316	34.2197
chr10	99172594	99173095	A253.Rep0_peak_61410	67.9971
chr10	99309680	99310181	A253.Rep0_peak_61450	112.188
chr10	99331402	99331903	A253.Rep0_peak_61456	36.9645
chr10	99343708	99344209	A253.Rep0_peak_61461	26.1108
chr10	99411430	99411931	A253.Rep0_peak_61482	80.581
chr10	99449848	99450349	A253.Rep0_peak_61494	86.1749
chr10	99461365	99461866	A253.Rep0_peak_61500	102.512
chr10	99474408	99474909	A253.Rep0_peak_61507	27.2768
chr10	100056265	100056766	A253.Rep0_peak_61666	76.0322
chr10	100078599	100079100	A253.Rep0_peak_61673	17.1763
chr10	100314646	100315147	A253.Rep0_peak_61731	39.5831
chr10	100768772	100769273	A253.Rep0_peak_61822	25.5621
chr10	101215943	101216444	A253.Rep0_peak_61920	35.986
chr10	101381167	101381668	A253.Rep0_peak_61969	153.923
chr10	101414401	101414902	A253.Rep0_peak_61977	38.3771
chr10	101416311	101416812	A253.Rep0_peak_61978	87.2152
chr10	101445218	101445719	A253.Rep0_peak_61989	31.4454
chr10	101519965	101520466	A253.Rep0_peak_62006	120.043
chr10	101744078	101744579	A253.Rep0_peak_62056	41.2475
chr10	101803059	101803560	A253.Rep0_peak_62068	92.1657
chr10	101916849	101917350	A253.Rep0_peak_62101	85.8762
chr10	102045654	102046155	A253.Rep0_peak_62126	78.7177
chr10	102132796	102133297	A253.Rep0_peak_62154	18.365
chr10	102416107	102416608	A253.Rep0_peak_62215	80.9017
chr10	102420705	102421206	A253.Rep0_peak_62219	18.2213
chr10	102490690	102491191	A253.Rep0_peak_62244	26.2241
chr10	102645711	102646212	A253.Rep0_peak_62283	65.3736
chr10	102758076	102758577	A253.Rep0_peak_62317	85.2988
chr10	102859593	102860094	A253.Rep0_peak_62343	42.93
chr10	102981257	102981758	A253.Rep0_peak_62386	64.6247
chr10	103067767	103068268	A253.Rep0_peak_62404	27.2013
chr10	103113296	103113797	A253.Rep0_peak_62424	18.1616
chr10	103317907	103318408	A253.Rep0_peak_62466	50.1607
chr10	103590501	103591002	A253.Rep0_peak_62524	22.7273
chr10	103649895	103650396	A253.Rep0_peak_62541	32.8967
chr10	103663353	103663854	A253.Rep0_peak_62545	19.4089
chr10	103824713	103825214	A253.Rep0_peak_62583	38.5183
chr10	103872817	103873318	A253.Rep0_peak_62600	85.1836
chr10	104043247	104043748	A253.Rep0_peak_62646	29.4395
chr10	104253456	104253957	A253.Rep0_peak_62702	19.2156
chr10	104262461	104262962	A253.Rep0_peak_62704	33.6489
chr10	104315541	104316042	A253.Rep0_peak_62717	46.2516
chr10	104402275	104402776	A253.Rep0_peak_62742	122.967
chr10	104433786	104434287	A253.Rep0_peak_62760	36.3037
chr10	104434753	104435254	A253.Rep0_peak_62761	35.6526
chr10	104529501	104530002	A253.Rep0_peak_62798	157.792
chr10	104615676	104616177	A253.Rep0_peak_62821	16.3589
chr10	104801950	104802451	A253.Rep0_peak_62869	89.8379
chr10	104874598	104875099	A253.Rep0_peak_62888	82.8266
chr10	105231961	105232462	A253.Rep0_peak_62985	50.9388
chr10	105329783	105330284	A253.Rep0_peak_63025	30.9933
chr10	105435750	105436251	A253.Rep0_peak_63058	145.975
chr10	105477285	105477786	A253.Rep0_peak_63070	55.3379
chr10	105503625	105504126	A253.Rep0_peak_63079	36.5605
chr10	105517349	105517850	A253.Rep0_peak_63085	128.322
chr10	105531371	105531872	A253.Rep0_peak_63090	90.7544
chr10	105540313	105540814	A253.Rep0_peak_63092	90.616
chr10	105631916	105632417	A253.Rep0_peak_63118	157.071
chr10	105639073	105639574	A253.Rep0_peak_63122	18.7661
chr10	105641344	105641845	A253.Rep0_peak_63124	86.3749
chr10	105642309	105642810	A253.Rep0_peak_63125	67.2798
chr10	105659993	105660494	A253.Rep0_peak_63131	52.4123
chr10	105701547	105702048	A253.Rep0_peak_63140	78.7395
chr10	105704963	105705464	A253.Rep0_peak_63142	17.6573
chr10	105718624	105719125	A253.Rep0_peak_63144	16.6984
chr10	105842796	105843297	A253.Rep0_peak_63164	46.3596
chr10	105845449	105845950	A253.Rep0_peak_63165	43.0546
chr10	106019438	106019939	A253.Rep0_peak_63225	31.0659
chr10	106089096	106089597	A253.Rep0_peak_63243	80.6048
chr10	106184373	106184874	A253.Rep0_peak_63270	20.8637
chr10	106568944	106569445	A253.Rep0_peak_63373	184.327
chr10	107711860	107712361	A253.Rep0_peak_63644	18.1827
chr10	108199080	108199581	A253.Rep0_peak_63762	24.2076
chr10	111654219	111654720	A253.Rep0_peak_64542	66.5251
chr10	111949901	111950402	A253.Rep0_peak_64620	42.4777
chr10	111968896	111969397	A253.Rep0_peak_64626	19.0175
chr10	111976925	111977426	A253.Rep0_peak_64629	49.3506
chr10	112113474	112113975	A253.Rep0_peak_64662	39.0133
chr10	112158229	112158730	A253.Rep0_peak_64674	130.742
chr10	112233667	112234168	A253.Rep0_peak_64694	19.8076
chr10	112392455	112392956	A253.Rep0_peak_64746	30.7488
chr10	112545832	112546333	A253.Rep0_peak_64781	49.7792
chr10	112594515	112595016	A253.Rep0_peak_64796	36.9645
chr10	112621869	112622370	A253.Rep0_peak_64808	126.839
chr10	114326251	114326752	A253.Rep0_peak_65214	24.2611
chr10	114344714	114345215	A253.Rep0_peak_65223	57.5309
chr10	114751559	114752060	A253.Rep0_peak_65332	23.0593
chr10	114807818	114808319	A253.Rep0_peak_65350	38.5341
chr10	114827252	114827753	A253.Rep0_peak_65354	91.329
chr10	114859005	114859506	A253.Rep0_peak_65369	185.498
chr10	115311678	115312179	A253.Rep0_peak_65485	31.5331
chr10	115680678	115681179	A253.Rep0_peak_65573	98.0973
chr10	115716575	115717076	A253.Rep0_peak_65581	59.5429
chr10	115723556	115724057	A253.Rep0_peak_65584	22.9422
chr10	115784456	115784957	A253.Rep0_peak_65596	24.4339
chr10	115820940	115821441	A253.Rep0_peak_65609	85.5155
chr10	115828020	115828521	A253.Rep0_peak_65611	86.9938
chr10	116005080	116005581	A253.Rep0_peak_65654	233.435
chr10	116080291	116080792	A253.Rep0_peak_65678	67.4297
chr10	116091962	116092463	A253.Rep0_peak_65680	21.8336
chr10	116096554	116097055	A253.Rep0_peak_65683	51.8176
chr10	116127173	116127674	A253.Rep0_peak_65690	21.5179
chr10	116259594	116260095	A253.Rep0_peak_65726	40.4769
chr10	116285195	116285696	A253.Rep0_peak_65736	24.5451
chr10	116335806	116336307	A253.Rep0_peak_65749	29.1959
chr10	116391008	116391509	A253.Rep0_peak_65764	25.1504
chr10	116539342	116539843	A253.Rep0_peak_65810	22.9724
chr10	118507490	118507991	A253.Rep0_peak_66253	29.3641
chr10	118647992	118648493	A253.Rep0_peak_66294	24.1153
chr10	118894088	118894589	A253.Rep0_peak_66350	60.6885
chr10	118976292	118976793	A253.Rep0_peak_66377	98.0717
chr10	119813811	119814312	A253.Rep0_peak_66612	19.5931
chr10	120009913	120010414	A253.Rep0_peak_66656	28.3314
chr10	120049950	120050451	A253.Rep0_peak_66667	22.196
chr10	120283225	120283726	A253.Rep0_peak_66719	18.7661
chr10	120605231	120605732	A253.Rep0_peak_66806	37.2351
chr10	120609693	120610194	A253.Rep0_peak_66808	19.2156
chr10	120630108	120630609	A253.Rep0_peak_66814	17.7133
chr10	120630844	120631345	A253.Rep0_peak_66815	45.4926
chr10	120763086	120763587	A253.Rep0_peak_66846	17.9048
chr10	120846747	120847248	A253.Rep0_peak_66872	17.283
chr10	120860124	120860625	A253.Rep0_peak_66876	25.3802
chr10	120957446	120957947	A253.Rep0_peak_66902	48.6451
chr10	120997081	120997582	A253.Rep0_peak_66912	28.8719
chr10	121004727	121005228	A253.Rep0_peak_66918	86.6232
chr10	121007038	121007539	A253.Rep0_peak_66920	34.9247
chr10	121026202	121026703	A253.Rep0_peak_66927	39.805
chr10	121076377	121076878	A253.Rep0_peak_66946	50.0946
chr10	121084554	121085055	A253.Rep0_peak_66948	82.294
chr10	121309100	121309601	A253.Rep0_peak_67023	33.4426
chr10	121413960	121414461	A253.Rep0_peak_67052	42.93
chr10	121440139	121440640	A253.Rep0_peak_67061	143.957
chr10	121441842	121442343	A253.Rep0_peak_67062	68.4596
chr10	121807830	121808331	A253.Rep0_peak_67149	55.3972
chr10	121965079	121965580	A253.Rep0_peak_67187	79.2624
chr10	122705247	122705748	A253.Rep0_peak_67358	55.7344
chr10	122725172	122725673	A253.Rep0_peak_67367	146.415
chr10	122838162	122838663	A253.Rep0_peak_67402	45.7051
chr10	122867512	122868013	A253.Rep0_peak_67409	20.1384
chr10	122919243	122919744	A253.Rep0_peak_67422	69.3175
chr10	122938479	122938980	A253.Rep0_peak_67429	40.0341
chr10	123022843	123023344	A253.Rep0_peak_67454	68.5802
chr10	123047520	123048021	A253.Rep0_peak_67461	52.1196
chr10	123062182	123062683	A253.Rep0_peak_67465	16.5456
chr10	123067583	123068084	A253.Rep0_peak_67467	21.6499
chr10	123072521	123073022	A253.Rep0_peak_67472	59.3892
chr10	123081578	123082079	A253.Rep0_peak_67474	18.4023
chr10	123092275	123092776	A253.Rep0_peak_67479	40.6872
chr10	123188333	123188834	A253.Rep0_peak_67502	19.1732
chr10	123255690	123256191	A253.Rep0_peak_67519	83.6435
chr10	123313201	123313702	A253.Rep0_peak_67530	18.757
chr10	123333959	123334460	A253.Rep0_peak_67538	84.8605
chr10	123337023	123337524	A253.Rep0_peak_67539	85.5914
chr10	123339097	123339598	A253.Rep0_peak_67540	20.9502
chr10	123356541	123357042	A253.Rep0_peak_67543	135.316
chr10	123370402	123370903	A253.Rep0_peak_67547	45.2093
chr10	123384234	123384735	A253.Rep0_peak_67552	50.1607
chr10	123387315	123387816	A253.Rep0_peak_67553	77.159
chr10	123454359	123454860	A253.Rep0_peak_67572	106.2
chr10	123540612	123541113	A253.Rep0_peak_67600	25.1504
chr10	123754427	123754928	A253.Rep0_peak_67644	44.5427
chr10	123844755	123845256	A253.Rep0_peak_67679	210.556
chr10	123849116	123849617	A253.Rep0_peak_67681	24.1243
chr10	124053339	124053840	A253.Rep0_peak_67720	116.874
chr10	124068332	124068833	A253.Rep0_peak_67726	71.5197
chr10	124082693	124083194	A253.Rep0_peak_67732	79.6392
chr10	124123681	124124182	A253.Rep0_peak_67742	37.2388
chr10	124235693	124236194	A253.Rep0_peak_67776	125.26
chr10	124250948	124251449	A253.Rep0_peak_67787	24.1243
chr10	124505902	124506403	A253.Rep0_peak_67849	38.1959
chr10	124776921	124777422	A253.Rep0_peak_67911	17.0331
chr10	125330807	125331308	A253.Rep0_peak_68042	17.7133
chr10	125780902	125781403	A253.Rep0_peak_68143	63.8643
chr10	125802592	125803093	A253.Rep0_peak_68146	28.2948
chr10	125828822	125829323	A253.Rep0_peak_68162	53.2072
chr10	125852474	125852975	A253.Rep0_peak_68168	18.365
chr10	126027671	126028172	A253.Rep0_peak_68204	25.6034
chr10	126029468	126029969	A253.Rep0_peak_68206	88.3759
chr10	126054875	126055376	A253.Rep0_peak_68213	87.369
chr10	126124859	126125360	A253.Rep0_peak_68240	22.107
chr10	126213332	126213833	A253.Rep0_peak_68259	50.1607
chr10	126267416	126267917	A253.Rep0_peak_68279	105.476
chr10	126307694	126308195	A253.Rep0_peak_68291	169.789
chr10	126337263	126337764	A253.Rep0_peak_68300	117.224
chr10	126343181	126343682	A253.Rep0_peak_68302	89.7755
chr10	126776064	126776565	A253.Rep0_peak_68414	130.897
chr10	126812340	126812841	A253.Rep0_peak_68424	27.2446
chr10	126906341	126906842	A253.Rep0_peak_68451	28.3759
chr10	126985107	126985608	A253.Rep0_peak_68475	19.5931
chr10	126989476	126989977	A253.Rep0_peak_68478	35.8318
chr10	127141561	127142062	A253.Rep0_peak_68517	24.2416
chr10	127376020	127376521	A253.Rep0_peak_68571	19.8308
chr10	127656075	127656576	A253.Rep0_peak_68637	40.6872
chr10	127754138	127754639	A253.Rep0_peak_68661	35.6108
chr10	127931309	127931810	A253.Rep0_peak_68701	19.0186
chr10	128077225	128077726	A253.Rep0_peak_68732	38.3896
chr10	128144546	128145047	A253.Rep0_peak_68748	36.6989
chr10	128570633	128571134	A253.Rep0_peak_68844	19.5931
chr10	128598775	128599276	A253.Rep0_peak_68855	43.2417
chr10	128613471	128613972	A253.Rep0_peak_68861	16.3589
chr10	128614032	128614533	A253.Rep0_peak_68862	22.107
chr10	128801296	128801797	A253.Rep0_peak_68873	47.2178
chr10	128810841	128811342	A253.Rep0_peak_68876	48.9369
chr10	128831800	128832301	A253.Rep0_peak_68885	25.9187
chr10	128842412	128842913	A253.Rep0_peak_68889	129.225
chr10	129014939	129015440	A253.Rep0_peak_68926	28.1635
chr10	129536712	129537213	A253.Rep0_peak_69051	114.883
chr10	129669985	129670486	A253.Rep0_peak_69089	18.4477
chr10	129737998	129738499	A253.Rep0_peak_69105	53.9372
chr10	129845524	129846025	A253.Rep0_peak_69143	19.3083
chr10	129862001	129862502	A253.Rep0_peak_69150	189.226
chr10	131936732	131937233	A253.Rep0_peak_69688	31.5331
chr10	131988497	131988998	A253.Rep0_peak_69698	28.2538
chr10	133873608	133874109	A253.Rep0_peak_70202	29.1109
chr10	134237732	134238233	A253.Rep0_peak_70335	130.846
chr10	134261240	134261741	A253.Rep0_peak_70339	59.0732
chr10	134323362	134323863	A253.Rep0_peak_70358	24.1221
chr10	134384608	134385109	A253.Rep0_peak_70381	29.3641
chr10	134437773	134438274	A253.Rep0_peak_70401	17.5239
chr10	134481109	134481610	A253.Rep0_peak_70413	50.0179
chr10	134498951	134499452	A253.Rep0_peak_70421	17.5393
chr10	134676887	134677388	A253.Rep0_peak_70476	69.7614
chr10	134678222	134678723	A253.Rep0_peak_70477	16.7554
chr10	134913773	134914274	A253.Rep0_peak_70550	44.1135
chr11	283739	284240	A253.Rep0_peak_70728	41.2475
chr11	350652	351153	A253.Rep0_peak_70742	57.7099
chr11	393111	393612	A253.Rep0_peak_70765	71.5397
chr11	439818	440319	A253.Rep0_peak_70775	16.2849
chr11	446852	447353	A253.Rep0_peak_70777	56.3846
chr11	515103	515604	A253.Rep0_peak_70796	51.8176
chr11	534495	534996	A253.Rep0_peak_70801	366.292
chr11	578534	579035	A253.Rep0_peak_70817	17.7767
chr11	706761	707262	A253.Rep0_peak_70855	19.3635
chr11	804181	804682	A253.Rep0_peak_70882	260.244
chr11	832607	833108	A253.Rep0_peak_70894	29.2952
chr11	1050922	1051423	A253.Rep0_peak_70951	96.0246
chr11	1074294	1074795	A253.Rep0_peak_70957	29.6241
chr11	1108679	1109180	A253.Rep0_peak_70970	69.845
chr11	1328359	1328860	A253.Rep0_peak_71021	174.608
chr11	1671532	1672033	A253.Rep0_peak_71110	33.6922
chr11	1851820	1852321	A253.Rep0_peak_71163	336.264
chr11	1855327	1855828	A253.Rep0_peak_71164	37.1595
chr11	1864209	1864710	A253.Rep0_peak_71168	41.7519
chr11	1894716	1895217	A253.Rep0_peak_71181	33.1903
chr11	1945307	1945808	A253.Rep0_peak_71194	80.9979
chr11	2200340	2200841	A253.Rep0_peak_71270	63.6021
chr11	2223703	2224204	A253.Rep0_peak_71277	83.7352
chr11	2277754	2278255	A253.Rep0_peak_71290	88.3759
chr11	2395161	2395662	A253.Rep0_peak_71318	23.1284
chr11	2595872	2596373	A253.Rep0_peak_71363	76.0322
chr11	2824630	2825131	A253.Rep0_peak_71420	222.821
chr11	3021686	3022187	A253.Rep0_peak_71475	25.4686
chr11	3024215	3024716	A253.Rep0_peak_71476	22.9611
chr11	3391652	3392153	A253.Rep0_peak_71553	20.5497
chr11	3637177	3637678	A253.Rep0_peak_71564	26.8005
chr11	3938212	3938713	A253.Rep0_peak_71614	29.2952
chr11	4066076	4066577	A253.Rep0_peak_71635	54.1861
chr11	4116878	4117379	A253.Rep0_peak_71650	20.7554
chr11	4684057	4684558	A253.Rep0_peak_71716	26.723
chr11	5306952	5307453	A253.Rep0_peak_71786	38.6985
chr11	7621408	7621909	A253.Rep0_peak_72081	35.8318
chr11	7879514	7880015	A253.Rep0_peak_72114	37.3198
chr11	8159984	8160485	A253.Rep0_peak_72162	41.2475
chr11	8250678	8251179	A253.Rep0_peak_72182	91.329
chr11	8251713	8252214	A253.Rep0_peak_72183	45.1411
chr11	8358054	8358555	A253.Rep0_peak_72217	45.4926
chr11	8554821	8555322	A253.Rep0_peak_72235	27.2359
chr11	8795632	8796133	A253.Rep0_peak_72295	35.8318
chr11	8854142	8854643	A253.Rep0_peak_72316	63.6274
chr11	9047927	9048428	A253.Rep0_peak_72364	22.196
chr11	9160339	9160840	A253.Rep0_peak_72384	25.0974
chr11	9232289	9232790	A253.Rep0_peak_72397	58.4213
chr11	9292181	9292682	A253.Rep0_peak_72412	18.4477
chr11	9631441	9631942	A253.Rep0_peak_72461	66.7214
chr11	9715290	9715791	A253.Rep0_peak_72480	74.6562
chr11	9775627	9776128	A253.Rep0_peak_72503	20.9502
chr11	9780231	9780732	A253.Rep0_peak_72507	101.749
chr11	9781209	9781710	A253.Rep0_peak_72508	51.0032
chr11	9823755	9824256	A253.Rep0_peak_72525	22.2324
chr11	9837258	9837759	A253.Rep0_peak_72530	33.2526
chr11	9842478	9842979	A253.Rep0_peak_72533	28.8719
chr11	9862767	9863268	A253.Rep0_peak_72538	48.2787
chr11	9928073	9928574	A253.Rep0_peak_72554	17.0447
chr11	10003932	10004433	A253.Rep0_peak_72564	76.1775
chr11	10510551	10511052	A253.Rep0_peak_72645	55.9202
chr11	10527413	10527914	A253.Rep0_peak_72649	79.9018
chr11	10539712	10540213	A253.Rep0_peak_72652	17.0447
chr11	10920946	10921447	A253.Rep0_peak_72726	263.156
chr11	10922082	10922583	A253.Rep0_peak_72727	35.8318
chr11	11433079	11433580	A253.Rep0_peak_72834	21.4318
chr11	11455271	11455772	A253.Rep0_peak_72841	24.2416
chr11	11472491	11472992	A253.Rep0_peak_72844	80.9548
chr11	11498139	11498640	A253.Rep0_peak_72850	44.5791
chr11	11541712	11542213	A253.Rep0_peak_72864	85.9194
chr11	11593466	11593967	A253.Rep0_peak_72883	17.3199
chr11	11605811	11606312	A253.Rep0_peak_72887	26.1877
chr11	11626704	11627205	A253.Rep0_peak_72892	16.2105
[truncated: 11,800 more rows]

## Sheet: p63 CHIP-seq data from SCC25
chr1	915022	915523	SCC25_4A4_vs_Input_peak_3	9.92802
chr1	915360	915861	SCC25_4A4_vs_Input_peak_4	52.3246
chr1	931110	931611	SCC25_4A4_vs_Input_peak_5	26.5856
chr1	942239	942740	SCC25_4A4_vs_Input_peak_8	31.0025
chr1	956757	957258	SCC25_4A4_vs_Input_peak_9	10.7852
chr1	961064	961565	SCC25_4A4_vs_Input_peak_10	65.1608
chr1	1079259	1079760	SCC25_4A4_vs_Input_peak_14	49.9212
chr1	1098365	1098866	SCC25_4A4_vs_Input_peak_15	34.6454
chr1	1138220	1138721	SCC25_4A4_vs_Input_peak_17	9.18604
chr1	1153158	1153659	SCC25_4A4_vs_Input_peak_18	142.133
chr1	1186194	1186695	SCC25_4A4_vs_Input_peak_21	112.628
chr1	1238572	1239073	SCC25_4A4_vs_Input_peak_26	16.5133
chr1	1356600	1357101	SCC25_4A4_vs_Input_peak_33	113.472
chr1	1370636	1371137	SCC25_4A4_vs_Input_peak_35	35.2399
chr1	1387709	1388210	SCC25_4A4_vs_Input_peak_36	17.0522
chr1	1395913	1396414	SCC25_4A4_vs_Input_peak_37	15.6294
chr1	1562511	1563012	SCC25_4A4_vs_Input_peak_40	97.6715
chr1	1838506	1839007	SCC25_4A4_vs_Input_peak_48	16.5303
chr1	1838838	1839339	SCC25_4A4_vs_Input_peak_49	88.7487
chr1	1874528	1875029	SCC25_4A4_vs_Input_peak_51	44.0665
chr1	1889499	1890000	SCC25_4A4_vs_Input_peak_54	70.4056
chr1	1900391	1900892	SCC25_4A4_vs_Input_peak_55	21.4724
chr1	2105707	2106208	SCC25_4A4_vs_Input_peak_60	16.5303
chr1	2141383	2141884	SCC25_4A4_vs_Input_peak_62	116.969
chr1	2230601	2231102	SCC25_4A4_vs_Input_peak_66	42.8188
chr1	2253483	2253984	SCC25_4A4_vs_Input_peak_68	27.4561
chr1	2265775	2266276	SCC25_4A4_vs_Input_peak_69	31.811
chr1	2275491	2275992	SCC25_4A4_vs_Input_peak_71	21.4524
chr1	2303220	2303721	SCC25_4A4_vs_Input_peak_73	14.2664
chr1	2358838	2359339	SCC25_4A4_vs_Input_peak_75	39.8831
chr1	2359827	2360328	SCC25_4A4_vs_Input_peak_76	89.0277
chr1	2362564	2363065	SCC25_4A4_vs_Input_peak_77	72.1706
chr1	2454754	2455255	SCC25_4A4_vs_Input_peak_81	20.5951
chr1	2458227	2458728	SCC25_4A4_vs_Input_peak_82	13.3699
chr1	2466415	2466916	SCC25_4A4_vs_Input_peak_84	20.2685
chr1	2568089	2568590	SCC25_4A4_vs_Input_peak_88	53.0287
chr1	2701302	2701803	SCC25_4A4_vs_Input_peak_89	30.8877
chr1	2985045	2985546	SCC25_4A4_vs_Input_peak_92	11.5359
chr1	3087481	3087982	SCC25_4A4_vs_Input_peak_94	15.1856
chr1	3236207	3236708	SCC25_4A4_vs_Input_peak_98	37.7223
chr1	3296989	3297490	SCC25_4A4_vs_Input_peak_100	19.2416
chr1	3321674	3322175	SCC25_4A4_vs_Input_peak_101	24.5103
chr1	3334689	3335190	SCC25_4A4_vs_Input_peak_102	32.5059
chr1	3338690	3339191	SCC25_4A4_vs_Input_peak_104	8.97601
chr1	3376536	3377037	SCC25_4A4_vs_Input_peak_109	10.6575
chr1	3381878	3382379	SCC25_4A4_vs_Input_peak_111	43.4167
chr1	3387849	3388350	SCC25_4A4_vs_Input_peak_112	7.15483
chr1	3388250	3388751	SCC25_4A4_vs_Input_peak_113	18.0659
chr1	3389762	3390263	SCC25_4A4_vs_Input_peak_114	86.5709
chr1	3408247	3408748	SCC25_4A4_vs_Input_peak_118	18.4399
chr1	3411188	3411689	SCC25_4A4_vs_Input_peak_119	19.9563
chr1	3420622	3421123	SCC25_4A4_vs_Input_peak_121	12.8692
chr1	3432739	3433240	SCC25_4A4_vs_Input_peak_122	29.01
chr1	3437884	3438385	SCC25_4A4_vs_Input_peak_123	8.40918
chr1	3448031	3448532	SCC25_4A4_vs_Input_peak_124	44.9777
chr1	3449552	3450053	SCC25_4A4_vs_Input_peak_125	32.4712
chr1	3459278	3459779	SCC25_4A4_vs_Input_peak_126	59.168
chr1	3469972	3470473	SCC25_4A4_vs_Input_peak_128	90.4293
chr1	3470319	3470820	SCC25_4A4_vs_Input_peak_129	4.6692
chr1	3514714	3515215	SCC25_4A4_vs_Input_peak_130	92.0909
chr1	3581533	3582034	SCC25_4A4_vs_Input_peak_135	51.6942
chr1	3587083	3587584	SCC25_4A4_vs_Input_peak_136	15.0631
chr1	3597527	3598028	SCC25_4A4_vs_Input_peak_139	48.5344
chr1	3601798	3602299	SCC25_4A4_vs_Input_peak_140	52.7981
chr1	3606920	3607421	SCC25_4A4_vs_Input_peak_141	102.103
chr1	3615601	3616102	SCC25_4A4_vs_Input_peak_144	77.013
chr1	3619072	3619573	SCC25_4A4_vs_Input_peak_145	79.784
chr1	3623722	3624223	SCC25_4A4_vs_Input_peak_147	71.312
chr1	3628402	3628903	SCC25_4A4_vs_Input_peak_148	77.4381
chr1	3633413	3633914	SCC25_4A4_vs_Input_peak_149	249.395
chr1	3773803	3774304	SCC25_4A4_vs_Input_peak_153	91.1787
chr1	4015968	4016469	SCC25_4A4_vs_Input_peak_156	22.5272
chr1	4058015	4058516	SCC25_4A4_vs_Input_peak_157	58.7097
chr1	4379614	4380115	SCC25_4A4_vs_Input_peak_160	10.6885
chr1	4705030	4705531	SCC25_4A4_vs_Input_peak_168	8.97601
chr1	4725048	4725549	SCC25_4A4_vs_Input_peak_169	15.6137
chr1	4762851	4763352	SCC25_4A4_vs_Input_peak_171	60.506
chr1	4845130	4845631	SCC25_4A4_vs_Input_peak_173	29.2716
chr1	4897805	4898306	SCC25_4A4_vs_Input_peak_175	101.276
chr1	5037709	5038210	SCC25_4A4_vs_Input_peak_177	27.6488
chr1	5429250	5429751	SCC25_4A4_vs_Input_peak_183	11.3446
chr1	5470625	5471126	SCC25_4A4_vs_Input_peak_185	9.53164
chr1	5486332	5486833	SCC25_4A4_vs_Input_peak_186	6.28821
chr1	5518895	5519396	SCC25_4A4_vs_Input_peak_188	19.3746
chr1	5562274	5562775	SCC25_4A4_vs_Input_peak_191	55.9648
chr1	5681762	5682263	SCC25_4A4_vs_Input_peak_194	23.7249
chr1	5683340	5683841	SCC25_4A4_vs_Input_peak_196	35.5565
chr1	5712227	5712728	SCC25_4A4_vs_Input_peak_198	188.923
chr1	5713834	5714335	SCC25_4A4_vs_Input_peak_200	26.5856
chr1	5780981	5781482	SCC25_4A4_vs_Input_peak_208	63.562
chr1	5961218	5961719	SCC25_4A4_vs_Input_peak_213	47.0337
chr1	5999133	5999634	SCC25_4A4_vs_Input_peak_217	80.9396
chr1	6076248	6076749	SCC25_4A4_vs_Input_peak_220	34.0241
chr1	6134215	6134716	SCC25_4A4_vs_Input_peak_222	6.54677
chr1	6193684	6194185	SCC25_4A4_vs_Input_peak_224	8.65062
chr1	6318614	6319115	SCC25_4A4_vs_Input_peak_228	120.502
chr1	6327549	6328050	SCC25_4A4_vs_Input_peak_229	57.362
chr1	6354878	6355379	SCC25_4A4_vs_Input_peak_231	56.123
chr1	6357235	6357736	SCC25_4A4_vs_Input_peak_232	16.9113
chr1	6360192	6360693	SCC25_4A4_vs_Input_peak_233	14.6106
chr1	6361462	6361963	SCC25_4A4_vs_Input_peak_234	54.5905
chr1	6385434	6385935	SCC25_4A4_vs_Input_peak_236	73.9976
chr1	6403378	6403879	SCC25_4A4_vs_Input_peak_237	5.87892
chr1	6410396	6410897	SCC25_4A4_vs_Input_peak_239	137.834
chr1	6418594	6419095	SCC25_4A4_vs_Input_peak_240	11.8772
chr1	6425114	6425615	SCC25_4A4_vs_Input_peak_242	29.01
chr1	6427593	6428094	SCC25_4A4_vs_Input_peak_243	94.9946
chr1	6433899	6434400	SCC25_4A4_vs_Input_peak_247	41.8195
chr1	6474476	6474977	SCC25_4A4_vs_Input_peak_251	82.5026
chr1	6485771	6486272	SCC25_4A4_vs_Input_peak_253	13.6144
chr1	6549045	6549546	SCC25_4A4_vs_Input_peak_254	81.0429
chr1	6580024	6580525	SCC25_4A4_vs_Input_peak_256	15.1321
chr1	6605263	6605764	SCC25_4A4_vs_Input_peak_258	56.5974
chr1	6623192	6623693	SCC25_4A4_vs_Input_peak_259	16.3396
chr1	6641917	6642418	SCC25_4A4_vs_Input_peak_261	31.5546
chr1	6647476	6647977	SCC25_4A4_vs_Input_peak_262	54.8056
chr1	6648093	6648594	SCC25_4A4_vs_Input_peak_263	42.7475
chr1	6661397	6661898	SCC25_4A4_vs_Input_peak_265	33.0616
chr1	6661917	6662418	SCC25_4A4_vs_Input_peak_266	15.752
chr1	6669394	6669895	SCC25_4A4_vs_Input_peak_268	92.0909
chr1	6803810	6804311	SCC25_4A4_vs_Input_peak_276	53.9681
chr1	6813348	6813849	SCC25_4A4_vs_Input_peak_277	49.4622
chr1	6822166	6822667	SCC25_4A4_vs_Input_peak_279	30.4034
chr1	6884676	6885177	SCC25_4A4_vs_Input_peak_283	37.0739
chr1	6924690	6925191	SCC25_4A4_vs_Input_peak_285	30.2284
chr1	6978592	6979093	SCC25_4A4_vs_Input_peak_287	84.2246
chr1	6979265	6979766	SCC25_4A4_vs_Input_peak_288	31.0493
chr1	7063692	7064193	SCC25_4A4_vs_Input_peak_293	43.7386
chr1	7394736	7395237	SCC25_4A4_vs_Input_peak_301	113.999
chr1	7434074	7434575	SCC25_4A4_vs_Input_peak_302	35.9915
chr1	7439448	7439949	SCC25_4A4_vs_Input_peak_303	13.167
chr1	7516389	7516890	SCC25_4A4_vs_Input_peak_307	23.4911
chr1	7525891	7526392	SCC25_4A4_vs_Input_peak_308	44.7185
chr1	7529027	7529528	SCC25_4A4_vs_Input_peak_309	62.4062
chr1	7586533	7587034	SCC25_4A4_vs_Input_peak_314	22.3219
chr1	7615914	7616415	SCC25_4A4_vs_Input_peak_318	18.2317
chr1	7630258	7630759	SCC25_4A4_vs_Input_peak_319	36.1145
chr1	7632581	7633082	SCC25_4A4_vs_Input_peak_320	26.3269
chr1	7805860	7806361	SCC25_4A4_vs_Input_peak_324	75.3327
chr1	7998028	7998529	SCC25_4A4_vs_Input_peak_329	14.8915
chr1	8064713	8065214	SCC25_4A4_vs_Input_peak_332	109.264
chr1	8066292	8066793	SCC25_4A4_vs_Input_peak_333	50.2409
chr1	8077451	8077952	SCC25_4A4_vs_Input_peak_336	49.4079
chr1	8157176	8157677	SCC25_4A4_vs_Input_peak_350	28.7676
chr1	8193996	8194497	SCC25_4A4_vs_Input_peak_353	59.168
chr1	8202956	8203457	SCC25_4A4_vs_Input_peak_355	26.5818
chr1	8213682	8214183	SCC25_4A4_vs_Input_peak_356	12.4665
chr1	8271940	8272441	SCC25_4A4_vs_Input_peak_362	20.3048
chr1	8272278	8272779	SCC25_4A4_vs_Input_peak_363	4.12373
chr1	8283488	8283989	SCC25_4A4_vs_Input_peak_364	22.3436
chr1	8284585	8285086	SCC25_4A4_vs_Input_peak_365	68.6488
chr1	8411903	8412404	SCC25_4A4_vs_Input_peak_370	101.154
chr1	8427442	8427943	SCC25_4A4_vs_Input_peak_374	18.5536
chr1	8509067	8509568	SCC25_4A4_vs_Input_peak_377	11.4387
chr1	8585806	8586307	SCC25_4A4_vs_Input_peak_381	22.7936
chr1	8600257	8600758	SCC25_4A4_vs_Input_peak_382	46.2015
chr1	8730521	8731022	SCC25_4A4_vs_Input_peak_390	25.3754
chr1	8786304	8786805	SCC25_4A4_vs_Input_peak_394	13.167
chr1	8914825	8915326	SCC25_4A4_vs_Input_peak_396	5.83008
chr1	8931601	8932102	SCC25_4A4_vs_Input_peak_397	53.8198
chr1	8971519	8972020	SCC25_4A4_vs_Input_peak_402	79.784
chr1	9015254	9015755	SCC25_4A4_vs_Input_peak_405	24.1578
chr1	9128974	9129475	SCC25_4A4_vs_Input_peak_412	20.9775
chr1	9129308	9129809	SCC25_4A4_vs_Input_peak_413	5.27255
chr1	9135139	9135640	SCC25_4A4_vs_Input_peak_414	48.1202
chr1	9145599	9146100	SCC25_4A4_vs_Input_peak_417	89.0277
chr1	9172856	9173357	SCC25_4A4_vs_Input_peak_421	21.4724
chr1	9222830	9223331	SCC25_4A4_vs_Input_peak_424	30.0971
chr1	9241967	9242468	SCC25_4A4_vs_Input_peak_426	92.0909
chr1	9335606	9336107	SCC25_4A4_vs_Input_peak_433	11.4052
chr1	9341797	9342298	SCC25_4A4_vs_Input_peak_435	18.3453
chr1	9381262	9381763	SCC25_4A4_vs_Input_peak_439	22.3436
chr1	9391541	9392042	SCC25_4A4_vs_Input_peak_442	53.25
chr1	9399229	9399730	SCC25_4A4_vs_Input_peak_445	14.6106
chr1	9400223	9400724	SCC25_4A4_vs_Input_peak_446	62.4062
chr1	9430004	9430505	SCC25_4A4_vs_Input_peak_448	67.3264
chr1	9467547	9468048	SCC25_4A4_vs_Input_peak_454	17.0522
chr1	9473392	9473893	SCC25_4A4_vs_Input_peak_456	26.0591
chr1	9494973	9495474	SCC25_4A4_vs_Input_peak_458	83.6153
chr1	9497570	9498071	SCC25_4A4_vs_Input_peak_460	48.2783
chr1	9504084	9504585	SCC25_4A4_vs_Input_peak_461	57.5619
chr1	9506019	9506520	SCC25_4A4_vs_Input_peak_462	15.8181
chr1	9510318	9510819	SCC25_4A4_vs_Input_peak_463	82.5026
chr1	9536208	9536709	SCC25_4A4_vs_Input_peak_468	13.0956
chr1	9540972	9541473	SCC25_4A4_vs_Input_peak_470	16.9821
chr1	9653799	9654300	SCC25_4A4_vs_Input_peak_476	116.282
chr1	9702573	9703074	SCC25_4A4_vs_Input_peak_478	9.18604
chr1	9704736	9705237	SCC25_4A4_vs_Input_peak_479	31.0025
chr1	9745642	9746143	SCC25_4A4_vs_Input_peak_483	19.5743
chr1	9792577	9793078	SCC25_4A4_vs_Input_peak_488	23.3483
chr1	9818697	9819198	SCC25_4A4_vs_Input_peak_489	109.004
chr1	9826813	9827314	SCC25_4A4_vs_Input_peak_490	10.2505
chr1	9835709	9836210	SCC25_4A4_vs_Input_peak_491	27.0089
chr1	9864812	9865313	SCC25_4A4_vs_Input_peak_495	19.5743
chr1	9885441	9885942	SCC25_4A4_vs_Input_peak_498	38.4729
chr1	9887466	9887967	SCC25_4A4_vs_Input_peak_499	16.9113
chr1	9894483	9894984	SCC25_4A4_vs_Input_peak_500	48.2783
chr1	9896502	9897003	SCC25_4A4_vs_Input_peak_501	54.5485
chr1	9900218	9900719	SCC25_4A4_vs_Input_peak_502	34.2724
chr1	9901470	9901971	SCC25_4A4_vs_Input_peak_503	18.7714
chr1	9929741	9930242	SCC25_4A4_vs_Input_peak_505	53.684
chr1	9941785	9942286	SCC25_4A4_vs_Input_peak_507	11.3446
chr1	9942386	9942887	SCC25_4A4_vs_Input_peak_508	67.4971
chr1	9950317	9950818	SCC25_4A4_vs_Input_peak_510	21.211
chr1	9951074	9951575	SCC25_4A4_vs_Input_peak_511	163.586
chr1	9957710	9958211	SCC25_4A4_vs_Input_peak_513	3.38559
chr1	9957911	9958412	SCC25_4A4_vs_Input_peak_514	6.58067
chr1	10103534	10104035	SCC25_4A4_vs_Input_peak_521	17.2008
chr1	10123851	10124352	SCC25_4A4_vs_Input_peak_526	170.626
chr1	10128779	10129280	SCC25_4A4_vs_Input_peak_527	60.6713
chr1	10134796	10135297	SCC25_4A4_vs_Input_peak_529	69.5087
chr1	10143130	10143631	SCC25_4A4_vs_Input_peak_530	158.344
chr1	10166799	10167300	SCC25_4A4_vs_Input_peak_531	26.5856
chr1	10311421	10311922	SCC25_4A4_vs_Input_peak_538	21.0286
chr1	10410844	10411345	SCC25_4A4_vs_Input_peak_543	68.2105
chr1	10447746	10448247	SCC25_4A4_vs_Input_peak_545	29.7932
chr1	10504298	10504799	SCC25_4A4_vs_Input_peak_549	8.40918
chr1	10516661	10517162	SCC25_4A4_vs_Input_peak_550	113.695
chr1	10539294	10539795	SCC25_4A4_vs_Input_peak_553	43.4167
chr1	10555914	10556415	SCC25_4A4_vs_Input_peak_554	101.287
chr1	10575631	10576132	SCC25_4A4_vs_Input_peak_557	43.5838
chr1	10659557	10660058	SCC25_4A4_vs_Input_peak_561	10.2505
chr1	10659935	10660436	SCC25_4A4_vs_Input_peak_562	16.2303
chr1	10679277	10679778	SCC25_4A4_vs_Input_peak_563	19.3746
chr1	10695990	10696491	SCC25_4A4_vs_Input_peak_565	134.558
chr1	10703607	10704108	SCC25_4A4_vs_Input_peak_567	32.0546
chr1	10706363	10706864	SCC25_4A4_vs_Input_peak_569	18.3006
chr1	10731116	10731617	SCC25_4A4_vs_Input_peak_570	18.5013
chr1	10781489	10781990	SCC25_4A4_vs_Input_peak_574	10.2372
chr1	10878580	10879081	SCC25_4A4_vs_Input_peak_580	109.137
chr1	10884901	10885402	SCC25_4A4_vs_Input_peak_582	31.5967
chr1	10908618	10909119	SCC25_4A4_vs_Input_peak_587	25.9852
chr1	10950744	10951245	SCC25_4A4_vs_Input_peak_590	12.8866
chr1	10959759	10960260	SCC25_4A4_vs_Input_peak_595	87.1012
chr1	10967186	10967687	SCC25_4A4_vs_Input_peak_598	79.6233
chr1	10980244	10980745	SCC25_4A4_vs_Input_peak_600	50.0479
chr1	11086054	11086555	SCC25_4A4_vs_Input_peak_605	99.8561
chr1	11178565	11179066	SCC25_4A4_vs_Input_peak_610	22.2742
chr1	11194247	11194748	SCC25_4A4_vs_Input_peak_611	91.1787
chr1	11199798	11200299	SCC25_4A4_vs_Input_peak_613	25.1464
chr1	11305292	11305793	SCC25_4A4_vs_Input_peak_617	18.2317
chr1	11360725	11361226	SCC25_4A4_vs_Input_peak_618	11.3446
chr1	11376758	11377259	SCC25_4A4_vs_Input_peak_619	78.7317
chr1	11401980	11402481	SCC25_4A4_vs_Input_peak_622	8.40918
chr1	11426547	11427048	SCC25_4A4_vs_Input_peak_625	9.63368
chr1	11434425	11434926	SCC25_4A4_vs_Input_peak_628	7.324
chr1	11443565	11444066	SCC25_4A4_vs_Input_peak_630	73.3081
chr1	11486554	11487055	SCC25_4A4_vs_Input_peak_633	14.1043
chr1	11586046	11586547	SCC25_4A4_vs_Input_peak_637	31.0025
chr1	11601834	11602335	SCC25_4A4_vs_Input_peak_639	12.8549
chr1	11619234	11619735	SCC25_4A4_vs_Input_peak_641	81.4224
chr1	11628722	11629223	SCC25_4A4_vs_Input_peak_644	64.0434
chr1	11629578	11630079	SCC25_4A4_vs_Input_peak_645	82.3272
chr1	11657079	11657580	SCC25_4A4_vs_Input_peak_646	10.6885
chr1	11796976	11797477	SCC25_4A4_vs_Input_peak_655	39.8831
chr1	11799533	11800034	SCC25_4A4_vs_Input_peak_656	23.4979
chr1	11849710	11850211	SCC25_4A4_vs_Input_peak_662	12.6857
chr1	11856077	11856578	SCC25_4A4_vs_Input_peak_663	31.9859
chr1	11935196	11935697	SCC25_4A4_vs_Input_peak_669	15.8181
chr1	12027706	12028207	SCC25_4A4_vs_Input_peak_675	68.0153
chr1	12039732	12040233	SCC25_4A4_vs_Input_peak_676	72.3183
chr1	12040092	12040593	SCC25_4A4_vs_Input_peak_677	4.44084
chr1	12041180	12041681	SCC25_4A4_vs_Input_peak_678	37.2914
chr1	12041670	12042171	SCC25_4A4_vs_Input_peak_679	171.932
chr1	12072140	12072641	SCC25_4A4_vs_Input_peak_680	23.0883
chr1	12079122	12079623	SCC25_4A4_vs_Input_peak_681	12.8784
chr1	12206339	12206840	SCC25_4A4_vs_Input_peak_690	89.7106
chr1	12263666	12264167	SCC25_4A4_vs_Input_peak_694	18.8898
chr1	12267107	12267608	SCC25_4A4_vs_Input_peak_695	15.6142
chr1	12291277	12291778	SCC25_4A4_vs_Input_peak_697	17.1592
chr1	12292277	12292778	SCC25_4A4_vs_Input_peak_698	126.875
chr1	12344507	12345008	SCC25_4A4_vs_Input_peak_701	16.1597
chr1	12446095	12446596	SCC25_4A4_vs_Input_peak_703	9.909
chr1	12494285	12494786	SCC25_4A4_vs_Input_peak_705	38.6621
chr1	12496185	12496686	SCC25_4A4_vs_Input_peak_706	54.1962
chr1	12496952	12497453	SCC25_4A4_vs_Input_peak_707	162.421
chr1	12538331	12538832	SCC25_4A4_vs_Input_peak_711	26.6072
chr1	12541209	12541710	SCC25_4A4_vs_Input_peak_713	62.6933
chr1	12581442	12581943	SCC25_4A4_vs_Input_peak_715	14.2664
chr1	12609807	12610308	SCC25_4A4_vs_Input_peak_719	19.6991
chr1	12634283	12634784	SCC25_4A4_vs_Input_peak_722	11.5136
chr1	12655658	12656159	SCC25_4A4_vs_Input_peak_726	13.7715
chr1	12664307	12664808	SCC25_4A4_vs_Input_peak_727	13.1603
chr1	12670750	12671251	SCC25_4A4_vs_Input_peak_728	15.3878
chr1	12677396	12677897	SCC25_4A4_vs_Input_peak_730	20.9381
chr1	12677727	12678228	SCC25_4A4_vs_Input_peak_731	2.79808
chr1	12678245	12678746	SCC25_4A4_vs_Input_peak_732	223.291
chr1	12679047	12679548	SCC25_4A4_vs_Input_peak_733	49.9212
chr1	13847211	13847712	SCC25_4A4_vs_Input_peak_741	14.9948
chr1	13910411	13910912	SCC25_4A4_vs_Input_peak_746	85.9533
chr1	13912420	13912921	SCC25_4A4_vs_Input_peak_747	23.7249
chr1	13913671	13914172	SCC25_4A4_vs_Input_peak_748	59.5565
chr1	13931679	13932180	SCC25_4A4_vs_Input_peak_752	13.0956
chr1	13944228	13944729	SCC25_4A4_vs_Input_peak_753	45.2307
chr1	13983688	13984189	SCC25_4A4_vs_Input_peak_757	21.1081
chr1	13990814	13991315	SCC25_4A4_vs_Input_peak_759	56.7774
chr1	14008374	14008875	SCC25_4A4_vs_Input_peak_760	21.2925
chr1	14010664	14011165	SCC25_4A4_vs_Input_peak_762	106.733
chr1	14127689	14128190	SCC25_4A4_vs_Input_peak_771	217.063
chr1	14135267	14135768	SCC25_4A4_vs_Input_peak_772	20.8374
chr1	14137084	14137585	SCC25_4A4_vs_Input_peak_773	29.2462
chr1	14149929	14150430	SCC25_4A4_vs_Input_peak_774	15.1321
chr1	14463309	14463810	SCC25_4A4_vs_Input_peak_779	25.9406
chr1	14463860	14464361	SCC25_4A4_vs_Input_peak_780	22.3436
chr1	14464611	14465112	SCC25_4A4_vs_Input_peak_782	77.1959
chr1	14512925	14513426	SCC25_4A4_vs_Input_peak_785	14.3418
chr1	14516934	14517435	SCC25_4A4_vs_Input_peak_786	82.863
chr1	14617647	14618148	SCC25_4A4_vs_Input_peak_788	18.5013
chr1	14847230	14847731	SCC25_4A4_vs_Input_peak_796	46.6464
chr1	14910251	14910752	SCC25_4A4_vs_Input_peak_798	24.5324
chr1	14915171	14915672	SCC25_4A4_vs_Input_peak_799	23.5887
chr1	14953709	14954210	SCC25_4A4_vs_Input_peak_800	22.9918
chr1	15039491	15039992	SCC25_4A4_vs_Input_peak_803	170.915
chr1	15059516	15060017	SCC25_4A4_vs_Input_peak_807	151.499
chr1	15082357	15082858	SCC25_4A4_vs_Input_peak_809	34.0701
chr1	15085481	15085982	SCC25_4A4_vs_Input_peak_810	31.811
chr1	15202682	15203183	SCC25_4A4_vs_Input_peak_814	17.2008
chr1	15203157	15203658	SCC25_4A4_vs_Input_peak_815	14.7947
chr1	15207536	15208037	SCC25_4A4_vs_Input_peak_816	46.1298
chr1	15233892	15234393	SCC25_4A4_vs_Input_peak_817	30.8612
chr1	15237949	15238450	SCC25_4A4_vs_Input_peak_818	71.7531
chr1	15240092	15240593	SCC25_4A4_vs_Input_peak_819	152.846
chr1	15347108	15347609	SCC25_4A4_vs_Input_peak_821	15.494
chr1	15372911	15373412	SCC25_4A4_vs_Input_peak_823	52.7981
chr1	15392287	15392788	SCC25_4A4_vs_Input_peak_825	11.8772
chr1	15499376	15499877	SCC25_4A4_vs_Input_peak_830	62.5256
chr1	15506645	15507146	SCC25_4A4_vs_Input_peak_832	19.6991
chr1	15521892	15522393	SCC25_4A4_vs_Input_peak_834	21.294
chr1	15528392	15528893	SCC25_4A4_vs_Input_peak_836	20.6396
chr1	15528781	15529282	SCC25_4A4_vs_Input_peak_837	12.8549
chr1	15572381	15572882	SCC25_4A4_vs_Input_peak_840	28.4875
chr1	15609904	15610405	SCC25_4A4_vs_Input_peak_845	32.7523
chr1	15623069	15623570	SCC25_4A4_vs_Input_peak_847	11.8772
chr1	15668440	15668941	SCC25_4A4_vs_Input_peak_850	33.6195
chr1	15678814	15679315	SCC25_4A4_vs_Input_peak_851	23.9079
chr1	15681555	15682056	SCC25_4A4_vs_Input_peak_853	79.3103
chr1	15683535	15684036	SCC25_4A4_vs_Input_peak_855	13.167
chr1	15691059	15691560	SCC25_4A4_vs_Input_peak_857	27.399
chr1	15727103	15727604	SCC25_4A4_vs_Input_peak_858	126.071
chr1	15745176	15745677	SCC25_4A4_vs_Input_peak_859	8.04778
chr1	15759382	15759883	SCC25_4A4_vs_Input_peak_862	13.8367
chr1	15764912	15765413	SCC25_4A4_vs_Input_peak_864	21.4724
chr1	15885638	15886139	SCC25_4A4_vs_Input_peak_867	5.28001
chr1	15885925	15886426	SCC25_4A4_vs_Input_peak_868	38.6621
chr1	15918793	15919294	SCC25_4A4_vs_Input_peak_870	67.8347
chr1	15930072	15930573	SCC25_4A4_vs_Input_peak_871	25.9852
chr1	15936654	15937155	SCC25_4A4_vs_Input_peak_872	64.2636
chr1	16000891	16001392	SCC25_4A4_vs_Input_peak_874	11.8772
chr1	16007866	16008367	SCC25_4A4_vs_Input_peak_875	162.648
chr1	16061707	16062208	SCC25_4A4_vs_Input_peak_877	43.5342
chr1	16092250	16092751	SCC25_4A4_vs_Input_peak_881	102.103
chr1	16114713	16115214	SCC25_4A4_vs_Input_peak_883	35.8059
chr1	16123116	16123617	SCC25_4A4_vs_Input_peak_886	13.167
chr1	16125514	16126015	SCC25_4A4_vs_Input_peak_887	124.442
chr1	16127567	16128068	SCC25_4A4_vs_Input_peak_889	17.2008
chr1	16143075	16143576	SCC25_4A4_vs_Input_peak_891	46.8285
chr1	16146855	16147356	SCC25_4A4_vs_Input_peak_892	19.5743
chr1	16157294	16157795	SCC25_4A4_vs_Input_peak_894	122.511
chr1	16158518	16159019	SCC25_4A4_vs_Input_peak_895	33.6397
chr1	16159700	16160201	SCC25_4A4_vs_Input_peak_896	99.5447
chr1	16176184	16176685	SCC25_4A4_vs_Input_peak_902	13.167
chr1	16179393	16179894	SCC25_4A4_vs_Input_peak_903	8.47322
chr1	16242913	16243414	SCC25_4A4_vs_Input_peak_905	33.1784
chr1	16249762	16250263	SCC25_4A4_vs_Input_peak_906	123.069
chr1	16275241	16275742	SCC25_4A4_vs_Input_peak_908	23.7782
chr1	16279103	16279604	SCC25_4A4_vs_Input_peak_911	57.0918
chr1	16379423	16379924	SCC25_4A4_vs_Input_peak_915	8.96578
chr1	16402391	16402892	SCC25_4A4_vs_Input_peak_918	35.5565
chr1	16405387	16405888	SCC25_4A4_vs_Input_peak_920	8.77868
chr1	16408505	16409006	SCC25_4A4_vs_Input_peak_921	62.6277
chr1	16417744	16418245	SCC25_4A4_vs_Input_peak_923	12.8557
chr1	16418811	16419312	SCC25_4A4_vs_Input_peak_924	18.4399
chr1	16449291	16449792	SCC25_4A4_vs_Input_peak_927	60.6713
chr1	16450181	16450682	SCC25_4A4_vs_Input_peak_928	124.289
chr1	16478738	16479239	SCC25_4A4_vs_Input_peak_934	8.40918
chr1	16481454	16481955	SCC25_4A4_vs_Input_peak_935	13.6836
chr1	16482344	16482845	SCC25_4A4_vs_Input_peak_936	67.3264
chr1	16485628	16486129	SCC25_4A4_vs_Input_peak_937	29.0696
chr1	16500010	16500511	SCC25_4A4_vs_Input_peak_941	61.978
chr1	16511075	16511576	SCC25_4A4_vs_Input_peak_944	290.337
chr1	16514103	16514604	SCC25_4A4_vs_Input_peak_945	7.324
chr1	16514680	16515181	SCC25_4A4_vs_Input_peak_946	109.004
chr1	16561677	16562178	SCC25_4A4_vs_Input_peak_952	32.9475
chr1	16575185	16575686	SCC25_4A4_vs_Input_peak_953	8.93491
chr1	16620577	16621078	SCC25_4A4_vs_Input_peak_954	10.2505
chr1	16626903	16627404	SCC25_4A4_vs_Input_peak_955	256.922
chr1	16693417	16693918	SCC25_4A4_vs_Input_peak_963	13.4781
chr1	16723030	16723531	SCC25_4A4_vs_Input_peak_966	108.472
chr1	16886122	16886623	SCC25_4A4_vs_Input_peak_976	95.245
chr1	16939925	16940426	SCC25_4A4_vs_Input_peak_978	32.3583
chr1	16947395	16947896	SCC25_4A4_vs_Input_peak_979	18.3006
chr1	16950387	16950888	SCC25_4A4_vs_Input_peak_981	97.1583
chr1	17003818	17004319	SCC25_4A4_vs_Input_peak_983	12.8692
chr1	17019211	17019712	SCC25_4A4_vs_Input_peak_984	11.5236
chr1	17251997	17252498	SCC25_4A4_vs_Input_peak_987	195.765
chr1	17255879	17256380	SCC25_4A4_vs_Input_peak_988	46.6464
chr1	17274362	17274863	SCC25_4A4_vs_Input_peak_989	5.45597
chr1	17274591	17275092	SCC25_4A4_vs_Input_peak_990	6.58067
chr1	17274898	17275399	SCC25_4A4_vs_Input_peak_991	53.0393
chr1	17420500	17421001	SCC25_4A4_vs_Input_peak_999	25.1464
chr1	17435183	17435684	SCC25_4A4_vs_Input_peak_1000	14.2344
chr1	17466177	17466678	SCC25_4A4_vs_Input_peak_1004	21.9122
chr1	17494143	17494644	SCC25_4A4_vs_Input_peak_1008	49.9212
chr1	17518890	17519391	SCC25_4A4_vs_Input_peak_1012	44.1786
chr1	17519116	17519617	SCC25_4A4_vs_Input_peak_1013	2.20502
chr1	17541859	17542360	SCC25_4A4_vs_Input_peak_1016	158.212
chr1	17542349	17542850	SCC25_4A4_vs_Input_peak_1017	9.53164
chr1	17558586	17559087	SCC25_4A4_vs_Input_peak_1021	10.6885
chr1	17560135	17560636	SCC25_4A4_vs_Input_peak_1022	14.9929
chr1	17571670	17572171	SCC25_4A4_vs_Input_peak_1023	57.5715
chr1	17585180	17585681	SCC25_4A4_vs_Input_peak_1027	114.452
chr1	17591584	17592085	SCC25_4A4_vs_Input_peak_1031	73.0395
chr1	17599122	17599623	SCC25_4A4_vs_Input_peak_1032	30.1642
chr1	17606423	17606924	SCC25_4A4_vs_Input_peak_1034	19.5743
chr1	17613764	17614265	SCC25_4A4_vs_Input_peak_1036	208.342
chr1	17615666	17616167	SCC25_4A4_vs_Input_peak_1037	4.5174
chr1	17616200	17616701	SCC25_4A4_vs_Input_peak_1038	173.63
chr1	17618700	17619201	SCC25_4A4_vs_Input_peak_1040	27.6141
chr1	17624304	17624805	SCC25_4A4_vs_Input_peak_1041	10.8488
chr1	17630595	17631096	SCC25_4A4_vs_Input_peak_1042	4.3304
chr1	17630969	17631470	SCC25_4A4_vs_Input_peak_1043	76.23
chr1	17686593	17687094	SCC25_4A4_vs_Input_peak_1047	16.5206
chr1	17691702	17692203	SCC25_4A4_vs_Input_peak_1049	29.01
chr1	17729530	17730031	SCC25_4A4_vs_Input_peak_1054	17.2008
chr1	17766252	17766753	SCC25_4A4_vs_Input_peak_1055	47.4688
chr1	17767623	17768124	SCC25_4A4_vs_Input_peak_1056	73.5365
chr1	17768118	17768619	SCC25_4A4_vs_Input_peak_1057	12.3387
chr1	17769875	17770376	SCC25_4A4_vs_Input_peak_1058	157.763
chr1	17786823	17787324	SCC25_4A4_vs_Input_peak_1061	68.9826
chr1	17794366	17794867	SCC25_4A4_vs_Input_peak_1062	11.3663
chr1	17818134	17818635	SCC25_4A4_vs_Input_peak_1065	4.3304
chr1	17818535	17819036	SCC25_4A4_vs_Input_peak_1066	11.5359
chr1	17840714	17841215	SCC25_4A4_vs_Input_peak_1068	14.2198
chr1	17864216	17864717	SCC25_4A4_vs_Input_peak_1071	6.56611
chr1	17886167	17886668	SCC25_4A4_vs_Input_peak_1075	21.9623
chr1	17908461	17908962	SCC25_4A4_vs_Input_peak_1078	46.581
chr1	17913244	17913745	SCC25_4A4_vs_Input_peak_1079	7.46465
chr1	18009957	18010458	SCC25_4A4_vs_Input_peak_1083	11.5359
chr1	18206853	18207354	SCC25_4A4_vs_Input_peak_1089	14.1043
chr1	18277218	18277719	SCC25_4A4_vs_Input_peak_1090	64.3754
chr1	18284287	18284788	SCC25_4A4_vs_Input_peak_1091	62.4022
chr1	18606146	18606647	SCC25_4A4_vs_Input_peak_1095	12.8557
chr1	18687706	18688207	SCC25_4A4_vs_Input_peak_1096	17.0355
chr1	18807314	18807815	SCC25_4A4_vs_Input_peak_1097	19.998
chr1	18911269	18911770	SCC25_4A4_vs_Input_peak_1098	37.9598
chr1	18995163	18995664	SCC25_4A4_vs_Input_peak_1104	43.4167
chr1	19051468	19051969	SCC25_4A4_vs_Input_peak_1109	14.2344
chr1	19052763	19053264	SCC25_4A4_vs_Input_peak_1110	30.8612
chr1	19196214	19196715	SCC25_4A4_vs_Input_peak_1111	15.6294
chr1	19208526	19209027	SCC25_4A4_vs_Input_peak_1112	12.4665
chr1	19212448	19212949	SCC25_4A4_vs_Input_peak_1113	34.3109
chr1	19225695	19226196	SCC25_4A4_vs_Input_peak_1114	59.957
chr1	19249364	19249865	SCC25_4A4_vs_Input_peak_1115	154.955
chr1	19249996	19250497	SCC25_4A4_vs_Input_peak_1116	13.5989
chr1	19250657	19251158	SCC25_4A4_vs_Input_peak_1117	7.15483
chr1	19263558	19264059	SCC25_4A4_vs_Input_peak_1122	49.2553
chr1	19265877	19266378	SCC25_4A4_vs_Input_peak_1123	54.5485
chr1	19266590	19267091	SCC25_4A4_vs_Input_peak_1124	7.324
chr1	19267052	19267553	SCC25_4A4_vs_Input_peak_1125	31.0497
chr1	19288493	19288994	SCC25_4A4_vs_Input_peak_1129	75.6842
chr1	19324683	19325184	SCC25_4A4_vs_Input_peak_1131	68.8163
chr1	19336319	19336820	SCC25_4A4_vs_Input_peak_1134	19.6991
chr1	19341897	19342398	SCC25_4A4_vs_Input_peak_1136	15.5608
chr1	19360318	19360819	SCC25_4A4_vs_Input_peak_1137	117.206
chr1	19360906	19361407	SCC25_4A4_vs_Input_peak_1138	6.7365
chr1	19375864	19376365	SCC25_4A4_vs_Input_peak_1140	15.9007
chr1	19399742	19400243	SCC25_4A4_vs_Input_peak_1141	111.787
chr1	19400596	19401097	SCC25_4A4_vs_Input_peak_1142	90.244
chr1	19403388	19403889	SCC25_4A4_vs_Input_peak_1143	54.9132
chr1	19409527	19410028	SCC25_4A4_vs_Input_peak_1145	61.0445
chr1	19653629	19654130	SCC25_4A4_vs_Input_peak_1153	12.8692
chr1	19687602	19688103	SCC25_4A4_vs_Input_peak_1154	300.25
chr1	19751057	19751558	SCC25_4A4_vs_Input_peak_1159	58.2914
chr1	19763260	19763761	SCC25_4A4_vs_Input_peak_1160	35.0438
chr1	19765381	19765882	SCC25_4A4_vs_Input_peak_1161	8.15333
chr1	19777252	19777753	SCC25_4A4_vs_Input_peak_1163	38.3099
chr1	19820337	19820838	SCC25_4A4_vs_Input_peak_1167	40.2345
chr1	19916748	19917249	SCC25_4A4_vs_Input_peak_1169	25.1464
chr1	19936973	19937474	SCC25_4A4_vs_Input_peak_1172	23.7249
chr1	19944867	19945368	SCC25_4A4_vs_Input_peak_1173	114.014
chr1	19946589	19947090	SCC25_4A4_vs_Input_peak_1174	50.7585
chr1	19962079	19962580	SCC25_4A4_vs_Input_peak_1176	32.5059
chr1	19966323	19966824	SCC25_4A4_vs_Input_peak_1177	11.1419
chr1	19967422	19967923	SCC25_4A4_vs_Input_peak_1178	72.4313
chr1	19985287	19985788	SCC25_4A4_vs_Input_peak_1181	18.9274
chr1	20066010	20066511	SCC25_4A4_vs_Input_peak_1186	40.2345
chr1	20085448	20085949	SCC25_4A4_vs_Input_peak_1189	90.244
chr1	20126378	20126879	SCC25_4A4_vs_Input_peak_1193	9.63368
chr1	20127418	20127919	SCC25_4A4_vs_Input_peak_1194	20.2685
chr1	20204227	20204728	SCC25_4A4_vs_Input_peak_1197	101.798
chr1	20251971	20252472	SCC25_4A4_vs_Input_peak_1205	123.687
chr1	20301351	20301852	SCC25_4A4_vs_Input_peak_1208	28.0417
chr1	20364178	20364679	SCC25_4A4_vs_Input_peak_1210	36.5963
chr1	20423656	20424157	SCC25_4A4_vs_Input_peak_1213	15.785
chr1	20451598	20452099	SCC25_4A4_vs_Input_peak_1216	52.7981
chr1	20458284	20458785	SCC25_4A4_vs_Input_peak_1219	26.6072
chr1	20459981	20460482	SCC25_4A4_vs_Input_peak_1220	21.1087
chr1	20473518	20474019	SCC25_4A4_vs_Input_peak_1222	73.6601
chr1	20493140	20493641	SCC25_4A4_vs_Input_peak_1223	9.53164
chr1	20537931	20538432	SCC25_4A4_vs_Input_peak_1229	65.4235
chr1	20557385	20557886	SCC25_4A4_vs_Input_peak_1233	8.65062
chr1	20605402	20605903	SCC25_4A4_vs_Input_peak_1234	12.0909
chr1	20605931	20606432	SCC25_4A4_vs_Input_peak_1235	29.01
chr1	20620507	20621008	SCC25_4A4_vs_Input_peak_1237	28.0417
chr1	20682549	20683050	SCC25_4A4_vs_Input_peak_1241	84.2246
chr1	20688699	20689200	SCC25_4A4_vs_Input_peak_1243	26.8077
chr1	20770632	20771133	SCC25_4A4_vs_Input_peak_1247	14.2198
chr1	20959588	20960089	SCC25_4A4_vs_Input_peak_1257	15.9828
chr1	21052609	21053110	SCC25_4A4_vs_Input_peak_1264	10.6885
chr1	21062057	21062558	SCC25_4A4_vs_Input_peak_1266	167.489
chr1	21210212	21210713	SCC25_4A4_vs_Input_peak_1272	23.7782
chr1	21219313	21219814	SCC25_4A4_vs_Input_peak_1274	13.1603
chr1	21344320	21344821	SCC25_4A4_vs_Input_peak_1282	34.2481
chr1	21384546	21385047	SCC25_4A4_vs_Input_peak_1285	17.2008
chr1	21415845	21416346	SCC25_4A4_vs_Input_peak_1286	10.3067
chr1	21424633	21425134	SCC25_4A4_vs_Input_peak_1287	64.0381
chr1	21477319	21477820	SCC25_4A4_vs_Input_peak_1294	16.9113
chr1	21478842	21479343	SCC25_4A4_vs_Input_peak_1295	21.0728
chr1	21532506	21533007	SCC25_4A4_vs_Input_peak_1297	31.6676
chr1	21583835	21584336	SCC25_4A4_vs_Input_peak_1298	30.9675
chr1	21584599	21585100	SCC25_4A4_vs_Input_peak_1299	23.9273
chr1	21629362	21629863	SCC25_4A4_vs_Input_peak_1303	42.0271
chr1	21682462	21682963	SCC25_4A4_vs_Input_peak_1307	19.2581
chr1	21687965	21688466	SCC25_4A4_vs_Input_peak_1309	14.7869
chr1	21692612	21693113	SCC25_4A4_vs_Input_peak_1311	30.4034
chr1	21709930	21710431	SCC25_4A4_vs_Input_peak_1313	18.3423
chr1	21722967	21723468	SCC25_4A4_vs_Input_peak_1314	24.8533
chr1	21728121	21728622	SCC25_4A4_vs_Input_peak_1315	6.58067
chr1	21766254	21766755	SCC25_4A4_vs_Input_peak_1316	20.5951
chr1	21815136	21815637	SCC25_4A4_vs_Input_peak_1317	35.8059
chr1	21849970	21850471	SCC25_4A4_vs_Input_peak_1320	70.6466
chr1	21861033	21861534	SCC25_4A4_vs_Input_peak_1321	51.5748
chr1	21918867	21919368	SCC25_4A4_vs_Input_peak_1323	15.1321
chr1	21941155	21941656	SCC25_4A4_vs_Input_peak_1325	18.3006
chr1	21973947	21974448	SCC25_4A4_vs_Input_peak_1328	34.6669
chr1	22056872	22057373	SCC25_4A4_vs_Input_peak_1334	10.4056
chr1	22109891	22110392	SCC25_4A4_vs_Input_peak_1337	25.045
chr1	22114435	22114936	SCC25_4A4_vs_Input_peak_1338	64.0664
chr1	22196338	22196839	SCC25_4A4_vs_Input_peak_1340	7.11112
chr1	22197663	22198164	SCC25_4A4_vs_Input_peak_1341	14.3418
chr1	22259857	22260358	SCC25_4A4_vs_Input_peak_1346	85.9533
chr1	22282243	22282744	SCC25_4A4_vs_Input_peak_1349	99.1491
chr1	22283342	22283843	SCC25_4A4_vs_Input_peak_1350	164.794
chr1	22283890	22284391	SCC25_4A4_vs_Input_peak_1351	7.324
chr1	22301138	22301639	SCC25_4A4_vs_Input_peak_1352	45.0258
chr1	22305576	22306077	SCC25_4A4_vs_Input_peak_1353	12.4665
chr1	22326063	22326564	SCC25_4A4_vs_Input_peak_1354	19.9752
chr1	22333614	22334115	SCC25_4A4_vs_Input_peak_1355	10.2259
chr1	22367975	22368476	SCC25_4A4_vs_Input_peak_1359	59.168
chr1	22369605	22370106	SCC25_4A4_vs_Input_peak_1360	153.902
chr1	22380843	22381344	SCC25_4A4_vs_Input_peak_1364	84.2187
chr1	22396592	22397093	SCC25_4A4_vs_Input_peak_1367	26.2679
chr1	22402699	22403200	SCC25_4A4_vs_Input_peak_1368	8.40918
chr1	22463848	22464349	SCC25_4A4_vs_Input_peak_1371	164.52
chr1	22468628	22469129	SCC25_4A4_vs_Input_peak_1374	82.1869
chr1	22498646	22499147	SCC25_4A4_vs_Input_peak_1375	90.8157
chr1	22503700	22504201	SCC25_4A4_vs_Input_peak_1376	31.1657
chr1	22554953	22555454	SCC25_4A4_vs_Input_peak_1383	73.9976
chr1	22561092	22561593	SCC25_4A4_vs_Input_peak_1386	40.5313
chr1	22564759	22565260	SCC25_4A4_vs_Input_peak_1387	19.6991
chr1	22565788	22566289	SCC25_4A4_vs_Input_peak_1388	71.242
chr1	22580238	22580739	SCC25_4A4_vs_Input_peak_1389	85.1259
chr1	22601670	22602171	SCC25_4A4_vs_Input_peak_1390	6.47537
chr1	22614360	22614861	SCC25_4A4_vs_Input_peak_1392	15.9828
chr1	22697235	22697736	SCC25_4A4_vs_Input_peak_1393	18.8746
chr1	22707154	22707655	SCC25_4A4_vs_Input_peak_1394	28.0417
chr1	22715269	22715770	SCC25_4A4_vs_Input_peak_1395	51.8704
chr1	22739023	22739524	SCC25_4A4_vs_Input_peak_1397	9.909
chr1	22884157	22884658	SCC25_4A4_vs_Input_peak_1402	20.9775
chr1	23143899	23144400	SCC25_4A4_vs_Input_peak_1417	24.9201
chr1	23155491	23155992	SCC25_4A4_vs_Input_peak_1418	21.2844
chr1	23156637	23157138	SCC25_4A4_vs_Input_peak_1419	131.795
chr1	23158479	23158980	SCC25_4A4_vs_Input_peak_1420	69.2175
chr1	23176080	23176581	SCC25_4A4_vs_Input_peak_1423	14.4753
chr1	23199669	23200170	SCC25_4A4_vs_Input_peak_1426	42.6438
chr1	23205083	23205584	SCC25_4A4_vs_Input_peak_1429	21.8819
chr1	23303435	23303936	SCC25_4A4_vs_Input_peak_1433	15.6142
chr1	23340111	23340612	SCC25_4A4_vs_Input_peak_1438	43.209
chr1	23370456	23370957	SCC25_4A4_vs_Input_peak_1442	72.3183
chr1	23428578	23429079	SCC25_4A4_vs_Input_peak_1444	7.15483
chr1	23440775	23441276	SCC25_4A4_vs_Input_peak_1446	27.8527
chr1	23449242	23449743	SCC25_4A4_vs_Input_peak_1448	73.9437
chr1	23453219	23453720	SCC25_4A4_vs_Input_peak_1450	39.1991
chr1	23475620	23476121	SCC25_4A4_vs_Input_peak_1452	20.0747
chr1	23491623	23492124	SCC25_4A4_vs_Input_peak_1453	11.0394
chr1	23493852	23494353	SCC25_4A4_vs_Input_peak_1454	133.248
chr1	23496078	23496579	SCC25_4A4_vs_Input_peak_1455	25.7211
chr1	23512297	23512798	SCC25_4A4_vs_Input_peak_1456	32.5059
chr1	23530915	23531416	SCC25_4A4_vs_Input_peak_1458	15.6294
chr1	23562553	23563054	SCC25_4A4_vs_Input_peak_1460	26.0932
chr1	23585362	23585863	SCC25_4A4_vs_Input_peak_1464	21.4724
chr1	23588980	23589481	SCC25_4A4_vs_Input_peak_1465	21.4724
chr1	23591398	23591899	SCC25_4A4_vs_Input_peak_1466	11.0394
chr1	23693020	23693521	SCC25_4A4_vs_Input_peak_1474	149.208
chr1	23697055	23697556	SCC25_4A4_vs_Input_peak_1476	20.9381
chr1	23697382	23697883	SCC25_4A4_vs_Input_peak_1477	4.3304
chr1	23703807	23704308	SCC25_4A4_vs_Input_peak_1478	229.845
chr1	23710652	23711153	SCC25_4A4_vs_Input_peak_1480	174.176
chr1	23728772	23729273	SCC25_4A4_vs_Input_peak_1483	40.2345
chr1	23729348	23729849	SCC25_4A4_vs_Input_peak_1484	22.7936
chr1	23730134	23730635	SCC25_4A4_vs_Input_peak_1485	41.9878
chr1	23740390	23740891	SCC25_4A4_vs_Input_peak_1486	40.2345
chr1	23741840	23742341	SCC25_4A4_vs_Input_peak_1488	5.28001
chr1	23773052	23773553	SCC25_4A4_vs_Input_peak_1490	16.9113
chr1	23778320	23778821	SCC25_4A4_vs_Input_peak_1491	5.89716
chr1	23823493	23823994	SCC25_4A4_vs_Input_peak_1498	11.6534
chr1	23870562	23871063	SCC25_4A4_vs_Input_peak_1504	89.9829
chr1	23882308	23882809	SCC25_4A4_vs_Input_peak_1506	16.1329
chr1	23911977	23912478	SCC25_4A4_vs_Input_peak_1514	17.551
chr1	23915390	23915891	SCC25_4A4_vs_Input_peak_1515	92.0909
chr1	23919313	23919814	SCC25_4A4_vs_Input_peak_1517	133.248
chr1	23988330	23988831	SCC25_4A4_vs_Input_peak_1524	134.938
chr1	23999911	24000412	SCC25_4A4_vs_Input_peak_1526	43.2959
chr1	24118226	24118727	SCC25_4A4_vs_Input_peak_1538	45.0258
chr1	24191905	24192406	SCC25_4A4_vs_Input_peak_1543	85.3992
chr1	24224104	24224605	SCC25_4A4_vs_Input_peak_1548	11.8772
chr1	24257340	24257841	SCC25_4A4_vs_Input_peak_1553	3.02802
chr1	24257558	24258059	SCC25_4A4_vs_Input_peak_1554	17.9352
chr1	24284045	24284546	SCC25_4A4_vs_Input_peak_1559	14.7947
chr1	24437702	24438203	SCC25_4A4_vs_Input_peak_1578	77.5137
chr1	24443921	24444422	SCC25_4A4_vs_Input_peak_1579	18.8746
chr1	24446099	24446600	SCC25_4A4_vs_Input_peak_1580	3.26313
chr1	24446799	24447300	SCC25_4A4_vs_Input_peak_1581	165.462
chr1	24469526	24470027	SCC25_4A4_vs_Input_peak_1584	10.6885
chr1	24516567	24517068	SCC25_4A4_vs_Input_peak_1590	12.0909
chr1	24521716	24522217	SCC25_4A4_vs_Input_peak_1592	3.92913
chr1	24522327	24522828	SCC25_4A4_vs_Input_peak_1593	229.625
chr1	24529847	24530348	SCC25_4A4_vs_Input_peak_1595	20.2685
chr1	24532419	24532920	SCC25_4A4_vs_Input_peak_1596	9.18442
chr1	24611565	24612066	SCC25_4A4_vs_Input_peak_1610	142.217
chr1	24612944	24613445	SCC25_4A4_vs_Input_peak_1611	109.004
chr1	24627459	24627960	SCC25_4A4_vs_Input_peak_1617	21.2925
chr1	24643448	24643949	SCC25_4A4_vs_Input_peak_1621	148.142
chr1	24645961	24646462	SCC25_4A4_vs_Input_peak_1622	107.188
chr1	24648647	24649148	SCC25_4A4_vs_Input_peak_1624	6.20853
chr1	24649574	24650075	SCC25_4A4_vs_Input_peak_1626	38.7288
chr1	24656529	24657030	SCC25_4A4_vs_Input_peak_1628	24.1578
chr1	24689227	24689728	SCC25_4A4_vs_Input_peak_1630	32.3076
chr1	24691474	24691975	SCC25_4A4_vs_Input_peak_1631	83.5419
chr1	24700108	24700609	SCC25_4A4_vs_Input_peak_1632	20.7889
chr1	24706246	24706747	SCC25_4A4_vs_Input_peak_1635	112.628
chr1	24709857	24710358	SCC25_4A4_vs_Input_peak_1637	25.406
chr1	24738363	24738864	SCC25_4A4_vs_Input_peak_1643	23.5887
chr1	24741773	24742274	SCC25_4A4_vs_Input_peak_1644	10.8823
chr1	24742001	24742502	SCC25_4A4_vs_Input_peak_1645	6.42501
chr1	24745360	24745861	SCC25_4A4_vs_Input_peak_1647	139.776
chr1	24812050	24812551	SCC25_4A4_vs_Input_peak_1653	24.9564
chr1	24814563	24815064	SCC25_4A4_vs_Input_peak_1654	32.1457
chr1	24829885	24830386	SCC25_4A4_vs_Input_peak_1656	8.15333
chr1	24917859	24918360	SCC25_4A4_vs_Input_peak_1661	64.3417
chr1	24955634	24956135	SCC25_4A4_vs_Input_peak_1667	16.9029
chr1	25004514	25005015	SCC25_4A4_vs_Input_peak_1670	20.9381
chr1	25049160	25049661	SCC25_4A4_vs_Input_peak_1678	64.2166
chr1	25058881	25059382	SCC25_4A4_vs_Input_peak_1679	9.18442
chr1	25069061	25069562	SCC25_4A4_vs_Input_peak_1683	23.7249
chr1	25088211	25088712	SCC25_4A4_vs_Input_peak_1684	26.5856
chr1	25103235	25103736	SCC25_4A4_vs_Input_peak_1688	19.5743
chr1	25144950	25145451	SCC25_4A4_vs_Input_peak_1691	18.2317
chr1	25158160	25158661	SCC25_4A4_vs_Input_peak_1692	18.3954
chr1	25191939	25192440	SCC25_4A4_vs_Input_peak_1695	10.2505
chr1	25192638	25193139	SCC25_4A4_vs_Input_peak_1696	4.3962
chr1	25192978	25193479	SCC25_4A4_vs_Input_peak_1697	29.01
chr1	25202652	25203153	SCC25_4A4_vs_Input_peak_1699	18.5809
chr1	25298715	25299216	SCC25_4A4_vs_Input_peak_1706	19.0467
chr1	25307258	25307759	SCC25_4A4_vs_Input_peak_1707	94.3773
chr1	25368795	25369296	SCC25_4A4_vs_Input_peak_1710	154.676
chr1	25379662	25380163	SCC25_4A4_vs_Input_peak_1711	26.0932
chr1	25418730	25419231	SCC25_4A4_vs_Input_peak_1715	23.3505
chr1	25438255	25438756	SCC25_4A4_vs_Input_peak_1716	47.8918
chr1	25466466	25466967	SCC25_4A4_vs_Input_peak_1719	114.751
chr1	25520913	25521414	SCC25_4A4_vs_Input_peak_1724	163.586
chr1	25566445	25566946	SCC25_4A4_vs_Input_peak_1727	8.04778
chr1	25676978	25677479	SCC25_4A4_vs_Input_peak_1731	18.3006
chr1	25802934	25803435	SCC25_4A4_vs_Input_peak_1735	49.3381
chr1	25808711	25809212	SCC25_4A4_vs_Input_peak_1736	24.6603
chr1	25887197	25887698	SCC25_4A4_vs_Input_peak_1740	51.5748
chr1	25888807	25889308	SCC25_4A4_vs_Input_peak_1742	13.9293
chr1	25892857	25893358	SCC25_4A4_vs_Input_peak_1743	18.038
chr1	25894723	25895224	SCC25_4A4_vs_Input_peak_1744	83.0674
chr1	26050733	26051234	SCC25_4A4_vs_Input_peak_1748	69.6299
chr1	26074939	26075440	SCC25_4A4_vs_Input_peak_1750	10.0139
chr1	26197868	26198369	SCC25_4A4_vs_Input_peak_1755	108.465
chr1	26214946	26215447	SCC25_4A4_vs_Input_peak_1757	11.0336
chr1	26218713	26219214	SCC25_4A4_vs_Input_peak_1758	15.9828
chr1	26262291	26262792	SCC25_4A4_vs_Input_peak_1763	37.5747
chr1	26280950	26281451	SCC25_4A4_vs_Input_peak_1765	11.8772
chr1	26416525	26417026	SCC25_4A4_vs_Input_peak_1768	19.9752
chr1	26468531	26469032	SCC25_4A4_vs_Input_peak_1776	25.9755
chr1	26484847	26485348	SCC25_4A4_vs_Input_peak_1777	34.0241
chr1	26601463	26601964	SCC25_4A4_vs_Input_peak_1780	22.5272
chr1	26604744	26605245	SCC25_4A4_vs_Input_peak_1782	78.1521
chr1	26625178	26625679	SCC25_4A4_vs_Input_peak_1784	132.3
chr1	26654410	26654911	SCC25_4A4_vs_Input_peak_1785	77.5548
chr1	26656264	26656765	SCC25_4A4_vs_Input_peak_1786	59.89
chr1	26658089	26658590	SCC25_4A4_vs_Input_peak_1787	15.6142
chr1	26678417	26678918	SCC25_4A4_vs_Input_peak_1788	78.355
chr1	26698508	26699009	SCC25_4A4_vs_Input_peak_1794	72.3183
chr1	26704427	26704928	SCC25_4A4_vs_Input_peak_1795	9.01608
chr1	26704776	26705277	SCC25_4A4_vs_Input_peak_1796	6.19344
chr1	26728329	26728830	SCC25_4A4_vs_Input_peak_1798	59.168
chr1	26857639	26858140	SCC25_4A4_vs_Input_peak_1802	24.3945
chr1	26868700	26869201	SCC25_4A4_vs_Input_peak_1804	105.202
chr1	26871327	26871828	SCC25_4A4_vs_Input_peak_1805	37.0739
chr1	26872397	26872898	SCC25_4A4_vs_Input_peak_1807	28.5208
chr1	26947226	26947727	SCC25_4A4_vs_Input_peak_1811	88.1695
chr1	26960187	26960688	SCC25_4A4_vs_Input_peak_1814	70.4056
chr1	27014222	27014723	SCC25_4A4_vs_Input_peak_1816	8.15333
chr1	27028371	27028872	SCC25_4A4_vs_Input_peak_1819	42.0271
chr1	27029051	27029552	SCC25_4A4_vs_Input_peak_1820	9.909
chr1	27043500	27044001	SCC25_4A4_vs_Input_peak_1822	36.2345
chr1	27070557	27071058	SCC25_4A4_vs_Input_peak_1825	9.53164
chr1	27099179	27099680	SCC25_4A4_vs_Input_peak_1826	10.4817
chr1	27132350	27132851	SCC25_4A4_vs_Input_peak_1829	21.4724
chr1	27179544	27180045	SCC25_4A4_vs_Input_peak_1834	20.0747
chr1	27181379	27181880	SCC25_4A4_vs_Input_peak_1835	110.14
chr1	27184622	27185123	SCC25_4A4_vs_Input_peak_1837	69.7397
chr1	27185356	27185857	SCC25_4A4_vs_Input_peak_1838	164.453
chr1	27188440	27188941	SCC25_4A4_vs_Input_peak_1839	132.583
chr1	27191323	27191824	SCC25_4A4_vs_Input_peak_1841	92.6031
chr1	27198771	27199272	SCC25_4A4_vs_Input_peak_1843	28.6924
chr1	27204803	27205304	SCC25_4A4_vs_Input_peak_1845	19.998
chr1	27220845	27221346	SCC25_4A4_vs_Input_peak_1846	98.0749
chr1	27234087	27234588	SCC25_4A4_vs_Input_peak_1847	18.2317
chr1	27293374	27293875	SCC25_4A4_vs_Input_peak_1849	8.71932
chr1	27297260	27297761	SCC25_4A4_vs_Input_peak_1851	27.8527
chr1	27336327	27336828	SCC25_4A4_vs_Input_peak_1856	20.9642
chr1	27353593	27354094	SCC25_4A4_vs_Input_peak_1857	17.2008
chr1	27359812	27360313	SCC25_4A4_vs_Input_peak_1859	19.9752
chr1	27389812	27390313	SCC25_4A4_vs_Input_peak_1863	11.5236
chr1	27397408	27397909	SCC25_4A4_vs_Input_peak_1864	9.53164
chr1	27424917	27425418	SCC25_4A4_vs_Input_peak_1866	23.7782
chr1	27452888	27453389	SCC25_4A4_vs_Input_peak_1871	23.7249
chr1	27479621	27480122	SCC25_4A4_vs_Input_peak_1872	102.887
chr1	27487977	27488478	SCC25_4A4_vs_Input_peak_1875	54.9132
chr1	27573808	27574309	SCC25_4A4_vs_Input_peak_1880	115.506
chr1	27625726	27626227	SCC25_4A4_vs_Input_peak_1881	13.3468
chr1	27669317	27669818	SCC25_4A4_vs_Input_peak_1883	146.303
chr1	27669705	27670206	SCC25_4A4_vs_Input_peak_1884	7.11112
chr1	27670316	27670817	SCC25_4A4_vs_Input_peak_1886	16.0766
chr1	27706014	27706515	SCC25_4A4_vs_Input_peak_1889	16.9113
chr1	27739546	27740047	SCC25_4A4_vs_Input_peak_1891	43.7386
chr1	27808720	27809221	SCC25_4A4_vs_Input_peak_1896	41.7106
chr1	27830576	27831077	SCC25_4A4_vs_Input_peak_1898	13.0956
chr1	27831530	27832031	SCC25_4A4_vs_Input_peak_1899	40.2345
chr1	27834667	27835168	SCC25_4A4_vs_Input_peak_1900	17.551
chr1	27836035	27836536	SCC25_4A4_vs_Input_peak_1901	31.0025
chr1	27844658	27845159	SCC25_4A4_vs_Input_peak_1902	17.2008
chr1	27848852	27849353	SCC25_4A4_vs_Input_peak_1903	138.678
chr1	27852452	27852953	SCC25_4A4_vs_Input_peak_1904	102.86
chr1	27854500	27855001	SCC25_4A4_vs_Input_peak_1906	11.6912
chr1	27869328	27869829	SCC25_4A4_vs_Input_peak_1909	64.4861
chr1	27896886	27897387	SCC25_4A4_vs_Input_peak_1914	44.1786
chr1	27963127	27963628	SCC25_4A4_vs_Input_peak_1921	33.2323
chr1	28022168	28022669	SCC25_4A4_vs_Input_peak_1928	38.6621
chr1	28190653	28191154	SCC25_4A4_vs_Input_peak_1936	15.6142
chr1	28194880	28195381	SCC25_4A4_vs_Input_peak_1937	28.0417
chr1	28201578	28202079	SCC25_4A4_vs_Input_peak_1938	13.1603
chr1	28396267	28396768	SCC25_4A4_vs_Input_peak_1946	55.8634
chr1	28488413	28488914	SCC25_4A4_vs_Input_peak_1952	7.19805
chr1	28497700	28498201	SCC25_4A4_vs_Input_peak_1954	55.9648
chr1	28503587	28504088	SCC25_4A4_vs_Input_peak_1956	22.0466
chr1	28520147	28520648	SCC25_4A4_vs_Input_peak_1959	28.4178
chr1	28523315	28523816	SCC25_4A4_vs_Input_peak_1960	62.6277
chr1	28568303	28568804	SCC25_4A4_vs_Input_peak_1961	152.761
chr1	28586545	28587046	SCC25_4A4_vs_Input_peak_1965	19.5743
chr1	28586809	28587310	SCC25_4A4_vs_Input_peak_1966	3.95175
chr1	28637563	28638064	SCC25_4A4_vs_Input_peak_1970	15.6294
chr1	28678707	28679208	SCC25_4A4_vs_Input_peak_1972	87.6886
chr1	28699890	28700391	SCC25_4A4_vs_Input_peak_1976	17.1794
chr1	28700695	28701196	SCC25_4A4_vs_Input_peak_1977	16.3396
chr1	28743826	28744327	SCC25_4A4_vs_Input_peak_1978	20.9775
chr1	28868127	28868628	SCC25_4A4_vs_Input_peak_1988	10.6885
chr1	28908094	28908595	SCC25_4A4_vs_Input_peak_1995	30.0971
chr1	29009302	29009803	SCC25_4A4_vs_Input_peak_1996	25.406
chr1	29066064	29066565	SCC25_4A4_vs_Input_peak_1998	37.0839
chr1	29066574	29067075	SCC25_4A4_vs_Input_peak_1999	59.0386
chr1	29089463	29089964	SCC25_4A4_vs_Input_peak_2000	27.6314
chr1	29211356	29211857	SCC25_4A4_vs_Input_peak_2010	116.678
chr1	29273884	29274385	SCC25_4A4_vs_Input_peak_2013	11.0336
chr1	29310968	29311469	SCC25_4A4_vs_Input_peak_2015	34.6669
chr1	29459274	29459775	SCC25_4A4_vs_Input_peak_2018	14.2344
chr1	29517744	29518245	SCC25_4A4_vs_Input_peak_2022	70.4056
chr1	29565681	29566182	SCC25_4A4_vs_Input_peak_2026	68.5064
chr1	29575446	29575947	SCC25_4A4_vs_Input_peak_2027	11.3663
chr1	29680965	29681466	SCC25_4A4_vs_Input_peak_2032	15.3878
chr1	29736925	29737426	SCC25_4A4_vs_Input_peak_2037	14.2344
chr1	29833246	29833747	SCC25_4A4_vs_Input_peak_2039	14.7869
chr1	30049270	30049771	SCC25_4A4_vs_Input_peak_2044	89.7106
chr1	30056592	30057093	SCC25_4A4_vs_Input_peak_2045	153.469
chr1	30059823	30060324	SCC25_4A4_vs_Input_peak_2046	54.5485
chr1	30107104	30107605	SCC25_4A4_vs_Input_peak_2048	8.97601
chr1	30182596	30183097	SCC25_4A4_vs_Input_peak_2051	202.627
chr1	30184823	30185324	SCC25_4A4_vs_Input_peak_2052	9.01608
chr1	30893418	30893919	SCC25_4A4_vs_Input_peak_2069	38.8332
chr1	30897789	30898290	SCC25_4A4_vs_Input_peak_2070	17.2584
chr1	30995152	30995653	SCC25_4A4_vs_Input_peak_2073	28.9343
chr1	31082105	31082606	SCC25_4A4_vs_Input_peak_2077	17.0389
chr1	31086080	31086581	SCC25_4A4_vs_Input_peak_2078	30.3833
chr1	31088303	31088804	SCC25_4A4_vs_Input_peak_2080	12.4665
chr1	31091202	31091703	SCC25_4A4_vs_Input_peak_2081	92.263
chr1	31106082	31106583	SCC25_4A4_vs_Input_peak_2084	26.8077
chr1	31122538	31123039	SCC25_4A4_vs_Input_peak_2085	93.5756
chr1	31174050	31174551	SCC25_4A4_vs_Input_peak_2087	43.5342
chr1	31187324	31187825	SCC25_4A4_vs_Input_peak_2088	38.197
chr1	31216427	31216928	SCC25_4A4_vs_Input_peak_2091	47.6465
chr1	31217210	31217711	SCC25_4A4_vs_Input_peak_2092	55.1399
chr1	31220892	31221393	SCC25_4A4_vs_Input_peak_2094	83.2177
chr1	31229321	31229822	SCC25_4A4_vs_Input_peak_2095	51.3353
chr1	31240861	31241362	SCC25_4A4_vs_Input_peak_2097	21.4524
chr1	31245072	31245573	SCC25_4A4_vs_Input_peak_2098	32.4933
chr1	31276137	31276638	SCC25_4A4_vs_Input_peak_2099	35.0232
chr1	31296141	31296642	SCC25_4A4_vs_Input_peak_2101	11.7393
chr1	31350110	31350611	SCC25_4A4_vs_Input_peak_2103	22.3219
chr1	31385734	31386235	SCC25_4A4_vs_Input_peak_2106	9.93713
chr1	31407373	31407874	SCC25_4A4_vs_Input_peak_2108	78.7317
chr1	31410839	31411340	SCC25_4A4_vs_Input_peak_2109	17.6928
chr1	31439552	31440053	SCC25_4A4_vs_Input_peak_2110	12.0909
chr1	31480100	31480601	SCC25_4A4_vs_Input_peak_2112	38.6071
chr1	31485849	31486350	SCC25_4A4_vs_Input_peak_2113	22.9865
chr1	31507830	31508331	SCC25_4A4_vs_Input_peak_2115	23.5822
chr1	31520435	31520936	SCC25_4A4_vs_Input_peak_2116	36.5363
chr1	31575128	31575629	SCC25_4A4_vs_Input_peak_2120	20.4063
chr1	31579862	31580363	SCC25_4A4_vs_Input_peak_2122	40.9206
chr1	31593217	31593718	SCC25_4A4_vs_Input_peak_2124	75.7248
chr1	31594310	31594811	SCC25_4A4_vs_Input_peak_2125	7.75575
chr1	31637091	31637592	SCC25_4A4_vs_Input_peak_2130	16.1597
chr1	31643523	31644024	SCC25_4A4_vs_Input_peak_2131	58.2914
chr1	31693865	31694366	SCC25_4A4_vs_Input_peak_2134	15.6294
chr1	31746429	31746930	SCC25_4A4_vs_Input_peak_2136	40.5313
chr1	31869765	31870266	SCC25_4A4_vs_Input_peak_2141	173.936
chr1	31889198	31889699	SCC25_4A4_vs_Input_peak_2146	67.1158
chr1	31907261	31907762	SCC25_4A4_vs_Input_peak_2148	4.12373
chr1	31907741	31908242	SCC25_4A4_vs_Input_peak_2149	22.9865
chr1	31950055	31950556	SCC25_4A4_vs_Input_peak_2155	58.7097
chr1	31956116	31956617	SCC25_4A4_vs_Input_peak_2157	9.89585
chr1	31980963	31981464	SCC25_4A4_vs_Input_peak_2159	32.5059
chr1	32005920	32006421	SCC25_4A4_vs_Input_peak_2163	17.2155
chr1	32028576	32029077	SCC25_4A4_vs_Input_peak_2166	41.1664
chr1	32038233	32038734	SCC25_4A4_vs_Input_peak_2168	136.247
chr1	32040500	32041001	SCC25_4A4_vs_Input_peak_2170	115.519
chr1	32041094	32041595	SCC25_4A4_vs_Input_peak_2171	13.8959
chr1	32047342	32047843	SCC25_4A4_vs_Input_peak_2174	13.0956
chr1	32071183	32071684	SCC25_4A4_vs_Input_peak_2176	16.3396
chr1	32092485	32092986	SCC25_4A4_vs_Input_peak_2178	20.2663
chr1	32103381	32103882	SCC25_4A4_vs_Input_peak_2180	126.621
chr1	32103729	32104230	SCC25_4A4_vs_Input_peak_2181	7.92322
chr1	32135426	32135927	SCC25_4A4_vs_Input_peak_2183	39.8719
chr1	32166856	32167357	SCC25_4A4_vs_Input_peak_2187	37.0703
chr1	32169595	32170096	SCC25_4A4_vs_Input_peak_2188	13.1202
chr1	32184091	32184592	SCC25_4A4_vs_Input_peak_2190	44.1786
chr1	32219100	32219601	SCC25_4A4_vs_Input_peak_2195	21.4373
chr1	32363000	32363501	SCC25_4A4_vs_Input_peak_2202	40.5313
chr1	32532136	32532637	SCC25_4A4_vs_Input_peak_2208	40.9217
chr1	32563729	32564230	SCC25_4A4_vs_Input_peak_2210	8.40918
chr1	32573883	32574384	SCC25_4A4_vs_Input_peak_2211	17.6928
chr1	32598956	32599457	SCC25_4A4_vs_Input_peak_2214	13.6144
chr1	32645475	32645976	SCC25_4A4_vs_Input_peak_2217	56.5974
chr1	32698474	32698975	SCC25_4A4_vs_Input_peak_2218	39.5822
chr1	32715516	32716017	SCC25_4A4_vs_Input_peak_2220	45.1345
chr1	32819107	32819608	SCC25_4A4_vs_Input_peak_2225	23.5887
chr1	32959743	32960244	SCC25_4A4_vs_Input_peak_2230	28.5695
chr1	33028598	33029099	SCC25_4A4_vs_Input_peak_2235	27.6731
chr1	33053612	33054113	SCC25_4A4_vs_Input_peak_2237	11.9818
chr1	33167527	33168028	SCC25_4A4_vs_Input_peak_2242	27.009
chr1	33181583	33182084	SCC25_4A4_vs_Input_peak_2245	33.2323
chr1	33190034	33190535	SCC25_4A4_vs_Input_peak_2247	30.8612
chr1	33195589	33196090	SCC25_4A4_vs_Input_peak_2248	60.5509
chr1	33196726	33197227	SCC25_4A4_vs_Input_peak_2249	9.89585
chr1	33202900	33203401	SCC25_4A4_vs_Input_peak_2251	11.6143
chr1	33225688	33226189	SCC25_4A4_vs_Input_peak_2255	62.5402
chr1	33226656	33227157	SCC25_4A4_vs_Input_peak_2256	20.0747
chr1	33228840	33229341	SCC25_4A4_vs_Input_peak_2257	87.4188
chr1	33246094	33246595	SCC25_4A4_vs_Input_peak_2260	28.6423
chr1	33282217	33282718	SCC25_4A4_vs_Input_peak_2265	101.534
chr1	33282728	33283229	SCC25_4A4_vs_Input_peak_2266	11.4387
chr1	33324931	33325432	SCC25_4A4_vs_Input_peak_2268	21.7799
chr1	33359526	33360027	SCC25_4A4_vs_Input_peak_2271	9.53164
chr1	33361923	33362424	SCC25_4A4_vs_Input_peak_2272	16.4102
chr1	33362986	33363487	SCC25_4A4_vs_Input_peak_2273	70.6798
chr1	33429246	33429747	SCC25_4A4_vs_Input_peak_2279	104.029
chr1	33454758	33455259	SCC25_4A4_vs_Input_peak_2281	96.4612
chr1	33458233	33458734	SCC25_4A4_vs_Input_peak_2283	21.6684
chr1	33470142	33470643	SCC25_4A4_vs_Input_peak_2285	116.176
chr1	33565551	33566052	SCC25_4A4_vs_Input_peak_2289	73.1573
chr1	33588828	33589329	SCC25_4A4_vs_Input_peak_2291	40.2345
chr1	33593855	33594356	SCC25_4A4_vs_Input_peak_2292	24.3746
chr1	33595863	33596364	SCC25_4A4_vs_Input_peak_2293	26.3782
chr1	33617287	33617788	SCC25_4A4_vs_Input_peak_2294	79.4643
chr1	33657254	33657755	SCC25_4A4_vs_Input_peak_2297	12.0108
chr1	33684720	33685221	SCC25_4A4_vs_Input_peak_2298	7.7909
chr1	33686619	33687120	SCC25_4A4_vs_Input_peak_2299	136.547
chr1	33723609	33724110	SCC25_4A4_vs_Input_peak_2306	14.7869
chr1	33793649	33794150	SCC25_4A4_vs_Input_peak_2308	30.2589
chr1	33804026	33804527	SCC25_4A4_vs_Input_peak_2309	9.01608
chr1	33824552	33825053	SCC25_4A4_vs_Input_peak_2310	14.3418
chr1	33829615	33830116	SCC25_4A4_vs_Input_peak_2312	28.8797
chr1	33834958	33835459	SCC25_4A4_vs_Input_peak_2313	23.7249
chr1	33905434	33905935	SCC25_4A4_vs_Input_peak_2316	131.447
chr1	33936072	33936573	SCC25_4A4_vs_Input_peak_2318	43.7146
chr1	33968266	33968767	SCC25_4A4_vs_Input_peak_2321	18.2317
chr1	33975879	33976380	SCC25_4A4_vs_Input_peak_2322	30.5273
chr1	33984769	33985270	SCC25_4A4_vs_Input_peak_2323	100.013
chr1	33990154	33990655	SCC25_4A4_vs_Input_peak_2324	33.0616
chr1	34058910	34059411	SCC25_4A4_vs_Input_peak_2326	16.5206
chr1	34268458	34268959	SCC25_4A4_vs_Input_peak_2334	37.5747
chr1	34280520	34281021	SCC25_4A4_vs_Input_peak_2336	35.5565
chr1	34462706	34463207	SCC25_4A4_vs_Input_peak_2346	28.7503
chr1	34508069	34508570	SCC25_4A4_vs_Input_peak_2348	18.4399
chr1	34663152	34663653	SCC25_4A4_vs_Input_peak_2354	22.3219
chr1	34665478	34665979	SCC25_4A4_vs_Input_peak_2355	20.9775
chr1	34731521	34732022	SCC25_4A4_vs_Input_peak_2357	40.5313
chr1	34734156	34734657	SCC25_4A4_vs_Input_peak_2359	21.2925
chr1	34880657	34881158	SCC25_4A4_vs_Input_peak_2364	32.5208
chr1	35106608	35107109	SCC25_4A4_vs_Input_peak_2368	16.1597
chr1	35220797	35221298	SCC25_4A4_vs_Input_peak_2374	139.636
chr1	35237727	35238228	SCC25_4A4_vs_Input_peak_2377	27.1961
chr1	35392419	35392920	SCC25_4A4_vs_Input_peak_2388	35.5701
chr1	35512222	35512723	SCC25_4A4_vs_Input_peak_2393	40.9206
chr1	35512930	35513431	SCC25_4A4_vs_Input_peak_2394	21.0286
chr1	35542011	35542512	SCC25_4A4_vs_Input_peak_2398	38.0561
chr1	35551061	35551562	SCC25_4A4_vs_Input_peak_2400	121.802
chr1	35967340	35967841	SCC25_4A4_vs_Input_peak_2417	11.8772
chr1	36239329	36239830	SCC25_4A4_vs_Input_peak_2423	22.9708
chr1	36300919	36301420	SCC25_4A4_vs_Input_peak_2425	48.1202
chr1	36547644	36548145	SCC25_4A4_vs_Input_peak_2428	33.2323
chr1	36600427	36600928	SCC25_4A4_vs_Input_peak_2432	73.2975
chr1	36615641	36616142	SCC25_4A4_vs_Input_peak_2435	9.1596
chr1	36615926	36616427	SCC25_4A4_vs_Input_peak_2436	38.3099
chr1	36627613	36628114	SCC25_4A4_vs_Input_peak_2437	32.9475
chr1	36636851	36637352	SCC25_4A4_vs_Input_peak_2439	134.266
chr1	36732021	36732522	SCC25_4A4_vs_Input_peak_2442	14.3418
chr1	36741512	36742013	SCC25_4A4_vs_Input_peak_2443	22.2758
chr1	36838635	36839136	SCC25_4A4_vs_Input_peak_2451	14.3426
chr1	36840161	36840662	SCC25_4A4_vs_Input_peak_2452	10.4054
chr1	36852222	36852723	SCC25_4A4_vs_Input_peak_2455	44.2304
chr1	36914270	36914771	SCC25_4A4_vs_Input_peak_2460	51.229
chr1	36962373	36962874	SCC25_4A4_vs_Input_peak_2464	13.7715
chr1	36962622	36963123	SCC25_4A4_vs_Input_peak_2465	4.33507
chr1	36977447	36977948	SCC25_4A4_vs_Input_peak_2466	69.6086
chr1	36978420	36978921	SCC25_4A4_vs_Input_peak_2467	10.6885
chr1	37051367	37051868	SCC25_4A4_vs_Input_peak_2471	68.8164
chr1	37541242	37541743	SCC25_4A4_vs_Input_peak_2481	14.3418
chr1	37577943	37578444	SCC25_4A4_vs_Input_peak_2483	11.4252
chr1	37915972	37916473	SCC25_4A4_vs_Input_peak_2490	46.7884
chr1	37920559	37921060	SCC25_4A4_vs_Input_peak_2492	44.2586
chr1	37937335	37937836	SCC25_4A4_vs_Input_peak_2494	36.1258
chr1	37937826	37938327	SCC25_4A4_vs_Input_peak_2495	7.16794
chr1	37941890	37942391	SCC25_4A4_vs_Input_peak_2496	29.2011
chr1	37950371	37950872	SCC25_4A4_vs_Input_peak_2499	81.3433
chr1	37950968	37951469	SCC25_4A4_vs_Input_peak_2500	11.2232
chr1	37951770	37952271	SCC25_4A4_vs_Input_peak_2501	6.87464
chr1	38029010	38029511	SCC25_4A4_vs_Input_peak_2509	11.6143
chr1	38184440	38184941	SCC25_4A4_vs_Input_peak_2511	5.54187
chr1	38398432	38398933	SCC25_4A4_vs_Input_peak_2522	13.167
chr1	38412580	38413081	SCC25_4A4_vs_Input_peak_2523	6.50844
chr1	38490804	38491305	SCC25_4A4_vs_Input_peak_2527	45.3439
chr1	38492705	38493206	SCC25_4A4_vs_Input_peak_2528	153.902
chr1	38495884	38496385	SCC25_4A4_vs_Input_peak_2530	43.2509
chr1	38513392	38513893	SCC25_4A4_vs_Input_peak_2533	17.067
chr1	38537144	38537645	SCC25_4A4_vs_Input_peak_2534	46.581
chr1	38548318	38548819	SCC25_4A4_vs_Input_peak_2535	14.2344
chr1	38583266	38583767	SCC25_4A4_vs_Input_peak_2536	153.348
chr1	38590590	38591091	SCC25_4A4_vs_Input_peak_2540	33.052
chr1	38591824	38592325	SCC25_4A4_vs_Input_peak_2541	12.0909
chr1	38602774	38603275	SCC25_4A4_vs_Input_peak_2543	31.5672
chr1	38735880	38736381	SCC25_4A4_vs_Input_peak_2551	57.5404
chr1	38774416	38774917	SCC25_4A4_vs_Input_peak_2554	25.089
chr1	38978395	38978896	SCC25_4A4_vs_Input_peak_2561	32.5059
chr1	38980128	38980629	SCC25_4A4_vs_Input_peak_2562	10.1629
chr1	39025363	39025864	SCC25_4A4_vs_Input_peak_2564	29.01
chr1	39054608	39055109	SCC25_4A4_vs_Input_peak_2567	13.6144
chr1	39070049	39070550	SCC25_4A4_vs_Input_peak_2568	34.3109
chr1	39106047	39106548	SCC25_4A4_vs_Input_peak_2570	7.324
chr1	39117306	39117807	SCC25_4A4_vs_Input_peak_2571	39.125
chr1	39197252	39197753	SCC25_4A4_vs_Input_peak_2575	20.9642
chr1	39199364	39199865	SCC25_4A4_vs_Input_peak_2576	151.499
chr1	39206131	39206632	SCC25_4A4_vs_Input_peak_2577	23.7249
chr1	39302734	39303235	SCC25_4A4_vs_Input_peak_2580	29.0696
chr1	39416181	39416682	SCC25_4A4_vs_Input_peak_2587	58.0763
chr1	39427167	39427668	SCC25_4A4_vs_Input_peak_2590	53.0393
chr1	39487022	39487523	SCC25_4A4_vs_Input_peak_2597	18.4836
chr1	39556392	39556893	SCC25_4A4_vs_Input_peak_2603	19.998
chr1	39569229	39569730	SCC25_4A4_vs_Input_peak_2606	13.828
chr1	39578782	39579283	SCC25_4A4_vs_Input_peak_2608	126.621
chr1	39590688	39591189	SCC25_4A4_vs_Input_peak_2610	18.3006
chr1	39606734	39607235	SCC25_4A4_vs_Input_peak_2615	11.0394
chr1	39611264	39611765	SCC25_4A4_vs_Input_peak_2617	13.167
chr1	39624693	39625194	SCC25_4A4_vs_Input_peak_2618	11.7829
chr1	39649312	39649813	SCC25_4A4_vs_Input_peak_2619	242.624
chr1	39657959	39658460	SCC25_4A4_vs_Input_peak_2620	49.6696
chr1	39680897	39681398	SCC25_4A4_vs_Input_peak_2622	22.3219
chr1	39741466	39741967	SCC25_4A4_vs_Input_peak_2623	93.5756
chr1	39743023	39743524	SCC25_4A4_vs_Input_peak_2624	16.6197
chr1	39760894	39761395	SCC25_4A4_vs_Input_peak_2626	13.6836
chr1	39796172	39796673	SCC25_4A4_vs_Input_peak_2629	23.5887
chr1	39933666	39934167	SCC25_4A4_vs_Input_peak_2635	40.882
chr1	39949115	39949616	SCC25_4A4_vs_Input_peak_2637	25.1464
chr1	40057675	40058176	SCC25_4A4_vs_Input_peak_2641	42.6098
chr1	40067516	40068017	SCC25_4A4_vs_Input_peak_2642	46.6464
chr1	40071477	40071978	SCC25_4A4_vs_Input_peak_2643	16.2997
chr1	40140949	40141450	SCC25_4A4_vs_Input_peak_2648	41.4852
chr1	40207263	40207764	SCC25_4A4_vs_Input_peak_2651	8.15333
chr1	40258079	40258580	SCC25_4A4_vs_Input_peak_2652	26.0932
chr1	40266110	40266611	SCC25_4A4_vs_Input_peak_2656	61.7338
chr1	40268444	40268945	SCC25_4A4_vs_Input_peak_2657	59.5266
chr1	40294344	40294845	SCC25_4A4_vs_Input_peak_2660	51.1698
chr1	40316204	40316705	SCC25_4A4_vs_Input_peak_2662	59.1281
chr1	40317799	40318300	SCC25_4A4_vs_Input_peak_2663	14.3418
chr1	40360707	40361208	SCC25_4A4_vs_Input_peak_2666	44.0395
chr1	40400281	40400782	SCC25_4A4_vs_Input_peak_2671	17.2008
chr1	40405679	40406180	SCC25_4A4_vs_Input_peak_2673	5.87589
chr1	40409788	40410289	SCC25_4A4_vs_Input_peak_2675	51.3389
chr1	40418368	40418869	SCC25_4A4_vs_Input_peak_2677	11.8772
chr1	40421906	40422407	SCC25_4A4_vs_Input_peak_2679	14.3418
chr1	40426289	40426790	SCC25_4A4_vs_Input_peak_2681	64.2707
chr1	40435969	40436470	SCC25_4A4_vs_Input_peak_2683	218.376
chr1	40442479	40442980	SCC25_4A4_vs_Input_peak_2685	25.7804
chr1	40442739	40443240	SCC25_4A4_vs_Input_peak_2686	4.12373
chr1	40454187	40454688	SCC25_4A4_vs_Input_peak_2688	18.2317
chr1	40470637	40471138	SCC25_4A4_vs_Input_peak_2689	43.7564
chr1	40478250	40478751	SCC25_4A4_vs_Input_peak_2690	26.0932
chr1	40480858	40481359	SCC25_4A4_vs_Input_peak_2692	50.8919
chr1	40515195	40515696	SCC25_4A4_vs_Input_peak_2695	13.6144
chr1	40518734	40519235	SCC25_4A4_vs_Input_peak_2696	54.5485
chr1	40525428	40525929	SCC25_4A4_vs_Input_peak_2698	12.8866
chr1	40732380	40732881	SCC25_4A4_vs_Input_peak_2710	40.2345
chr1	40768947	40769448	SCC25_4A4_vs_Input_peak_2713	11.8772
chr1	40780826	40781327	SCC25_4A4_vs_Input_peak_2714	89.4305
chr1	40974707	40975208	SCC25_4A4_vs_Input_peak_2722	11.4387
chr1	41057574	41058075	SCC25_4A4_vs_Input_peak_2723	13.7715
chr1	41073576	41074077	SCC25_4A4_vs_Input_peak_2725	31.4836
chr1	41091568	41092069	SCC25_4A4_vs_Input_peak_2727	18.4399
chr1	41100485	41100986	SCC25_4A4_vs_Input_peak_2729	24.9201
chr1	41177042	41177543	SCC25_4A4_vs_Input_peak_2733	98.1507
chr1	41201857	41202358	SCC25_4A4_vs_Input_peak_2735	25.3754
chr1	41238034	41238535	SCC25_4A4_vs_Input_peak_2737	18.5536
chr1	41323699	41324200	SCC25_4A4_vs_Input_peak_2740	18.6351
chr1	41341319	41341820	SCC25_4A4_vs_Input_peak_2741	15.3878
chr1	41352225	41352726	SCC25_4A4_vs_Input_peak_2743	93.069
chr1	41355436	41355937	SCC25_4A4_vs_Input_peak_2744	54.9132
chr1	41365033	41365534	SCC25_4A4_vs_Input_peak_2746	115.587
chr1	41404978	41405479	SCC25_4A4_vs_Input_peak_2752	7.21047
chr1	41417683	41418184	SCC25_4A4_vs_Input_peak_2753	33.6397
chr1	41432921	41433422	SCC25_4A4_vs_Input_peak_2755	37.1026
chr1	41433408	41433909	SCC25_4A4_vs_Input_peak_2756	18.4399
chr1	41437258	41437759	SCC25_4A4_vs_Input_peak_2757	27.3964
chr1	41448920	41449421	SCC25_4A4_vs_Input_peak_2760	11.8772
chr1	41472521	41473022	SCC25_4A4_vs_Input_peak_2763	155.119
chr1	41509886	41510387	SCC25_4A4_vs_Input_peak_2765	18.5809
chr1	41511349	41511850	SCC25_4A4_vs_Input_peak_2766	69.7456
chr1	41670666	41671167	SCC25_4A4_vs_Input_peak_2771	16.9029
chr1	41749244	41749745	SCC25_4A4_vs_Input_peak_2776	14.8915
chr1	41788857	41789358	SCC25_4A4_vs_Input_peak_2782	73.0947
chr1	41824096	41824597	SCC25_4A4_vs_Input_peak_2783	168.871
chr1	41858694	41859195	SCC25_4A4_vs_Input_peak_2787	11.5359
chr1	41860890	41861391	SCC25_4A4_vs_Input_peak_2788	7.46465
chr1	41868814	41869315	SCC25_4A4_vs_Input_peak_2789	22.2758
chr1	41878333	41878834	SCC25_4A4_vs_Input_peak_2792	16.3738
chr1	41884401	41884902	SCC25_4A4_vs_Input_peak_2793	4.5174
chr1	41884770	41885271	SCC25_4A4_vs_Input_peak_2794	21.7672
chr1	41916339	41916840	SCC25_4A4_vs_Input_peak_2799	8.83662
chr1	41921670	41922171	SCC25_4A4_vs_Input_peak_2800	14.7869
chr1	41931403	41931904	SCC25_4A4_vs_Input_peak_2801	37.0739
chr1	41933223	41933724	SCC25_4A4_vs_Input_peak_2803	10.6885
chr1	41939388	41939889	SCC25_4A4_vs_Input_peak_2804	145.41
chr1	41940217	41940718	SCC25_4A4_vs_Input_peak_2805	27.4007
chr1	41947859	41948360	SCC25_4A4_vs_Input_peak_2807	56.0665
chr1	41948712	41949213	SCC25_4A4_vs_Input_peak_2808	11.4387
chr1	41961859	41962360	SCC25_4A4_vs_Input_peak_2814	46.8311
chr1	41964366	41964867	SCC25_4A4_vs_Input_peak_2816	34.2642
chr1	42065772	42066273	SCC25_4A4_vs_Input_peak_2821	17.9231
chr1	42083751	42084252	SCC25_4A4_vs_Input_peak_2823	24.9564
chr1	42085600	42086101	SCC25_4A4_vs_Input_peak_2824	33.2323
chr1	42091811	42092312	SCC25_4A4_vs_Input_peak_2825	10.2832
chr1	42092205	42092706	SCC25_4A4_vs_Input_peak_2826	10.2832
chr1	42132142	42132643	SCC25_4A4_vs_Input_peak_2830	18.2317
chr1	42144177	42144678	SCC25_4A4_vs_Input_peak_2832	64.3417
chr1	42145240	42145741	SCC25_4A4_vs_Input_peak_2833	163.546
chr1	42147341	42147842	SCC25_4A4_vs_Input_peak_2834	29.01
chr1	42184036	42184537	SCC25_4A4_vs_Input_peak_2838	29.5142
chr1	42203334	42203835	SCC25_4A4_vs_Input_peak_2839	13.0956
chr1	42212702	42213203	SCC25_4A4_vs_Input_peak_2842	12.4665
chr1	42218093	42218594	SCC25_4A4_vs_Input_peak_2843	23.7782
chr1	42233242	42233743	SCC25_4A4_vs_Input_peak_2844	19.5743
chr1	42268510	42269011	SCC25_4A4_vs_Input_peak_2847	89.4305
chr1	42315068	42315569	SCC25_4A4_vs_Input_peak_2849	54.6176
chr1	42316747	42317248	SCC25_4A4_vs_Input_peak_2850	18.2317
chr1	42317047	42317548	SCC25_4A4_vs_Input_peak_2851	19.0868
chr1	42356597	42357098	SCC25_4A4_vs_Input_peak_2855	28.9343
chr1	42418888	42419389	SCC25_4A4_vs_Input_peak_2857	27.6314
chr1	42495218	42495719	SCC25_4A4_vs_Input_peak_2861	10.2505
chr1	42608568	42609069	SCC25_4A4_vs_Input_peak_2863	42.0271
chr1	42639535	42640036	SCC25_4A4_vs_Input_peak_2868	142.32
chr1	42641265	42641766	SCC25_4A4_vs_Input_peak_2869	23.7249
chr1	42657727	42658228	SCC25_4A4_vs_Input_peak_2871	11.3181
chr1	42998746	42999247	SCC25_4A4_vs_Input_peak_2879	25.1005
chr1	43084576	43085077	SCC25_4A4_vs_Input_peak_2883	8.43012
chr1	43123415	43123916	SCC25_4A4_vs_Input_peak_2884	31.1245
chr1	43187535	43188036	SCC25_4A4_vs_Input_peak_2886	126.034
chr1	43189055	43189556	SCC25_4A4_vs_Input_peak_2887	38.6621
chr1	43201056	43201557	SCC25_4A4_vs_Input_peak_2888	48.1202
chr1	43202892	43203393	SCC25_4A4_vs_Input_peak_2892	24.9201
chr1	43208905	43209406	SCC25_4A4_vs_Input_peak_2893	116.282
chr1	43366174	43366675	SCC25_4A4_vs_Input_peak_2896	15.6142
chr1	43401795	43402296	SCC25_4A4_vs_Input_peak_2900	3.6551
chr1	43402193	43402694	SCC25_4A4_vs_Input_peak_2901	8.81623
chr1	43402835	43403336	SCC25_4A4_vs_Input_peak_2902	102.103
chr1	43406621	43407122	SCC25_4A4_vs_Input_peak_2904	118.117
chr1	43407343	43407844	SCC25_4A4_vs_Input_peak_2905	18.0659
chr1	43408783	43409284	SCC25_4A4_vs_Input_peak_2906	183.253
chr1	43480915	43481416	SCC25_4A4_vs_Input_peak_2912	20.6396
chr1	43484788	43485289	SCC25_4A4_vs_Input_peak_2913	10.2505
chr1	43487600	43488101	SCC25_4A4_vs_Input_peak_2914	86.2053
chr1	43514311	43514812	SCC25_4A4_vs_Input_peak_2917	110.203
chr1	43514979	43515480	SCC25_4A4_vs_Input_peak_2918	22.2608
chr1	43520622	43521123	SCC25_4A4_vs_Input_peak_2919	26.5856
chr1	43524176	43524677	SCC25_4A4_vs_Input_peak_2921	22.3219
chr1	43530703	43531204	SCC25_4A4_vs_Input_peak_2922	78.8779
chr1	43586906	43587407	SCC25_4A4_vs_Input_peak_2925	27.6314
chr1	43618440	43618941	SCC25_4A4_vs_Input_peak_2929	184.886
chr1	43664539	43665040	SCC25_4A4_vs_Input_peak_2930	89.4305
chr1	43672355	43672856	SCC25_4A4_vs_Input_peak_2931	10.6575
chr1	43719925	43720426	SCC25_4A4_vs_Input_peak_2933	11.5359
chr1	43913362	43913863	SCC25_4A4_vs_Input_peak_2942	19.1699
chr1	43938440	43938941	SCC25_4A4_vs_Input_peak_2945	25.9852
chr1	43971275	43971776	SCC25_4A4_vs_Input_peak_2948	33.2323
chr1	44007691	44008192	SCC25_4A4_vs_Input_peak_2953	11.13
chr1	44012132	44012633	SCC25_4A4_vs_Input_peak_2955	48.4056
chr1	44013911	44014412	SCC25_4A4_vs_Input_peak_2956	22.2742
chr1	44015839	44016340	SCC25_4A4_vs_Input_peak_2957	153.568
chr1	44033104	44033605	SCC25_4A4_vs_Input_peak_2959	15.4896
chr1	44047797	44048298	SCC25_4A4_vs_Input_peak_2960	179.345
chr1	44051750	44052251	SCC25_4A4_vs_Input_peak_2961	41.7518
chr1	44132362	44132863	SCC25_4A4_vs_Input_peak_2965	181.2
chr1	44140595	44141096	SCC25_4A4_vs_Input_peak_2966	32.5059
chr1	44177582	44178083	SCC25_4A4_vs_Input_peak_2970	139.711
chr1	44232298	44232799	SCC25_4A4_vs_Input_peak_2975	112.189
chr1	44232905	44233406	SCC25_4A4_vs_Input_peak_2976	54.2666
chr1	44239958	44240459	SCC25_4A4_vs_Input_peak_2978	12.1107
chr1	44312565	44313066	SCC25_4A4_vs_Input_peak_2986	16.2
chr1	44348889	44349390	SCC25_4A4_vs_Input_peak_2991	27.6915
chr1	44350863	44351364	SCC25_4A4_vs_Input_peak_2992	88.0405
chr1	44378232	44378733	SCC25_4A4_vs_Input_peak_2993	124.289
chr1	44378611	44379112	SCC25_4A4_vs_Input_peak_2994	4.83968
chr1	44380181	44380682	SCC25_4A4_vs_Input_peak_2996	201.551
chr1	44395236	44395737	SCC25_4A4_vs_Input_peak_2998	57.4249
chr1	44403108	44403609	SCC25_4A4_vs_Input_peak_3001	108.996
chr1	44423242	44423743	SCC25_4A4_vs_Input_peak_3004	28.0417
chr1	44456828	44457329	SCC25_4A4_vs_Input_peak_3007	12.8866
chr1	44459590	44460091	SCC25_4A4_vs_Input_peak_3009	89.5961
chr1	44469280	44469781	SCC25_4A4_vs_Input_peak_3010	11.5236
chr1	44486123	44486624	SCC25_4A4_vs_Input_peak_3013	10.6885
chr1	44497922	44498423	SCC25_4A4_vs_Input_peak_3014	42.248
chr1	44537970	44538471	SCC25_4A4_vs_Input_peak_3018	6.90455
chr1	44651742	44652243	SCC25_4A4_vs_Input_peak_3022	20.9716
chr1	44677993	44678494	SCC25_4A4_vs_Input_peak_3023	55.6776
chr1	44726542	44727043	SCC25_4A4_vs_Input_peak_3027	16.9113
chr1	44741472	44741973	SCC25_4A4_vs_Input_peak_3029	22.3219
chr1	44792007	44792508	SCC25_4A4_vs_Input_peak_3032	26.7361
chr1	44793366	44793867	SCC25_4A4_vs_Input_peak_3033	14.2251
chr1	44887334	44887835	SCC25_4A4_vs_Input_peak_3037	80.7875
chr1	44889222	44889723	SCC25_4A4_vs_Input_peak_3038	29.5142
chr1	44967156	44967657	SCC25_4A4_vs_Input_peak_3044	16.9113
chr1	44997624	44998125	SCC25_4A4_vs_Input_peak_3046	25.1464
chr1	45020281	45020782	SCC25_4A4_vs_Input_peak_3048	89.7106
chr1	45026351	45026852	SCC25_4A4_vs_Input_peak_3051	19.2499
chr1	45042379	45042880	SCC25_4A4_vs_Input_peak_3052	109.555
chr1	45240782	45241283	SCC25_4A4_vs_Input_peak_3068	12.1521
chr1	45265347	45265848	SCC25_4A4_vs_Input_peak_3070	58.2914
chr1	45273278	45273779	SCC25_4A4_vs_Input_peak_3073	17.2008
chr1	45282964	45283465	SCC25_4A4_vs_Input_peak_3075	36.1145
chr1	45409628	45410129	SCC25_4A4_vs_Input_peak_3086	43.2627
chr1	45542622	45543123	SCC25_4A4_vs_Input_peak_3091	44.3803
chr1	45785988	45786489	SCC25_4A4_vs_Input_peak_3097	15.6142
chr1	45846914	45847415	SCC25_4A4_vs_Input_peak_3101	64.0434
chr1	45858807	45859308	SCC25_4A4_vs_Input_peak_3102	49.597
chr1	45868807	45869308	SCC25_4A4_vs_Input_peak_3103	39.0471
chr1	45902413	45902914	SCC25_4A4_vs_Input_peak_3104	21.4524
chr1	45998883	45999384	SCC25_4A4_vs_Input_peak_3110	14.2344
chr1	46017920	46018421	SCC25_4A4_vs_Input_peak_3111	10.4817
chr1	46023131	46023632	SCC25_4A4_vs_Input_peak_3113	114.452
chr1	46078861	46079362	SCC25_4A4_vs_Input_peak_3115	132.667
chr1	46234768	46235269	SCC25_4A4_vs_Input_peak_3128	56.0665
chr1	46417655	46418156	SCC25_4A4_vs_Input_peak_3132	79.0992
chr1	46423061	46423562	SCC25_4A4_vs_Input_peak_3133	11.6534
chr1	46440591	46441092	SCC25_4A4_vs_Input_peak_3134	40.5313
chr1	46466963	46467464	SCC25_4A4_vs_Input_peak_3135	9.18442
chr1	46530918	46531419	SCC25_4A4_vs_Input_peak_3136	7.11112
chr1	46537452	46537953	SCC25_4A4_vs_Input_peak_3137	23.7249
chr1	46543329	46543830	SCC25_4A4_vs_Input_peak_3138	66.0644
chr1	46648820	46649321	SCC25_4A4_vs_Input_peak_3142	163.586
chr1	46653691	46654192	SCC25_4A4_vs_Input_peak_3143	10.8488
chr1	46656138	46656639	SCC25_4A4_vs_Input_peak_3144	14.7869
chr1	46684084	46684585	SCC25_4A4_vs_Input_peak_3145	269.583
chr1	46714743	46715244	SCC25_4A4_vs_Input_peak_3147	13.0956
chr1	46987654	46988155	SCC25_4A4_vs_Input_peak_3154	43.6712
chr1	46988626	46989127	SCC25_4A4_vs_Input_peak_3155	26.3269
chr1	46989492	46989993	SCC25_4A4_vs_Input_peak_3156	84.2246
chr1	47077267	47077768	SCC25_4A4_vs_Input_peak_3162	51.229
chr1	47105166	47105667	SCC25_4A4_vs_Input_peak_3165	22.2742
chr1	47220180	47220681	SCC25_4A4_vs_Input_peak_3170	15.6142
chr1	47223315	47223816	SCC25_4A4_vs_Input_peak_3173	45.9221
chr1	47254125	47254626	SCC25_4A4_vs_Input_peak_3174	43.4197
chr1	47287972	47288473	SCC25_4A4_vs_Input_peak_3177	17.9352
chr1	47495720	47496221	SCC25_4A4_vs_Input_peak_3178	52.5389
chr1	47749459	47749960	SCC25_4A4_vs_Input_peak_3187	9.24883
chr1	47791152	47791653	SCC25_4A4_vs_Input_peak_3189	81.1145
chr1	47874266	47874767	SCC25_4A4_vs_Input_peak_3195	31.0025
chr1	47946691	47947192	SCC25_4A4_vs_Input_peak_3200	21.8678
chr1	48035358	48035859	SCC25_4A4_vs_Input_peak_3205	62.4062
chr1	48048571	48049072	SCC25_4A4_vs_Input_peak_3206	18.2317
chr1	48169550	48170051	SCC25_4A4_vs_Input_peak_3209	16.0702
chr1	48181250	48181751	SCC25_4A4_vs_Input_peak_3210	21.8678
chr1	48189412	48189913	SCC25_4A4_vs_Input_peak_3211	15.654
chr1	48222981	48223482	SCC25_4A4_vs_Input_peak_3213	19.9752
chr1	48229449	48229950	SCC25_4A4_vs_Input_peak_3214	29.2716
chr1	48262264	48262765	SCC25_4A4_vs_Input_peak_3217	149.863
chr1	48274267	48274768	SCC25_4A4_vs_Input_peak_3219	39.8719
chr1	48325016	48325517	SCC25_4A4_vs_Input_peak_3224	8.04778
chr1	48456767	48457268	SCC25_4A4_vs_Input_peak_3232	69.7456
chr1	48484366	48484867	SCC25_4A4_vs_Input_peak_3235	59.1281
chr1	48485150	48485651	SCC25_4A4_vs_Input_peak_3236	18.9242
chr1	48501319	48501820	SCC25_4A4_vs_Input_peak_3240	13.8039
chr1	48559272	48559773	SCC25_4A4_vs_Input_peak_3243	42.8188
chr1	48593901	48594402	SCC25_4A4_vs_Input_peak_3246	29.0696
chr1	48660425	48660926	SCC25_4A4_vs_Input_peak_3249	8.49769
chr1	49020887	49021388	SCC25_4A4_vs_Input_peak_3254	10.2372
chr1	49335026	49335527	SCC25_4A4_vs_Input_peak_3264	38.6621
chr1	49341901	49342402	SCC25_4A4_vs_Input_peak_3265	65.1608
chr1	50624052	50624553	SCC25_4A4_vs_Input_peak_3280	21.4724
chr1	50895613	50896114	SCC25_4A4_vs_Input_peak_3283	16.0766
chr1	51069161	51069662	SCC25_4A4_vs_Input_peak_3286	269.583
chr1	51076213	51076714	SCC25_4A4_vs_Input_peak_3287	47.6591
chr1	51171387	51171888	SCC25_4A4_vs_Input_peak_3290	161.542
chr1	51196274	51196775	SCC25_4A4_vs_Input_peak_3291	13.7715
chr1	51559183	51559684	SCC25_4A4_vs_Input_peak_3302	16.5303
chr1	51609207	51609708	SCC25_4A4_vs_Input_peak_3307	14.3418
chr1	51746313	51746814	SCC25_4A4_vs_Input_peak_3313	21.2925
chr1	51780552	51781053	SCC25_4A4_vs_Input_peak_3314	114.57
chr1	52058285	52058786	SCC25_4A4_vs_Input_peak_3327	88.404
chr1	52102632	52103133	SCC25_4A4_vs_Input_peak_3330	99.2584
chr1	52151984	52152485	SCC25_4A4_vs_Input_peak_3332	18.5013
chr1	52157862	52158363	SCC25_4A4_vs_Input_peak_3333	8.97601
chr1	52159217	52159718	SCC25_4A4_vs_Input_peak_3334	20.9381
chr1	52174819	52175320	SCC25_4A4_vs_Input_peak_3335	15.6294
chr1	52193806	52194307	SCC25_4A4_vs_Input_peak_3336	12.8692
chr1	52221989	52222490	SCC25_4A4_vs_Input_peak_3337	18.5013
chr1	52294621	52295122	SCC25_4A4_vs_Input_peak_3339	23.7249
chr1	52413939	52414440	SCC25_4A4_vs_Input_peak_3342	37.4853
chr1	52464287	52464788	SCC25_4A4_vs_Input_peak_3345	26.0932
chr1	52539458	52539959	SCC25_4A4_vs_Input_peak_3350	29.2462
chr1	52605456	52605957	SCC25_4A4_vs_Input_peak_3351	24.3347
chr1	52675049	52675550	SCC25_4A4_vs_Input_peak_3354	40.2345
chr1	52789347	52789848	SCC25_4A4_vs_Input_peak_3356	25.1464
chr1	52834577	52835078	SCC25_4A4_vs_Input_peak_3358	18.5013
chr1	52947864	52948365	SCC25_4A4_vs_Input_peak_3360	12.8692
chr1	53017643	53018144	SCC25_4A4_vs_Input_peak_3364	16.9113
chr1	53022565	53023066	SCC25_4A4_vs_Input_peak_3365	15.6294
chr1	53102242	53102743	SCC25_4A4_vs_Input_peak_3367	42.6438
chr1	53387501	53388002	SCC25_4A4_vs_Input_peak_3373	14.2344
chr1	53497343	53497844	SCC25_4A4_vs_Input_peak_3376	38.9264
chr1	53517250	53517751	SCC25_4A4_vs_Input_peak_3377	11.5236
chr1	53574260	53574761	SCC25_4A4_vs_Input_peak_3379	17.0522
chr1	53666805	53667306	SCC25_4A4_vs_Input_peak_3381	11.5359
chr1	53738538	53739039	SCC25_4A4_vs_Input_peak_3383	19.5743
chr1	53943185	53943686	SCC25_4A4_vs_Input_peak_3387	11.8751
chr1	53948383	53948884	SCC25_4A4_vs_Input_peak_3388	7.324
chr1	54037662	54038163	SCC25_4A4_vs_Input_peak_3389	15.6142
chr1	54124661	54125162	SCC25_4A4_vs_Input_peak_3392	11.5359
chr1	54153558	54154059	SCC25_4A4_vs_Input_peak_3394	8.97601
chr1	54200135	54200636	SCC25_4A4_vs_Input_peak_3398	34.2481
chr1	54303877	54304378	SCC25_4A4_vs_Input_peak_3399	22.9708
chr1	54480914	54481415	SCC25_4A4_vs_Input_peak_3404	22.9918
chr1	54547236	54547737	SCC25_4A4_vs_Input_peak_3408	22.9708
chr1	54633394	54633895	SCC25_4A4_vs_Input_peak_3410	140.794
chr1	54636246	54636747	SCC25_4A4_vs_Input_peak_3411	12.8692
chr1	54737838	54738339	SCC25_4A4_vs_Input_peak_3414	6.58067
chr1	54752783	54753284	SCC25_4A4_vs_Input_peak_3415	39.2112
chr1	54788943	54789444	SCC25_4A4_vs_Input_peak_3418	101.208
chr1	54794970	54795471	SCC25_4A4_vs_Input_peak_3420	32.5208
chr1	54801379	54801880	SCC25_4A4_vs_Input_peak_3421	13.7715
chr1	54950957	54951458	SCC25_4A4_vs_Input_peak_3426	48.1202
chr1	54994265	54994766	SCC25_4A4_vs_Input_peak_3428	26.0699
chr1	55008024	55008525	SCC25_4A4_vs_Input_peak_3429	83.3232
chr1	55037222	55037723	SCC25_4A4_vs_Input_peak_3434	11.5359
chr1	55047312	55047813	SCC25_4A4_vs_Input_peak_3435	10.2372
chr1	55070233	55070734	SCC25_4A4_vs_Input_peak_3438	15.6294
chr1	55081240	55081741	SCC25_4A4_vs_Input_peak_3439	56.8363
chr1	55226729	55227230	SCC25_4A4_vs_Input_peak_3440	8.97601
chr1	55260226	55260727	SCC25_4A4_vs_Input_peak_3442	20.9775
chr1	55370023	55370524	SCC25_4A4_vs_Input_peak_3446	27.6314
chr1	55371038	55371539	SCC25_4A4_vs_Input_peak_3447	10.2372
chr1	55388805	55389306	SCC25_4A4_vs_Input_peak_3448	21.4524
chr1	55393974	55394475	SCC25_4A4_vs_Input_peak_3450	30.0459
chr1	55402420	55402921	SCC25_4A4_vs_Input_peak_3452	42.6438
chr1	55436563	55437064	SCC25_4A4_vs_Input_peak_3453	15.6294
chr1	55525684	55526185	SCC25_4A4_vs_Input_peak_3455	64.2636
chr1	55566884	55567385	SCC25_4A4_vs_Input_peak_3458	8.97601
chr1	55590116	55590617	SCC25_4A4_vs_Input_peak_3461	12.8692
chr1	55701330	55701831	SCC25_4A4_vs_Input_peak_3463	15.6294
chr1	55751346	55751847	SCC25_4A4_vs_Input_peak_3467	32.4933
chr1	55786496	55786997	SCC25_4A4_vs_Input_peak_3468	42.6098
chr1	55819625	55820126	SCC25_4A4_vs_Input_peak_3469	19.9752
chr1	56868924	56869425	SCC25_4A4_vs_Input_peak_3471	14.2198
chr1	56972541	56973042	SCC25_4A4_vs_Input_peak_3473	79.4887
chr1	56999287	56999788	SCC25_4A4_vs_Input_peak_3475	50.1967
chr1	57284593	57285094	SCC25_4A4_vs_Input_peak_3478	29.2716
chr1	58297162	58297663	SCC25_4A4_vs_Input_peak_3485	17.0522
chr1	58310726	58311227	SCC25_4A4_vs_Input_peak_3486	81.4308
chr1	59033475	59033976	SCC25_4A4_vs_Input_peak_3496	17.0522
chr1	59034553	59035054	SCC25_4A4_vs_Input_peak_3497	22.9918
chr1	59038292	59038793	SCC25_4A4_vs_Input_peak_3498	93.9445
chr1	59043133	59043634	SCC25_4A4_vs_Input_peak_3501	15.4896
chr1	59058128	59058629	SCC25_4A4_vs_Input_peak_3505	51.2181
chr1	59083881	59084382	SCC25_4A4_vs_Input_peak_3506	73.7125
chr1	59186241	59186742	SCC25_4A4_vs_Input_peak_3509	10.1362
chr1	59200204	59200705	SCC25_4A4_vs_Input_peak_3512	29.2462
chr1	59204476	59204977	SCC25_4A4_vs_Input_peak_3513	37.4853
chr1	59228498	59228999	SCC25_4A4_vs_Input_peak_3515	56.3689
chr1	59235437	59235938	SCC25_4A4_vs_Input_peak_3517	18.5809
chr1	59245259	59245760	SCC25_4A4_vs_Input_peak_3519	21.4524
chr1	59260155	59260656	SCC25_4A4_vs_Input_peak_3521	22.4679
chr1	59276995	59277496	SCC25_4A4_vs_Input_peak_3523	37.516
chr1	59278479	59278980	SCC25_4A4_vs_Input_peak_3524	16.9113
chr1	59314251	59314752	SCC25_4A4_vs_Input_peak_3527	39.2112
chr1	59353326	59353827	SCC25_4A4_vs_Input_peak_3530	18.4836
chr1	59354320	59354821	SCC25_4A4_vs_Input_peak_3531	8.97601
chr1	59386824	59387325	SCC25_4A4_vs_Input_peak_3534	8.88455
chr1	59387864	59388365	SCC25_4A4_vs_Input_peak_3535	12.7488
chr1	59397300	59397801	SCC25_4A4_vs_Input_peak_3538	51.4522
chr1	59398419	59398920	SCC25_4A4_vs_Input_peak_3540	14.7947
chr1	59402780	59403281	SCC25_4A4_vs_Input_peak_3541	5.45597
chr1	59441512	59442013	SCC25_4A4_vs_Input_peak_3545	40.9206
chr1	59481426	59481927	SCC25_4A4_vs_Input_peak_3547	95.1647
chr1	59507319	59507820	SCC25_4A4_vs_Input_peak_3549	11.4252
chr1	59573181	59573682	SCC25_4A4_vs_Input_peak_3551	62.4062
chr1	59588667	59589168	SCC25_4A4_vs_Input_peak_3552	43.4167
chr1	59616793	59617294	SCC25_4A4_vs_Input_peak_3555	5.27255
chr1	59794983	59795484	SCC25_4A4_vs_Input_peak_3558	49.6661
chr1	59840896	59841397	SCC25_4A4_vs_Input_peak_3561	21.4724
chr1	59899871	59900372	SCC25_4A4_vs_Input_peak_3565	32.2747
chr1	59953050	59953551	SCC25_4A4_vs_Input_peak_3568	12.1501
chr1	60062193	60062694	SCC25_4A4_vs_Input_peak_3574	56.879
chr1	60062591	60063092	SCC25_4A4_vs_Input_peak_3575	24.5324
chr1	60086926	60087427	SCC25_4A4_vs_Input_peak_3576	12.8692
chr1	60097232	60097733	SCC25_4A4_vs_Input_peak_3577	25.1464
chr1	60139467	60139968	SCC25_4A4_vs_Input_peak_3580	89.218
chr1	60195808	60196309	SCC25_4A4_vs_Input_peak_3582	44.3803
chr1	60230635	60231136	SCC25_4A4_vs_Input_peak_3584	58.7097
chr1	60432930	60433431	SCC25_4A4_vs_Input_peak_3588	14.3418
chr1	60763923	60764424	SCC25_4A4_vs_Input_peak_3589	24.5324
chr1	61038801	61039302	SCC25_4A4_vs_Input_peak_3590	19.9563
chr1	61301290	61301791	SCC25_4A4_vs_Input_peak_3593	27.6731
chr1	61439346	61439847	SCC25_4A4_vs_Input_peak_3597	35.8059
chr1	61470282	61470783	SCC25_4A4_vs_Input_peak_3598	29.2716
chr1	61607135	61607636	SCC25_4A4_vs_Input_peak_3603	69.8551
chr1	61608470	61608971	SCC25_4A4_vs_Input_peak_3604	18.2317
chr1	61614936	61615437	SCC25_4A4_vs_Input_peak_3605	10.6885
chr1	61787657	61788158	SCC25_4A4_vs_Input_peak_3612	30.8612
chr1	61789589	61790090	SCC25_4A4_vs_Input_peak_3613	6.58067
chr1	61796189	61796690	SCC25_4A4_vs_Input_peak_3614	10.2372
chr1	61804093	61804594	SCC25_4A4_vs_Input_peak_3616	89.218
chr1	61897698	61898199	SCC25_4A4_vs_Input_peak_3618	11.5359
chr1	61914608	61915109	SCC25_4A4_vs_Input_peak_3619	42.6438
chr1	61970440	61970941	SCC25_4A4_vs_Input_peak_3623	24.5324
chr1	61984595	61985096	SCC25_4A4_vs_Input_peak_3624	101.598
chr1	61985205	61985706	SCC25_4A4_vs_Input_peak_3625	40.8877
chr1	62051366	62051867	SCC25_4A4_vs_Input_peak_3627	51.1698
chr1	62071511	62072012	SCC25_4A4_vs_Input_peak_3629	51.4522
chr1	62072191	62072692	SCC25_4A4_vs_Input_peak_3631	33.2323
chr1	62084347	62084848	SCC25_4A4_vs_Input_peak_3634	99.2584
chr1	62220088	62220589	SCC25_4A4_vs_Input_peak_3640	36.5363
chr1	62397477	62397978	SCC25_4A4_vs_Input_peak_3642	23.3505
chr1	62458757	62459258	SCC25_4A4_vs_Input_peak_3644	15.6142
chr1	62534570	62535071	SCC25_4A4_vs_Input_peak_3647	30.8877
chr1	62698633	62699134	SCC25_4A4_vs_Input_peak_3650	69.9053
chr1	62742367	62742868	SCC25_4A4_vs_Input_peak_3652	22.9918
chr1	62790625	62791126	SCC25_4A4_vs_Input_peak_3656	26.5856
chr1	62802661	62803162	SCC25_4A4_vs_Input_peak_3658	26.0932
chr1	62824646	62825147	SCC25_4A4_vs_Input_peak_3660	44.3452
chr1	62847486	62847987	SCC25_4A4_vs_Input_peak_3662	56.879
chr1	62862951	62863452	SCC25_4A4_vs_Input_peak_3664	32.5208
chr1	63088480	63088981	SCC25_4A4_vs_Input_peak_3672	10.6885
chr1	63152952	63153453	SCC25_4A4_vs_Input_peak_3673	19.9752
chr1	63156041	63156542	SCC25_4A4_vs_Input_peak_3674	51.4128
chr1	63181903	63182404	SCC25_4A4_vs_Input_peak_3675	11.5359
chr1	63243877	63244378	SCC25_4A4_vs_Input_peak_3676	11.5359
chr1	63767961	63768462	SCC25_4A4_vs_Input_peak_3682	21.4724
chr1	63782973	63783474	SCC25_4A4_vs_Input_peak_3683	26.0932
chr1	63831536	63832037	SCC25_4A4_vs_Input_peak_3684	17.0522
chr1	63832747	63833248	SCC25_4A4_vs_Input_peak_3685	7.75575
chr1	63963738	63964239	SCC25_4A4_vs_Input_peak_3687	11.5359
chr1	64013276	64013777	SCC25_4A4_vs_Input_peak_3689	49.6277
chr1	64043491	64043992	SCC25_4A4_vs_Input_peak_3690	19.9752
chr1	64095751	64096252	SCC25_4A4_vs_Input_peak_3692	31.6446
chr1	64096197	64096698	SCC25_4A4_vs_Input_peak_3693	20.9381
chr1	64180471	64180972	SCC25_4A4_vs_Input_peak_3696	32.0546
chr1	64197097	64197598	SCC25_4A4_vs_Input_peak_3697	11.8772
chr1	64220830	64221331	SCC25_4A4_vs_Input_peak_3699	12.8692
chr1	64325535	64326036	SCC25_4A4_vs_Input_peak_3701	14.2344
chr1	64379712	64380213	SCC25_4A4_vs_Input_peak_3704	44.3803
chr1	64449482	64449983	SCC25_4A4_vs_Input_peak_3706	15.6142
chr1	64577897	64578398	SCC25_4A4_vs_Input_peak_3716	24.5103
chr1	64728826	64729327	SCC25_4A4_vs_Input_peak_3718	118.611
chr1	64809205	64809706	SCC25_4A4_vs_Input_peak_3720	68.0153
chr1	64991916	64992417	SCC25_4A4_vs_Input_peak_3724	17.0522
chr1	65038101	65038602	SCC25_4A4_vs_Input_peak_3726	17.0522
chr1	65367346	65367847	SCC25_4A4_vs_Input_peak_3732	15.6294
chr1	65455006	65455507	SCC25_4A4_vs_Input_peak_3734	21.4724
chr1	65643131	65643632	SCC25_4A4_vs_Input_peak_3740	105.33
chr1	65650312	65650813	SCC25_4A4_vs_Input_peak_3741	56.8363
chr1	65808919	65809420	SCC25_4A4_vs_Input_peak_3744	40.8877
chr1	65809736	65810237	SCC25_4A4_vs_Input_peak_3745	8.40918
chr1	66428520	66429021	SCC25_4A4_vs_Input_peak_3750	10.2372
chr1	67005036	67005537	SCC25_4A4_vs_Input_peak_3759	64.2636
chr1	67021932	67022433	SCC25_4A4_vs_Input_peak_3760	21.4724
chr1	67041295	67041796	SCC25_4A4_vs_Input_peak_3761	22.9918
chr1	67400001	67400502	SCC25_4A4_vs_Input_peak_3765	47.8546
chr1	67518666	67519167	SCC25_4A4_vs_Input_peak_3767	64.2166
chr1	67591701	67592202	SCC25_4A4_vs_Input_peak_3769	23.7249
chr1	67692833	67693334	SCC25_4A4_vs_Input_peak_3771	13.6144
chr1	67782553	67783054	SCC25_4A4_vs_Input_peak_3776	12.8557
chr1	67799198	67799699	SCC25_4A4_vs_Input_peak_3779	22.9708
chr1	67813937	67814438	SCC25_4A4_vs_Input_peak_3780	60.7828
chr1	67821259	67821760	SCC25_4A4_vs_Input_peak_3783	26.0699
chr1	67832580	67833081	SCC25_4A4_vs_Input_peak_3784	14.2344
chr1	67899411	67899912	SCC25_4A4_vs_Input_peak_3788	16.9113
chr1	67996345	67996846	SCC25_4A4_vs_Input_peak_3792	19.5743
chr1	68038456	68038957	SCC25_4A4_vs_Input_peak_3796	8.97601
chr1	68041464	68041965	SCC25_4A4_vs_Input_peak_3798	103.31
chr1	68083935	68084436	SCC25_4A4_vs_Input_peak_3799	22.3219
chr1	68100715	68101216	SCC25_4A4_vs_Input_peak_3801	26.0932
chr1	68115587	68116088	SCC25_4A4_vs_Input_peak_3802	14.2198
chr1	68152221	68152722	SCC25_4A4_vs_Input_peak_3805	140.794
chr1	68204174	68204675	SCC25_4A4_vs_Input_peak_3808	19.9752
chr1	68269256	68269757	SCC25_4A4_vs_Input_peak_3813	72.1706
chr1	68302432	68302933	SCC25_4A4_vs_Input_peak_3815	43.4167
chr1	68312201	68312702	SCC25_4A4_vs_Input_peak_3816	64.2636
chr1	68360559	68361060	SCC25_4A4_vs_Input_peak_3817	15.6294
chr1	68445743	68446244	SCC25_4A4_vs_Input_peak_3818	22.9918
chr1	68686891	68687392	SCC25_4A4_vs_Input_peak_3824	41.8195
chr1	68691425	68691926	SCC25_4A4_vs_Input_peak_3825	51.4128
chr1	68844309	68844810	SCC25_4A4_vs_Input_peak_3827	38.197
chr1	68849864	68850365	SCC25_4A4_vs_Input_peak_3828	15.6294
chr1	68920214	68920715	SCC25_4A4_vs_Input_peak_3829	15.6137
chr1	69520842	69521343	SCC25_4A4_vs_Input_peak_3838	42.6438
chr1	69569190	69569691	SCC25_4A4_vs_Input_peak_3839	15.6294
chr1	69940633	69941134	SCC25_4A4_vs_Input_peak_3846	35.5701
chr1	69959762	69960263	SCC25_4A4_vs_Input_peak_3847	55.5199
chr1	70159558	70160059	SCC25_4A4_vs_Input_peak_3851	58.7097
chr1	70700340	70700841	SCC25_4A4_vs_Input_peak_3857	19.9563
chr1	70750033	70750534	SCC25_4A4_vs_Input_peak_3858	119.648
chr1	70793363	70793864	SCC25_4A4_vs_Input_peak_3861	34.0241
chr1	70797674	70798175	SCC25_4A4_vs_Input_peak_3862	32.5208
chr1	70971098	70971599	SCC25_4A4_vs_Input_peak_3866	26.5856
chr1	70993721	70994222	SCC25_4A4_vs_Input_peak_3868	26.0932
chr1	71697376	71697877	SCC25_4A4_vs_Input_peak_3870	6.27957
chr1	72528205	72528706	SCC25_4A4_vs_Input_peak_3876	11.5236
chr1	73357602	73358103	SCC25_4A4_vs_Input_peak_3878	24.5324
chr1	73499231	73499732	SCC25_4A4_vs_Input_peak_3879	19.3746
chr1	75549768	75550269	SCC25_4A4_vs_Input_peak_3890	17.0522
chr1	75557708	75558209	SCC25_4A4_vs_Input_peak_3891	40.9206
chr1	75878191	75878692	SCC25_4A4_vs_Input_peak_3894	21.4724
chr1	76210810	76211311	SCC25_4A4_vs_Input_peak_3899	30.8877
chr1	76211063	76211564	SCC25_4A4_vs_Input_peak_3900	6.57259
chr1	77016400	77016901	SCC25_4A4_vs_Input_peak_3908	8.97601
chr1	77394113	77394614	SCC25_4A4_vs_Input_peak_3909	34.1417
chr1	78060372	78060873	SCC25_4A4_vs_Input_peak_3922	14.2344
chr1	78071260	78071761	SCC25_4A4_vs_Input_peak_3923	9.40307
chr1	78290948	78291449	SCC25_4A4_vs_Input_peak_3927	27.6731
chr1	78499450	78499951	SCC25_4A4_vs_Input_peak_3929	34.1417
chr1	78526735	78527236	SCC25_4A4_vs_Input_peak_3931	20.9775
chr1	78537314	78537815	SCC25_4A4_vs_Input_peak_3933	50.1967
chr1	78578784	78579285	SCC25_4A4_vs_Input_peak_3936	42.6098
chr1	78579737	78580238	SCC25_4A4_vs_Input_peak_3937	22.9708
chr1	78580030	78580531	SCC25_4A4_vs_Input_peak_3938	4.38221
chr1	79052858	79053359	SCC25_4A4_vs_Input_peak_3944	7.75575
chr1	79555573	79556074	SCC25_4A4_vs_Input_peak_3954	11.5359
chr1	79571172	79571673	SCC25_4A4_vs_Input_peak_3955	21.4724
chr1	80521806	80522307	SCC25_4A4_vs_Input_peak_3961	25.244
chr1	81651903	81652404	SCC25_4A4_vs_Input_peak_3966	14.9929
chr1	81975258	81975759	SCC25_4A4_vs_Input_peak_3968	18.5013
chr1	82180267	82180768	SCC25_4A4_vs_Input_peak_3972	42.7475
chr1	82464952	82465453	SCC25_4A4_vs_Input_peak_3976	15.6137
chr1	82691764	82692265	SCC25_4A4_vs_Input_peak_3978	22.9918
chr1	82787431	82787932	SCC25_4A4_vs_Input_peak_3979	24.5103
chr1	83154431	83154932	SCC25_4A4_vs_Input_peak_3983	14.2198
chr1	83476927	83477428	SCC25_4A4_vs_Input_peak_3988	20.9381
chr1	83552601	83553102	SCC25_4A4_vs_Input_peak_3990	19.9752
chr1	84477656	84478157	SCC25_4A4_vs_Input_peak_3997	40.9206
chr1	84610632	84611133	SCC25_4A4_vs_Input_peak_4001	16.9113
chr1	84671991	84672492	SCC25_4A4_vs_Input_peak_4003	14.2344
chr1	84855839	84856340	SCC25_4A4_vs_Input_peak_4010	22.9708
chr1	85004175	85004676	SCC25_4A4_vs_Input_peak_4014	12.8692
chr1	85215896	85216397	SCC25_4A4_vs_Input_peak_4026	95.8047
chr1	85238779	85239280	SCC25_4A4_vs_Input_peak_4029	18.4836
chr1	85308329	85308830	SCC25_4A4_vs_Input_peak_4037	83.3811
chr1	85346500	85347001	SCC25_4A4_vs_Input_peak_4038	29.2716
chr1	85354383	85354884	SCC25_4A4_vs_Input_peak_4042	7.75575
chr1	85354645	85355146	SCC25_4A4_vs_Input_peak_4043	24.5103
chr1	85363300	85363801	SCC25_4A4_vs_Input_peak_4044	19.9752
chr1	85405478	85405979	SCC25_4A4_vs_Input_peak_4047	15.6294
chr1	85413654	85414155	SCC25_4A4_vs_Input_peak_4048	23.7249
chr1	85528150	85528651	SCC25_4A4_vs_Input_peak_4053	23.7249
chr1	85553436	85553937	SCC25_4A4_vs_Input_peak_4056	19.9752
chr1	85667539	85668040	SCC25_4A4_vs_Input_peak_4058	24.5103
chr1	85690611	85691112	SCC25_4A4_vs_Input_peak_4061	48.2783
chr1	85742357	85742858	SCC25_4A4_vs_Input_peak_4064	32.4933
chr1	85749476	85749977	SCC25_4A4_vs_Input_peak_4065	22.9708
chr1	85755155	85755656	SCC25_4A4_vs_Input_peak_4066	57.5619
chr1	85762647	85763148	SCC25_4A4_vs_Input_peak_4068	21.4724
chr1	85786918	85787419	SCC25_4A4_vs_Input_peak_4070	83.3811
chr1	85804747	85805248	SCC25_4A4_vs_Input_peak_4071	14.7869
chr1	85960542	85961043	SCC25_4A4_vs_Input_peak_4072	15.9828
chr1	85961220	85961721	SCC25_4A4_vs_Input_peak_4073	20.9381
chr1	85971593	85972094	SCC25_4A4_vs_Input_peak_4074	32.5208
chr1	86021840	86022341	SCC25_4A4_vs_Input_peak_4080	183.035
chr1	86037620	86038121	SCC25_4A4_vs_Input_peak_4081	87.3053
chr1	86889492	86889993	SCC25_4A4_vs_Input_peak_4090	84.8125
chr1	86891333	86891834	SCC25_4A4_vs_Input_peak_4091	16.9113
chr1	86896074	86896575	SCC25_4A4_vs_Input_peak_4093	20.9775
chr1	87012315	87012816	SCC25_4A4_vs_Input_peak_4095	64.2166
chr1	87033571	87034072	SCC25_4A4_vs_Input_peak_4096	11.3446
chr1	87102481	87102982	SCC25_4A4_vs_Input_peak_4097	105.112
chr1	87315673	87316174	SCC25_4A4_vs_Input_peak_4098	12.8557
chr1	87437416	87437917	SCC25_4A4_vs_Input_peak_4100	17.1872
chr1	87640353	87640854	SCC25_4A4_vs_Input_peak_4104	19.4394
chr1	87667404	87667905	SCC25_4A4_vs_Input_peak_4106	14.5243
chr1	87685250	87685751	SCC25_4A4_vs_Input_peak_4107	5.97105
chr1	87752923	87753424	SCC25_4A4_vs_Input_peak_4109	132.71
chr1	87814282	87814783	SCC25_4A4_vs_Input_peak_4111	19.7106
chr1	87902129	87902630	SCC25_4A4_vs_Input_peak_4117	64.643
chr1	87915221	87915722	SCC25_4A4_vs_Input_peak_4119	29.0998
chr1	88183918	88184419	SCC25_4A4_vs_Input_peak_4128	21.8819
chr1	88300597	88301098	SCC25_4A4_vs_Input_peak_4132	16.3945
chr1	88354065	88354566	SCC25_4A4_vs_Input_peak_4133	20.3867
chr1	88405993	88406494	SCC25_4A4_vs_Input_peak_4134	17.3965
chr1	88447003	88447504	SCC25_4A4_vs_Input_peak_4136	15.4161
chr1	88455029	88455530	SCC25_4A4_vs_Input_peak_4137	42.6715
chr1	88501227	88501728	SCC25_4A4_vs_Input_peak_4138	92.9801
chr1	88526644	88527145	SCC25_4A4_vs_Input_peak_4139	223.72
chr1	88934717	88935218	SCC25_4A4_vs_Input_peak_4142	5.41033
chr1	89112904	89113405	SCC25_4A4_vs_Input_peak_4147	42.3323
chr1	89375981	89376482	SCC25_4A4_vs_Input_peak_4150	121.632
chr1	89458623	89459124	SCC25_4A4_vs_Input_peak_4152	29.0526
chr1	89515508	89516009	SCC25_4A4_vs_Input_peak_4154	47.9465
chr1	89771831	89772332	SCC25_4A4_vs_Input_peak_4158	29.906
chr1	89789446	89789947	SCC25_4A4_vs_Input_peak_4159	15.5121
chr1	89829105	89829606	SCC25_4A4_vs_Input_peak_4160	42.5566
chr1	89830369	89830870	SCC25_4A4_vs_Input_peak_4161	44.4123
chr1	89918587	89919088	SCC25_4A4_vs_Input_peak_4163	89.0664
chr1	89930824	89931325	SCC25_4A4_vs_Input_peak_4164	87.496
chr1	90013237	90013738	SCC25_4A4_vs_Input_peak_4167	72.9071
chr1	90032397	90032898	SCC25_4A4_vs_Input_peak_4168	12.6197
chr1	90058319	90058820	SCC25_4A4_vs_Input_peak_4169	8.99207
chr1	90081298	90081799	SCC25_4A4_vs_Input_peak_4172	16.5195
chr1	90081764	90082265	SCC25_4A4_vs_Input_peak_4173	66.1783
chr1	90137570	90138071	SCC25_4A4_vs_Input_peak_4174	21.5307
chr1	90199205	90199706	SCC25_4A4_vs_Input_peak_4175	93.6521
chr1	90233127	90233628	SCC25_4A4_vs_Input_peak_4176	91.984
chr1	90274070	90274571	SCC25_4A4_vs_Input_peak_4177	23.6836
chr1	90292293	90292794	SCC25_4A4_vs_Input_peak_4178	14.3994
chr1	90309755	90310256	SCC25_4A4_vs_Input_peak_4180	19.5864
chr1	90311756	90312257	SCC25_4A4_vs_Input_peak_4181	48.6065
chr1	90320769	90321270	SCC25_4A4_vs_Input_peak_4183	39.235
chr1	90355687	90356188	SCC25_4A4_vs_Input_peak_4186	27.8446
chr1	90392535	90393036	SCC25_4A4_vs_Input_peak_4188	12.0412
chr1	90422485	90422986	SCC25_4A4_vs_Input_peak_4191	35.9057
chr1	90456457	90456958	SCC25_4A4_vs_Input_peak_4193	29.4681
chr1	90539540	90540041	SCC25_4A4_vs_Input_peak_4194	43.8195
chr1	90585630	90586131	SCC25_4A4_vs_Input_peak_4195	33.2893
chr1	90627748	90628249	SCC25_4A4_vs_Input_peak_4198	138.463
chr1	90663931	90664432	SCC25_4A4_vs_Input_peak_4200	10.9461
chr1	90750777	90751278	SCC25_4A4_vs_Input_peak_4202	18.1562
chr1	90858403	90858904	SCC25_4A4_vs_Input_peak_4206	7.40968
chr1	91045673	91046174	SCC25_4A4_vs_Input_peak_4211	170.77
chr1	91191369	91191870	SCC25_4A4_vs_Input_peak_4215	12.6129
chr1	91286905	91287406	SCC25_4A4_vs_Input_peak_4217	70.0611
chr1	91421214	91421715	SCC25_4A4_vs_Input_peak_4219	21.4455
chr1	91521378	91521879	SCC25_4A4_vs_Input_peak_4223	27.2912
chr1	91665213	91665714	SCC25_4A4_vs_Input_peak_4226	11.7393
chr1	91790982	91791483	SCC25_4A4_vs_Input_peak_4230	19.4326
chr1	91995395	91995896	SCC25_4A4_vs_Input_peak_4233	212.716
chr1	92073192	92073693	SCC25_4A4_vs_Input_peak_4235	37.5887
chr1	92116244	92116745	SCC25_4A4_vs_Input_peak_4238	9.08888
chr1	92211446	92211947	SCC25_4A4_vs_Input_peak_4243	163.378
chr1	92283420	92283921	SCC25_4A4_vs_Input_peak_4246	66.1082
chr1	92294377	92294878	SCC25_4A4_vs_Input_peak_4248	23.6898
chr1	92297804	92298305	SCC25_4A4_vs_Input_peak_4249	31.0353
chr1	92310581	92311082	SCC25_4A4_vs_Input_peak_4250	29.3197
chr1	92329769	92330270	SCC25_4A4_vs_Input_peak_4251	129.681
chr1	92338095	92338596	SCC25_4A4_vs_Input_peak_4252	113.928
chr1	92549244	92549745	SCC25_4A4_vs_Input_peak_4261	11.7262
chr1	92792207	92792708	SCC25_4A4_vs_Input_peak_4263	26.8375
chr1	92907106	92907607	SCC25_4A4_vs_Input_peak_4269	39.7672
chr1	92941647	92942148	SCC25_4A4_vs_Input_peak_4270	40.2435
chr1	93042689	93043190	SCC25_4A4_vs_Input_peak_4272	22.2305
chr1	93177016	93177517	SCC25_4A4_vs_Input_peak_4275	7.24432
chr1	93250473	93250974	SCC25_4A4_vs_Input_peak_4277	24.7797
chr1	93267992	93268493	SCC25_4A4_vs_Input_peak_4278	10.7384
chr1	93310014	93310515	SCC25_4A4_vs_Input_peak_4280	16.0942
chr1	93313748	93314249	SCC25_4A4_vs_Input_peak_4281	101.581
chr1	93373463	93373964	SCC25_4A4_vs_Input_peak_4282	114.095
chr1	93374701	93375202	SCC25_4A4_vs_Input_peak_4283	150.988
chr1	93378455	93378956	SCC25_4A4_vs_Input_peak_4284	16.7117
chr1	93413567	93414068	SCC25_4A4_vs_Input_peak_4286	57.2868
chr1	93427307	93427808	SCC25_4A4_vs_Input_peak_4291	57.5591
chr1	93438695	93439196	SCC25_4A4_vs_Input_peak_4293	137.479
chr1	93451425	93451926	SCC25_4A4_vs_Input_peak_4294	39.6397
chr1	93608634	93609135	SCC25_4A4_vs_Input_peak_4297	16.6677
chr1	93687413	93687914	SCC25_4A4_vs_Input_peak_4301	152.866
chr1	93688795	93689296	SCC25_4A4_vs_Input_peak_4302	75.608
chr1	93778169	93778670	SCC25_4A4_vs_Input_peak_4305	24.7797
chr1	93787853	93788354	SCC25_4A4_vs_Input_peak_4306	26.3225
chr1	93808192	93808693	SCC25_4A4_vs_Input_peak_4311	15.3331
chr1	93814717	93815218	SCC25_4A4_vs_Input_peak_4313	52.6317
chr1	93815877	93816378	SCC25_4A4_vs_Input_peak_4314	11.7565
chr1	93817871	93818372	SCC25_4A4_vs_Input_peak_4315	47.6591
chr1	93961832	93962333	SCC25_4A4_vs_Input_peak_4320	25.4897
chr1	94046916	94047417	SCC25_4A4_vs_Input_peak_4323	16.8002
chr1	94058516	94059017	SCC25_4A4_vs_Input_peak_4324	223.169
chr1	94063286	94063787	SCC25_4A4_vs_Input_peak_4325	265.478
chr1	94080463	94080964	SCC25_4A4_vs_Input_peak_4327	109.355
chr1	94094861	94095362	SCC25_4A4_vs_Input_peak_4330	22.6005
chr1	94138929	94139430	SCC25_4A4_vs_Input_peak_4332	39.0737
chr1	94143026	94143527	SCC25_4A4_vs_Input_peak_4333	10.8837
chr1	94158411	94158912	SCC25_4A4_vs_Input_peak_4334	10.9257
chr1	94158787	94159288	SCC25_4A4_vs_Input_peak_4335	38.5833
chr1	94164173	94164674	SCC25_4A4_vs_Input_peak_4336	111.428
chr1	94210325	94210826	SCC25_4A4_vs_Input_peak_4341	13.5068
chr1	94240735	94241236	SCC25_4A4_vs_Input_peak_4344	54.2794
chr1	94282216	94282717	SCC25_4A4_vs_Input_peak_4346	10.7257
chr1	94336831	94337332	SCC25_4A4_vs_Input_peak_4349	11.358
chr1	94408921	94409422	SCC25_4A4_vs_Input_peak_4350	37.9736
chr1	94426332	94426833	SCC25_4A4_vs_Input_peak_4352	189.445
chr1	94430004	94430505	SCC25_4A4_vs_Input_peak_4354	31.2568
chr1	94431414	94431915	SCC25_4A4_vs_Input_peak_4355	107.377
chr1	94442124	94442625	SCC25_4A4_vs_Input_peak_4357	31.0367
chr1	94444818	94445319	SCC25_4A4_vs_Input_peak_4359	17.6795
chr1	94454429	94454930	SCC25_4A4_vs_Input_peak_4360	20.5862
chr1	94459224	94459725	SCC25_4A4_vs_Input_peak_4361	19.6212
chr1	94487872	94488373	SCC25_4A4_vs_Input_peak_4364	12.7153
chr1	94493280	94493781	SCC25_4A4_vs_Input_peak_4365	78.0714
chr1	94547360	94547861	SCC25_4A4_vs_Input_peak_4366	211.315
chr1	94566563	94567064	SCC25_4A4_vs_Input_peak_4367	42.8865
chr1	94569147	94569648	SCC25_4A4_vs_Input_peak_4368	145.862
chr1	94667715	94668216	SCC25_4A4_vs_Input_peak_4369	14.3799
chr1	94730276	94730777	SCC25_4A4_vs_Input_peak_4371	16.2186
chr1	94782839	94783340	SCC25_4A4_vs_Input_peak_4374	31.3077
chr1	94866654	94867155	SCC25_4A4_vs_Input_peak_4379	37.0991
chr1	94887356	94887857	SCC25_4A4_vs_Input_peak_4381	94.0158
chr1	95015222	95015723	SCC25_4A4_vs_Input_peak_4383	175.474
chr1	95018945	95019446	SCC25_4A4_vs_Input_peak_4384	103.662
chr1	95046796	95047297	SCC25_4A4_vs_Input_peak_4386	83.9645
chr1	95064990	95065491	SCC25_4A4_vs_Input_peak_4390	51.1446
chr1	95075032	95075533	SCC25_4A4_vs_Input_peak_4391	24.4704
chr1	95086147	95086648	SCC25_4A4_vs_Input_peak_4392	149.265
chr1	95086984	95087485	SCC25_4A4_vs_Input_peak_4393	26.1947
chr1	95088172	95088673	SCC25_4A4_vs_Input_peak_4394	38.579
chr1	95094874	95095375	SCC25_4A4_vs_Input_peak_4395	20.4319
chr1	95100258	95100759	SCC25_4A4_vs_Input_peak_4396	90.2109
chr1	95111605	95112106	SCC25_4A4_vs_Input_peak_4397	8.39004
chr1	95112235	95112736	SCC25_4A4_vs_Input_peak_4398	128.019
chr1	95113674	95114175	SCC25_4A4_vs_Input_peak_4399	30.4035
chr1	95173693	95174194	SCC25_4A4_vs_Input_peak_4404	25.0888
chr1	95175221	95175722	SCC25_4A4_vs_Input_peak_4405	25.9986
chr1	95193490	95193991	SCC25_4A4_vs_Input_peak_4407	18.0203
chr1	95235078	95235579	SCC25_4A4_vs_Input_peak_4408	13.4942
chr1	95302396	95302897	SCC25_4A4_vs_Input_peak_4412	46.2833
chr1	95319919	95320420	SCC25_4A4_vs_Input_peak_4413	21.6961
chr1	95341197	95341698	SCC25_4A4_vs_Input_peak_4418	157.55
chr1	95406240	95406741	SCC25_4A4_vs_Input_peak_4419	27.5506
chr1	95417047	95417548	SCC25_4A4_vs_Input_peak_4421	75.6065
chr1	95437010	95437511	SCC25_4A4_vs_Input_peak_4423	37.3508
chr1	95473196	95473697	SCC25_4A4_vs_Input_peak_4424	116.222
chr1	95603731	95604232	SCC25_4A4_vs_Input_peak_4427	13.6257
chr1	95663446	95663947	SCC25_4A4_vs_Input_peak_4429	29.2857
chr1	95699379	95699880	SCC25_4A4_vs_Input_peak_4432	18.3717
chr1	95720461	95720962	SCC25_4A4_vs_Input_peak_4433	27.03
chr1	95968925	95969426	SCC25_4A4_vs_Input_peak_4436	33.4649
chr1	95972221	95972722	SCC25_4A4_vs_Input_peak_4437	26.3911
chr1	96012739	96013240	SCC25_4A4_vs_Input_peak_4438	62.2132
chr1	96013735	96014236	SCC25_4A4_vs_Input_peak_4439	56.8933
chr1	96049828	96050329	SCC25_4A4_vs_Input_peak_4440	199.06
chr1	96188831	96189332	SCC25_4A4_vs_Input_peak_4445	151.915
chr1	96208090	96208591	SCC25_4A4_vs_Input_peak_4447	87.9076
chr1	96250548	96251049	SCC25_4A4_vs_Input_peak_4449	13.4007
chr1	96542057	96542558	SCC25_4A4_vs_Input_peak_4454	111.047
chr1	96594214	96594715	SCC25_4A4_vs_Input_peak_4457	14.7294
chr1	96756929	96757430	SCC25_4A4_vs_Input_peak_4463	143.103
chr1	96853347	96853848	SCC25_4A4_vs_Input_peak_4471	182.659
chr1	96875144	96875645	SCC25_4A4_vs_Input_peak_4472	48.9016
chr1	96881877	96882378	SCC25_4A4_vs_Input_peak_4473	34.5717
chr1	96925335	96925836	SCC25_4A4_vs_Input_peak_4474	19.872
chr1	97009554	97010055	SCC25_4A4_vs_Input_peak_4475	51.9122
chr1	97020742	97021243	SCC25_4A4_vs_Input_peak_4476	15.212
chr1	97106866	97107367	SCC25_4A4_vs_Input_peak_4479	18.894
chr1	97184753	97185254	SCC25_4A4_vs_Input_peak_4480	22.989
chr1	97439142	97439643	SCC25_4A4_vs_Input_peak_4483	101.514
chr1	97527103	97527604	SCC25_4A4_vs_Input_peak_4484	139.203
chr1	97547633	97548134	SCC25_4A4_vs_Input_peak_4486	114.095
chr1	97651781	97652282	SCC25_4A4_vs_Input_peak_4489	20.3046
chr1	97678175	97678676	SCC25_4A4_vs_Input_peak_4491	148.682
chr1	97830560	97831061	SCC25_4A4_vs_Input_peak_4495	21.2638
chr1	97832548	97833049	SCC25_4A4_vs_Input_peak_4496	36.9954
chr1	97833813	97834314	SCC25_4A4_vs_Input_peak_4497	169.936
chr1	97954008	97954509	SCC25_4A4_vs_Input_peak_4499	129.04
chr1	97956007	97956508	SCC25_4A4_vs_Input_peak_4501	35.9915
chr1	98065222	98065723	SCC25_4A4_vs_Input_peak_4502	54.8758
chr1	98083874	98084375	SCC25_4A4_vs_Input_peak_4503	35.4179
chr1	98330505	98331006	SCC25_4A4_vs_Input_peak_4508	14.3833
chr1	98584704	98585205	SCC25_4A4_vs_Input_peak_4514	25.9986
chr1	98585327	98585828	SCC25_4A4_vs_Input_peak_4515	17.8921
chr1	98636256	98636757	SCC25_4A4_vs_Input_peak_4517	9.91442
chr1	98676940	98677441	SCC25_4A4_vs_Input_peak_4519	12.4507
chr1	98788804	98789305	SCC25_4A4_vs_Input_peak_4521	44.1212
chr1	98789294	98789795	SCC25_4A4_vs_Input_peak_4522	18.2326
chr1	98791076	98791577	SCC25_4A4_vs_Input_peak_4523	139.859
chr1	98817062	98817563	SCC25_4A4_vs_Input_peak_4524	56.8933
chr1	98871960	98872461	SCC25_4A4_vs_Input_peak_4526	12.341
chr1	98930422	98930923	SCC25_4A4_vs_Input_peak_4527	24.3684
chr1	98981794	98982295	SCC25_4A4_vs_Input_peak_4529	39.9652
chr1	99142868	99143369	SCC25_4A4_vs_Input_peak_4531	136.268
chr1	99176031	99176532	SCC25_4A4_vs_Input_peak_4532	30.0242
chr1	99205258	99205759	SCC25_4A4_vs_Input_peak_4533	262.161
chr1	99457238	99457739	SCC25_4A4_vs_Input_peak_4535	69.7759
chr1	99587569	99588070	SCC25_4A4_vs_Input_peak_4538	23.0937
chr1	99870871	99871372	SCC25_4A4_vs_Input_peak_4541	22.2758
chr1	100031397	100031898	SCC25_4A4_vs_Input_peak_4547	26.5292
chr1	100045900	100046401	SCC25_4A4_vs_Input_peak_4550	263.524
chr1	100087170	100087671	SCC25_4A4_vs_Input_peak_4552	200.199
chr1	100111347	100111848	SCC25_4A4_vs_Input_peak_4553	66.1082
chr1	100116201	100116702	SCC25_4A4_vs_Input_peak_4554	38.821
chr1	100123496	100123997	SCC25_4A4_vs_Input_peak_4556	54.5905
chr1	100125254	100125755	SCC25_4A4_vs_Input_peak_4557	154.619
chr1	100149019	100149520	SCC25_4A4_vs_Input_peak_4561	34.3838
chr1	100205605	100206106	SCC25_4A4_vs_Input_peak_4564	44.934
chr1	100229475	100229976	SCC25_4A4_vs_Input_peak_4565	179.217
chr1	100279870	100280371	SCC25_4A4_vs_Input_peak_4568	111.179
chr1	100311536	100312037	SCC25_4A4_vs_Input_peak_4570	70.6577
chr1	100408868	100409369	SCC25_4A4_vs_Input_peak_4572	34.8704
chr1	100459906	100460407	SCC25_4A4_vs_Input_peak_4574	18.6474
chr1	100515529	100516030	SCC25_4A4_vs_Input_peak_4575	62.899
chr1	100517380	100517881	SCC25_4A4_vs_Input_peak_4576	129.754
chr1	100781041	100781542	SCC25_4A4_vs_Input_peak_4582	35.5017
chr1	100828452	100828953	SCC25_4A4_vs_Input_peak_4584	32.562
chr1	100895829	100896330	SCC25_4A4_vs_Input_peak_4585	14.1989
chr1	101076615	101077116	SCC25_4A4_vs_Input_peak_4589	5.9296
chr1	101103273	101103774	SCC25_4A4_vs_Input_peak_4590	34.9967
chr1	101238959	101239460	SCC25_4A4_vs_Input_peak_4591	31.9236
chr1	101257129	101257630	SCC25_4A4_vs_Input_peak_4592	15.6052
chr1	101301356	101301857	SCC25_4A4_vs_Input_peak_4593	114.756
chr1	101349425	101349926	SCC25_4A4_vs_Input_peak_4594	23.903
chr1	101417843	101418344	SCC25_4A4_vs_Input_peak_4598	40.7389
chr1	101479304	101479805	SCC25_4A4_vs_Input_peak_4600	71.6684
chr1	101590540	101591041	SCC25_4A4_vs_Input_peak_4601	9.66983
chr1	101655562	101656063	SCC25_4A4_vs_Input_peak_4603	16.9416
chr1	101659377	101659878	SCC25_4A4_vs_Input_peak_4604	84.2187
chr1	101665978	101666479	SCC25_4A4_vs_Input_peak_4605	22.0142
chr1	101775073	101775574	SCC25_4A4_vs_Input_peak_4607	13.4804
chr1	103345815	103346316	SCC25_4A4_vs_Input_peak_4618	12.305
chr1	103352152	103352653	SCC25_4A4_vs_Input_peak_4619	47.6465
chr1	103765900	103766401	SCC25_4A4_vs_Input_peak_4622	24.8663
chr1	106797224	106797725	SCC25_4A4_vs_Input_peak_4639	16.8129
chr1	106869848	106870349	SCC25_4A4_vs_Input_peak_4640	16.2842
chr1	107031718	107032219	SCC25_4A4_vs_Input_peak_4644	93.8892
chr1	107045329	107045830	SCC25_4A4_vs_Input_peak_4645	20.9707
chr1	107158009	107158510	SCC25_4A4_vs_Input_peak_4646	155.324
chr1	107292467	107292968	SCC25_4A4_vs_Input_peak_4649	113.41
chr1	107334338	107334839	SCC25_4A4_vs_Input_peak_4650	19.7106
chr1	107541000	107541501	SCC25_4A4_vs_Input_peak_4656	135.199
chr1	107870032	107870533	SCC25_4A4_vs_Input_peak_4659	29.4068
chr1	108073610	108074111	SCC25_4A4_vs_Input_peak_4664	122.096
chr1	108078784	108079285	SCC25_4A4_vs_Input_peak_4666	106.167
chr1	108090314	108090815	SCC25_4A4_vs_Input_peak_4667	118.917
chr1	108099639	108100140	SCC25_4A4_vs_Input_peak_4668	165.921
chr1	108115490	108115991	SCC25_4A4_vs_Input_peak_4670	130.742
chr1	108179691	108180192	SCC25_4A4_vs_Input_peak_4671	11.8661
chr1	108186318	108186819	SCC25_4A4_vs_Input_peak_4672	56.0038
chr1	108202563	108203064	SCC25_4A4_vs_Input_peak_4674	32.0105
chr1	108208096	108208597	SCC25_4A4_vs_Input_peak_4676	20.1424
chr1	108209782	108210283	SCC25_4A4_vs_Input_peak_4677	95.634
chr1	108211295	108211796	SCC25_4A4_vs_Input_peak_4678	23.1141
chr1	108220246	108220747	SCC25_4A4_vs_Input_peak_4680	175.964
chr1	108231583	108232084	SCC25_4A4_vs_Input_peak_4682	19.6028
chr1	108234132	108234633	SCC25_4A4_vs_Input_peak_4683	114.081
chr1	108265039	108265540	SCC25_4A4_vs_Input_peak_4684	20.7889
chr1	108336565	108337066	SCC25_4A4_vs_Input_peak_4687	42.3552
chr1	108408052	108408553	SCC25_4A4_vs_Input_peak_4690	20.5951
chr1	108534369	108534870	SCC25_4A4_vs_Input_peak_4692	16.2186
chr1	108588560	108589061	SCC25_4A4_vs_Input_peak_4695	49.163
chr1	108614902	108615403	SCC25_4A4_vs_Input_peak_4696	84.8378
chr1	108743383	108743884	SCC25_4A4_vs_Input_peak_4700	10.4161
chr1	109112636	109113137	SCC25_4A4_vs_Input_peak_4706	96.7434
chr1	109168055	109168556	SCC25_4A4_vs_Input_peak_4707	10.7852
chr1	109189085	109189586	SCC25_4A4_vs_Input_peak_4709	14.9929
chr1	109244993	109245494	SCC25_4A4_vs_Input_peak_4710	16.4181
chr1	109251544	109252045	SCC25_4A4_vs_Input_peak_4711	75.4696
chr1	109287633	109288134	SCC25_4A4_vs_Input_peak_4714	17.5377
chr1	109291694	109292195	SCC25_4A4_vs_Input_peak_4715	100.515
chr1	109370977	109371478	SCC25_4A4_vs_Input_peak_4716	118.319
chr1	109388460	109388961	SCC25_4A4_vs_Input_peak_4718	207.257
chr1	109570900	109571401	SCC25_4A4_vs_Input_peak_4723	118.97
chr1	109589243	109589744	SCC25_4A4_vs_Input_peak_4725	90.7837
chr1	109592872	109593373	SCC25_4A4_vs_Input_peak_4726	128.019
chr1	109609631	109610132	SCC25_4A4_vs_Input_peak_4727	11.9414
chr1	109638744	109639245	SCC25_4A4_vs_Input_peak_4731	54.5905
chr1	109704875	109705376	SCC25_4A4_vs_Input_peak_4734	106.883
chr1	109731361	109731862	SCC25_4A4_vs_Input_peak_4735	11.3241
chr1	109740562	109741063	SCC25_4A4_vs_Input_peak_4737	232.782
chr1	109752653	109753154	SCC25_4A4_vs_Input_peak_4739	165.732
chr1	109756793	109757294	SCC25_4A4_vs_Input_peak_4740	8.97253
chr1	109783231	109783732	SCC25_4A4_vs_Input_peak_4741	158.327
chr1	109805786	109806287	SCC25_4A4_vs_Input_peak_4744	159.146
chr1	109839375	109839876	SCC25_4A4_vs_Input_peak_4745	47.9465
chr1	110325339	110325840	SCC25_4A4_vs_Input_peak_4754	27.8445
chr1	110336330	110336831	SCC25_4A4_vs_Input_peak_4757	10.8403
chr1	110363086	110363587	SCC25_4A4_vs_Input_peak_4758	13.8324
chr1	110366875	110367376	SCC25_4A4_vs_Input_peak_4760	81.1878
chr1	110422992	110423493	SCC25_4A4_vs_Input_peak_4763	20.7889
chr1	110435562	110436063	SCC25_4A4_vs_Input_peak_4764	209.811
chr1	110444192	110444693	SCC25_4A4_vs_Input_peak_4765	28.4555
chr1	110445150	110445651	SCC25_4A4_vs_Input_peak_4766	15.7655
chr1	110453635	110454136	SCC25_4A4_vs_Input_peak_4767	3.57902
chr1	110453935	110454436	SCC25_4A4_vs_Input_peak_4768	53.1875
chr1	110465075	110465576	SCC25_4A4_vs_Input_peak_4769	8.91648
chr1	110466876	110467377	SCC25_4A4_vs_Input_peak_4770	32.9641
chr1	110470203	110470704	SCC25_4A4_vs_Input_peak_4771	16.0373
chr1	110471683	110472184	SCC25_4A4_vs_Input_peak_4772	64.0567
chr1	110652580	110653081	SCC25_4A4_vs_Input_peak_4776	17.2008
chr1	110786296	110786797	SCC25_4A4_vs_Input_peak_4783	67.072
chr1	110788837	110789338	SCC25_4A4_vs_Input_peak_4784	41.3043
chr1	110802374	110802875	SCC25_4A4_vs_Input_peak_4785	200.635
chr1	111005864	111006365	SCC25_4A4_vs_Input_peak_4791	16.2186
chr1	111017785	111018286	SCC25_4A4_vs_Input_peak_4796	35.3862
chr1	111018562	111019063	SCC25_4A4_vs_Input_peak_4797	38.821
chr1	111019654	111020155	SCC25_4A4_vs_Input_peak_4798	229.414
chr1	111100828	111101329	SCC25_4A4_vs_Input_peak_4800	39.6052
chr1	111148386	111148887	SCC25_4A4_vs_Input_peak_4803	9.23984
chr1	111328174	111328675	SCC25_4A4_vs_Input_peak_4808	25.1464
chr1	111752236	111752737	SCC25_4A4_vs_Input_peak_4824	50.2353
chr1	111757086	111757587	SCC25_4A4_vs_Input_peak_4827	12.4707
chr1	111907344	111907845	SCC25_4A4_vs_Input_peak_4831	15.494
chr1	111989909	111990410	SCC25_4A4_vs_Input_peak_4832	31.1012
chr1	112135028	112135529	SCC25_4A4_vs_Input_peak_4840	4.0268
chr1	112135625	112136126	SCC25_4A4_vs_Input_peak_4841	90.0291
chr1	112154576	112155077	SCC25_4A4_vs_Input_peak_4842	13.0956
chr1	112247350	112247851	SCC25_4A4_vs_Input_peak_4843	61.6279
chr1	112280955	112281456	SCC25_4A4_vs_Input_peak_4846	31.6676
chr1	112421166	112421667	SCC25_4A4_vs_Input_peak_4851	19.6447
chr1	112462826	112463327	SCC25_4A4_vs_Input_peak_4854	7.324
chr1	112468973	112469474	SCC25_4A4_vs_Input_peak_4855	18.2317
chr1	112480722	112481223	SCC25_4A4_vs_Input_peak_4856	38.6621
chr1	112491288	112491789	SCC25_4A4_vs_Input_peak_4858	45.2673
chr1	112601402	112601903	SCC25_4A4_vs_Input_peak_4862	30.1556
chr1	112603637	112604138	SCC25_4A4_vs_Input_peak_4863	150.489
chr1	112604619	112605120	SCC25_4A4_vs_Input_peak_4864	85.9533
chr1	112784287	112784788	SCC25_4A4_vs_Input_peak_4869	27.4561
chr1	112862179	112862680	SCC25_4A4_vs_Input_peak_4871	112.83
chr1	112875375	112875876	SCC25_4A4_vs_Input_peak_4873	58.2914
chr1	112901276	112901777	SCC25_4A4_vs_Input_peak_4875	54.9132
chr1	113004321	113004822	SCC25_4A4_vs_Input_peak_4879	17.6267
chr1	113059764	113060265	SCC25_4A4_vs_Input_peak_4881	112.132
chr1	113088492	113088993	SCC25_4A4_vs_Input_peak_4884	13.884
chr1	113148515	113149016	SCC25_4A4_vs_Input_peak_4887	37.6546
chr1	113154921	113155422	SCC25_4A4_vs_Input_peak_4888	40.1337
chr1	113166478	113166979	SCC25_4A4_vs_Input_peak_4889	13.0956
chr1	113179990	113180491	SCC25_4A4_vs_Input_peak_4891	21.7672
chr1	113188760	113189261	SCC25_4A4_vs_Input_peak_4892	56.0665
chr1	113229931	113230432	SCC25_4A4_vs_Input_peak_4895	223.594
chr1	113242846	113243347	SCC25_4A4_vs_Input_peak_4896	14.4304
chr1	113305648	113306149	SCC25_4A4_vs_Input_peak_4901	138.232
chr1	113351676	113352177	SCC25_4A4_vs_Input_peak_4903	12.8549
chr1	113408779	113409280	SCC25_4A4_vs_Input_peak_4905	17.2831
chr1	113417005	113417506	SCC25_4A4_vs_Input_peak_4906	13.1894
chr1	113424679	113425180	SCC25_4A4_vs_Input_peak_4908	25.7804
chr1	113448088	113448589	SCC25_4A4_vs_Input_peak_4912	18.5801
chr1	113508892	113509393	SCC25_4A4_vs_Input_peak_4915	13.5989
chr1	113520623	113521124	SCC25_4A4_vs_Input_peak_4916	75.7248
chr1	113532854	113533355	SCC25_4A4_vs_Input_peak_4919	92.0939
chr1	113543148	113543649	SCC25_4A4_vs_Input_peak_4920	45.3691
chr1	113564399	113564900	SCC25_4A4_vs_Input_peak_4922	11.7393
chr1	113577700	113578201	SCC25_4A4_vs_Input_peak_4923	40.2345
chr1	113603285	113603786	SCC25_4A4_vs_Input_peak_4924	28.3521
chr1	113606635	113607136	SCC25_4A4_vs_Input_peak_4925	15.6137
chr1	113626171	113626672	SCC25_4A4_vs_Input_peak_4928	5.42657
chr1	113695649	113696150	SCC25_4A4_vs_Input_peak_4930	24.3783
chr1	113790409	113790910	SCC25_4A4_vs_Input_peak_4933	36.9235
chr1	113869540	113870041	SCC25_4A4_vs_Input_peak_4938	35.5565
chr1	113921131	113921632	SCC25_4A4_vs_Input_peak_4942	16.15
chr1	114087777	114088278	SCC25_4A4_vs_Input_peak_4948	54.9947
chr1	114157984	114158485	SCC25_4A4_vs_Input_peak_4952	34.0767
chr1	114172929	114173430	SCC25_4A4_vs_Input_peak_4953	9.18604
chr1	114195337	114195838	SCC25_4A4_vs_Input_peak_4954	68.9826
chr1	114348188	114348689	SCC25_4A4_vs_Input_peak_4956	10.2505
chr1	114526427	114526928	SCC25_4A4_vs_Input_peak_4964	29.4741
chr1	114878916	114879417	SCC25_4A4_vs_Input_peak_4972	70.4056
chr1	114959263	114959764	SCC25_4A4_vs_Input_peak_4973	13.3468
chr1	115011632	115012133	SCC25_4A4_vs_Input_peak_4975	28.421
chr1	115019177	115019678	SCC25_4A4_vs_Input_peak_4976	15.6142
chr1	115153167	115153668	SCC25_4A4_vs_Input_peak_4982	136.247
chr1	115161140	115161641	SCC25_4A4_vs_Input_peak_4983	132.977
chr1	115214159	115214660	SCC25_4A4_vs_Input_peak_4987	20.9381
chr1	115245310	115245811	SCC25_4A4_vs_Input_peak_4989	21.9701
chr1	115345650	115346151	SCC25_4A4_vs_Input_peak_4992	180.055
chr1	115594447	115594948	SCC25_4A4_vs_Input_peak_4996	66.5971
chr1	115685079	115685580	SCC25_4A4_vs_Input_peak_5001	33.4799
chr1	115686188	115686689	SCC25_4A4_vs_Input_peak_5002	10.8823
chr1	115700695	115701196	SCC25_4A4_vs_Input_peak_5003	166.83
chr1	115765155	115765656	SCC25_4A4_vs_Input_peak_5006	70.5251
chr1	115767217	115767718	SCC25_4A4_vs_Input_peak_5007	132.977
chr1	115771478	115771979	SCC25_4A4_vs_Input_peak_5008	28.6423
chr1	115836443	115836944	SCC25_4A4_vs_Input_peak_5011	17.2008
chr1	115843087	115843588	SCC25_4A4_vs_Input_peak_5012	142.32
chr1	115851587	115852088	SCC25_4A4_vs_Input_peak_5014	43.3826
chr1	115882370	115882871	SCC25_4A4_vs_Input_peak_5018	14.1723
chr1	115943008	115943509	SCC25_4A4_vs_Input_peak_5022	70.0961
chr1	115943538	115944039	SCC25_4A4_vs_Input_peak_5023	29.5142
chr1	116004050	116004551	SCC25_4A4_vs_Input_peak_5025	42.8188
chr1	116047881	116048382	SCC25_4A4_vs_Input_peak_5028	13.1491
chr1	116070315	116070816	SCC25_4A4_vs_Input_peak_5031	41.0639
chr1	116079084	116079585	SCC25_4A4_vs_Input_peak_5033	13.0956
chr1	116081700	116082201	SCC25_4A4_vs_Input_peak_5034	26.5856
chr1	116088327	116088828	SCC25_4A4_vs_Input_peak_5035	38.6071
chr1	116096203	116096704	SCC25_4A4_vs_Input_peak_5036	12.0909
chr1	116148858	116149359	SCC25_4A4_vs_Input_peak_5038	24.9201
chr1	116197829	116198330	SCC25_4A4_vs_Input_peak_5043	197.242
chr1	116257241	116257742	SCC25_4A4_vs_Input_peak_5047	51.229
chr1	116314336	116314837	SCC25_4A4_vs_Input_peak_5051	120.625
chr1	116323830	116324331	SCC25_4A4_vs_Input_peak_5053	73.9176
chr1	116325462	116325963	SCC25_4A4_vs_Input_peak_5054	49.6598
chr1	116334406	116334907	SCC25_4A4_vs_Input_peak_5055	38.6621
chr1	116337489	116337990	SCC25_4A4_vs_Input_peak_5057	13.3699
chr1	116352529	116353030	SCC25_4A4_vs_Input_peak_5059	28.0417
chr1	116357246	116357747	SCC25_4A4_vs_Input_peak_5060	38.4729
chr1	116373500	116374001	SCC25_4A4_vs_Input_peak_5063	67.3264
chr1	116381755	116382256	SCC25_4A4_vs_Input_peak_5064	93.0678
chr1	116390582	116391083	SCC25_4A4_vs_Input_peak_5065	19.6991
chr1	116420028	116420529	SCC25_4A4_vs_Input_peak_5068	118.117
chr1	116470587	116471088	SCC25_4A4_vs_Input_peak_5069	59.995
chr1	116544326	116544827	SCC25_4A4_vs_Input_peak_5070	30.2589
chr1	116575877	116576378	SCC25_4A4_vs_Input_peak_5072	68.7808
chr1	116647652	116648153	SCC25_4A4_vs_Input_peak_5074	27.0833
chr1	116654024	116654525	SCC25_4A4_vs_Input_peak_5076	20.5951
chr1	116674445	116674946	SCC25_4A4_vs_Input_peak_5083	159.7
chr1	116805124	116805625	SCC25_4A4_vs_Input_peak_5085	13.6144
chr1	116809326	116809827	SCC25_4A4_vs_Input_peak_5086	36.1742
chr1	116810976	116811477	SCC25_4A4_vs_Input_peak_5087	26.3806
chr1	116822255	116822756	SCC25_4A4_vs_Input_peak_5088	153.348
chr1	116832873	116833374	SCC25_4A4_vs_Input_peak_5090	65.0251
chr1	116883048	116883549	SCC25_4A4_vs_Input_peak_5095	65.554
chr1	116917678	116918179	SCC25_4A4_vs_Input_peak_5097	29.7839
chr1	116950710	116951211	SCC25_4A4_vs_Input_peak_5101	26.1749
chr1	116952225	116952726	SCC25_4A4_vs_Input_peak_5102	101.798
chr1	116989281	116989782	SCC25_4A4_vs_Input_peak_5106	35.5565
chr1	117038127	117038628	SCC25_4A4_vs_Input_peak_5108	19.6483
chr1	117044088	117044589	SCC25_4A4_vs_Input_peak_5110	181.769
chr1	117080149	117080650	SCC25_4A4_vs_Input_peak_5113	50.9888
chr1	117096312	117096813	SCC25_4A4_vs_Input_peak_5116	110.203
chr1	117099182	117099683	SCC25_4A4_vs_Input_peak_5117	66.9753
chr1	117106989	117107490	SCC25_4A4_vs_Input_peak_5118	22.8513
chr1	117219976	117220477	SCC25_4A4_vs_Input_peak_5123	40.9817
chr1	117223364	117223865	SCC25_4A4_vs_Input_peak_5124	107.369
chr1	117224529	117225030	SCC25_4A4_vs_Input_peak_5125	11.8772
chr1	117225217	117225718	SCC25_4A4_vs_Input_peak_5126	98.402
chr1	117229720	117230221	SCC25_4A4_vs_Input_peak_5127	8.15333
chr1	117236391	117236892	SCC25_4A4_vs_Input_peak_5128	138.413
chr1	117239152	117239653	SCC25_4A4_vs_Input_peak_5129	6.19344
chr1	117262927	117263428	SCC25_4A4_vs_Input_peak_5132	81.0429
chr1	117265057	117265558	SCC25_4A4_vs_Input_peak_5133	126.621
chr1	117281226	117281727	SCC25_4A4_vs_Input_peak_5134	10.0139
chr1	117341904	117342405	SCC25_4A4_vs_Input_peak_5137	37.2409
chr1	117351032	117351533	SCC25_4A4_vs_Input_peak_5138	127.859
chr1	117395531	117396032	SCC25_4A4_vs_Input_peak_5139	14.3418
chr1	117417956	117418457	SCC25_4A4_vs_Input_peak_5141	15.6142
chr1	117421257	117421758	SCC25_4A4_vs_Input_peak_5143	3.73616
chr1	117421677	117422178	SCC25_4A4_vs_Input_peak_5144	119.481
chr1	117429035	117429536	SCC25_4A4_vs_Input_peak_5147	162.722
chr1	117449379	117449880	SCC25_4A4_vs_Input_peak_5148	31.6676
chr1	117465519	117466020	SCC25_4A4_vs_Input_peak_5150	27.6314
chr1	117469302	117469803	SCC25_4A4_vs_Input_peak_5151	15.0758
chr1	117469967	117470468	SCC25_4A4_vs_Input_peak_5152	16.8023
chr1	117531289	117531790	SCC25_4A4_vs_Input_peak_5153	73.2975
chr1	117533195	117533696	SCC25_4A4_vs_Input_peak_5154	61.1139
chr1	117714389	117714890	SCC25_4A4_vs_Input_peak_5166	21.8678
chr1	117722117	117722618	SCC25_4A4_vs_Input_peak_5168	11.4387
chr1	117773841	117774342	SCC25_4A4_vs_Input_peak_5172	13.1603
chr1	118123067	118123568	SCC25_4A4_vs_Input_peak_5176	47.6151
chr1	118123821	118124322	SCC25_4A4_vs_Input_peak_5178	29.1115
chr1	118199505	118200006	SCC25_4A4_vs_Input_peak_5180	50.5934
chr1	118522756	118523257	SCC25_4A4_vs_Input_peak_5186	6.57724
chr1	118690169	118690670	SCC25_4A4_vs_Input_peak_5188	16.6197
chr1	118752185	118752686	SCC25_4A4_vs_Input_peak_5191	247.205
chr1	118753324	118753825	SCC25_4A4_vs_Input_peak_5192	31.4836
chr1	118883902	118884403	SCC25_4A4_vs_Input_peak_5198	11.8772
chr1	119028356	119028857	SCC25_4A4_vs_Input_peak_5201	92.0909
chr1	119454139	119454640	SCC25_4A4_vs_Input_peak_5206	23.7249
chr1	119588939	119589440	SCC25_4A4_vs_Input_peak_5211	33.5255
chr1	119755766	119756267	SCC25_4A4_vs_Input_peak_5219	53.25
chr1	119796858	119797359	SCC25_4A4_vs_Input_peak_5220	53.0393
[truncated: 35,516 more rows]
